# Supplementary material for: Comprehensive discovery and functional characterization of the noncanonical proteome
Source: Cell Res. 2025 Jan 10;35(3):186–204. doi: 10.1038/s41422-024-01059-3 (PMC11909191; doi:10.1038/s41422-024-01059-3)
Supplement: Supplementary file 11 — Table S3 [file 41422_2024_1059_MOESM11_ESM.xlsx]

## Sheet: S3
Supplementary Information,Table S3. Analysis of the association between the gene from which the sORF is derived and gastric cancer
These tables present peptide-derived genes associated with gastric cancer histopathological features from STAD in TCGA database. Specific information includes peptides name, ORF IDs, gene to which peptides belong, associated clinical feature, expression fold change, p value and adjusted p value.
Pep_name	ORF_ID	gene	clinical	log2FoldChange	pvalue	adjusted.pvalue
pep1-alt-A2ML1	ENST00000537546_8823580_8834793_351	A2ML1	GC	-4.70342	1.37095e-12	2.63276e-11
pep2-alt-A2ML1	ENST00000545850_8857238_8857589_186	A2ML1	GC	-4.70342	1.37095e-12	2.63276e-11
pep-nc-ABALON	ENST00000629058_31721704_31721856_153	ABALON	GC	1.27013	1.83473e-10	2.45179e-09
pep-d-ABAT	ENST00000566590_8768908_8781427_750	ABAT	GC	-1.4289	5.11219e-11	7.49469e-10
pep-nc-AC002480.2	ENST00000439823_22591468_22591536_69	AC002480.2	GC	1.37291	0.00262329	0.0073533
pep-nc-AC006007.1	ENST00000422084_145676263_145681144_66	AC006007.1	GC	-3.04141	0.000210508	0.000805599
pep-nc-AC006460.2	ENST00000639773_190625780_190625869_90	AC006460.2	GC	1.31399	9.65697e-07	6.28993e-06
pep2-nc-AC007126.1	ENST00000508202_13781713_13782132_420	AC007126.1	GC	-1.75812	0.00123476	0.00383253
pep1-nc-AC007126.1	ENST00000508202_13779479_13779955_477	AC007126.1	GC	-1.75812	0.00123476	0.00383253
pep-nc-AC007128.1	ENST00000424460_8262732_8264606_111	AC007128.1	GC	5.29424	1.15375e-38	1.16825e-35
pep-nc-AC007950.1	ENST00000560465_63469165_63469335_69	AC007950.1	GC	1.96907	1.18711e-05	6.15347e-05
pep-nc-AC008268.1	ENST00000425887_95668446_95668574_129	AC008268.1	GC	-3.7067	3.31689e-08	2.90672e-07
pep-nc-AC008937.3	ENST00000606813_56928087_56928143_57	AC008937.3	GC	1.38876	0.000136275	0.000547421
pep-nc-AC009236.2	ENST00000652791_45209545_45209673_129	AC009236.2	GC	-1.38046	0.014674	0.0324936
pep-nc-AC010148.1	ENST00000413842_234883387_234884748_141	AC010148.1	GC	1.77236	7.26277e-11	1.04044e-09
pep-nc-AC010329.1	ENST00000593903_20748111_20748713_603	AC010329.1	GC	1.40528	0.00482922	0.0124898
pep-nc-AC012501.2	ENST00000424322_153593202_153593255_54	AC012501.2	GC	2.55074	0.000449811	0.00158174
pep-nc-AC012593.1	ENST00000658336_35162999_35170214_87	AC012593.1	GC	1.86034	0.00955378	0.0225104
pep-nc-AC016737.1	ENST00000605739_173968785_173968892_108	AC016737.1	GC	1.20444	0.00255388	0.00718418
pep-alt-AC016739.1	ENST00000405359_176200911_176201252_342	AC016739.1	GC	1.25434	0.00601565	0.0150774
pep-nc-AC023593.1	ENST00000650122_127620787_127620840_54	AC023593.1	GC	2.22992	1.35822e-06	8.598e-06
pep-nc-AC025279.1	ENST00000604430_29370556_29370699_144	AC025279.1	GC	1.10702	0.00258085	0.00725043
pep-nc-AC027612.3	ENST00000655443_91760587_91760709_123	AC027612.3	GC	-3.218	1.65072e-06	1.02759e-05
pep2-nc-AC068491.2	ENST00000603052_111267345_111267440_96	AC068491.2	GC	2.70446	1.23582e-08	1.17348e-07
pep1-nc-AC068491.2	ENST00000603052_111267345_111267425_81	AC068491.2	GC	2.70446	1.23582e-08	1.17348e-07
pep-nc-AC092636.1	ENST00000661235_96916089_96916154_66	AC092636.1	GC	1.00991	0.00303648	0.00835345
pep-nc-AC092666.1	ENST00000653061_150039507_150040588_162	AC092666.1	GC	1.47835	0.00213035	0.00614332
pep-nc-AC093117.1	ENST00000413541_94592070_94592228_159	AC093117.1	GC	1.39705	0.00421589	0.0111037
pep1-nc-AC093390.1	ENST00000426976_1827211_1827606_396	AC093390.1	GC	-1.86083	7.54758e-05	0.000323521
pep2-nc-AC093390.1	ENST00000426976_1828137_1828361_225	AC093390.1	GC	-1.86083	7.54758e-05	0.000323521
pep2-nc-AC104088.1	ENST00000671082_172306234_172306347_114	AC104088.1	GC	1.48128	7.44277e-06	4.03011e-05
pep1-nc-AC104088.1	ENST00000662340_172144946_172298288_123	AC104088.1	GC	1.48128	7.44277e-06	4.03011e-05
pep-nc-AC108676.1	ENST00000455557_194496636_194496764_129	AC108676.1	GC	2.69028	2.87288e-16	1.05173e-14
pep-nc-AC118344.1	ENST00000378432_40274273_40274335_63	AC118344.1	GC	1.15242	6.27963e-05	0.000274533
pep-nc-AC144831.1	ENST00000573312_83105762_83105920_159	AC144831.1	GC	-1.61914	1.16858e-13	2.72586e-12
pep-nc-AC242988.1	ENST00000611044_150255246_150255314_69	AC242988.1	GC	1.6295	6.11382e-07	4.13211e-06
pep-alt-AC246787.1	ENST00000392301_105978523_105979146_624	AC246787.1	GC	-1.1158	0.0173632	0.037496
pep2-d-ACAA1	ENST00000625927_38123050_38129303_741	ACAA1	GC	-1.13104	1.0196e-22	1.04428e-20
pep1-alt-ACAA1	ENST00000489559_38134500_38136957_351	ACAA1	GC	-1.13104	1.0196e-22	1.04428e-20
pep3-alt-ACADM	ENST00000681289_75745738_75762760_732	ACADM	GC	-1.07883	5.72491e-19	3.27843e-17
pep1-d-ACADM	ENST00000680743_75734848_75750850_582	ACADM	GC	-1.07883	5.72491e-19	3.27843e-17
pep2-alt-ACADM	ENST00000681289_75724767_75742276_729	ACADM	GC	-1.07883	5.72491e-19	3.27843e-17
pep2-alt-ACADS	ENST00000539690_120737365_120737532_168	ACADS	GC	-1.36744	1.14783e-15	3.78529e-14
pep1-alt-ACADS	ENST00000539690_120725802_120737219_528	ACADS	GC	-1.36744	1.14783e-15	3.78529e-14
pep-alt-ACADSB	ENST00000541070_123053097_123053762_132	ACADSB	GC	-1.09308	7.77551e-15	2.22351e-13
pep6-alt-ACO2	ENST00000678600_41524858_41527461_633	ACO2	GC	-1.06943	8.55833e-21	6.45176e-19
pep2-alt-ACO2	ENST00000676883_41526097_41528610_744	ACO2	GC	-1.06943	8.55833e-21	6.45176e-19
pep3-alt-ACO2	ENST00000677427_41511903_41520338_741	ACO2	GC	-1.06943	8.55833e-21	6.45176e-19
pep7-alt-ACO2	ENST00000679264_41469489_41517325_711	ACO2	GC	-1.06943	8.55833e-21	6.45176e-19
pep5-alt-ACO2	ENST00000678394_41507936_41517974_654	ACO2	GC	-1.06943	8.55833e-21	6.45176e-19
pep8-alt-ACO2	ENST00000679311_41515491_41523029_699	ACO2	GC	-1.06943	8.55833e-21	6.45176e-19
pep1-d-ACO2	ENST00000676664_41525253_41528610_675	ACO2	GC	-1.06943	8.55833e-21	6.45176e-19
pep4-alt-ACO2	ENST00000678394_41469132_41502732_291	ACO2	GC	-1.06943	8.55833e-21	6.45176e-19
pep-d-ACSF2	ENST00000510410_50463900_50474549_717	ACSF2	GC	-1.05258	1.91526e-08	1.76084e-07
pep5-alt-ACTA2	ENST00000480297_88941212_88948930_633	ACTA2	GC	-1.79804	3.0243e-10	3.89877e-09
pep4-alt-ACTA2	ENST00000480297_88941212_88948900_603	ACTA2	GC	-1.79804	3.0243e-10	3.89877e-09
pep3-alt-ACTA2	ENST00000480297_88941212_88947350_468	ACTA2	GC	-1.79804	3.0243e-10	3.89877e-09
pep1-alt-ACTA2	ENST00000480297_88941212_88947311_429	ACTA2	GC	-1.79804	3.0243e-10	3.89877e-09
pep2-alt-ACTA2	ENST00000480297_88941212_88947317_435	ACTA2	GC	-1.79804	3.0243e-10	3.89877e-09
pep5-alt-ACTC1	ENST00000647798_34792521_34793940_420	ACTC1	GC	-1.93173	9.23428e-09	8.99464e-08
pep6-alt-ACTC1	ENST00000650163_34790415_34793299_732	ACTC1	GC	-1.93173	9.23428e-09	8.99464e-08
pep3-alt-ACTC1	ENST00000647798_34790415_34792231_465	ACTC1	GC	-1.93173	9.23428e-09	8.99464e-08
pep4-alt-ACTC1	ENST00000647798_34792521_34793563_315	ACTC1	GC	-1.93173	9.23428e-09	8.99464e-08
pep1-alt-ACTC1	ENST00000647798_34790415_34791221_249	ACTC1	GC	-1.93173	9.23428e-09	8.99464e-08
pep2-alt-ACTC1	ENST00000647798_34790415_34791293_321	ACTC1	GC	-1.93173	9.23428e-09	8.99464e-08
pep2-d-ACTG2	ENST00000438902_73914724_73919572_471	ACTG2	GC	-2.22437	1.40467e-06	8.86057e-06
pep3-d-ACTG2	ENST00000438902_73919510_73919572_63	ACTG2	GC	-2.22437	1.40467e-06	8.86057e-06
pep1-d-ACTG2	ENST00000438902_73909085_73919572_732	ACTG2	GC	-2.22437	1.40467e-06	8.86057e-06
pep1-alt-ADA	ENST00000492931_44622863_44629129_687	ADA	GC	-1.81547	6.06076e-18	2.92552e-16
pep2-alt-ADA	ENST00000539235_44619837_44623072_477	ADA	GC	-1.81547	6.06076e-18	2.92552e-16
pep3-alt-ADA	ENST00000545776_44626455_44651607_363	ADA	GC	-1.81547	6.06076e-18	2.92552e-16
pep1-nc-ADAMTS9-AS2	ENST00000481312_64867239_65010199_81	ADAMTS9-AS2	GC	-2.25345	2.94202e-14	7.603e-13
pep3-nc-ADAMTS9-AS2	ENST00000650103_65015041_65015094_54	ADAMTS9-AS2	GC	-2.25345	2.94202e-14	7.603e-13
pep4-nc-ADAMTS9-AS2	ENST00000650103_65018541_65018642_102	ADAMTS9-AS2	GC	-2.25345	2.94202e-14	7.603e-13
pep2-nc-ADAMTS9-AS2	ENST00000481312_65010715_65010837_123	ADAMTS9-AS2	GC	-2.25345	2.94202e-14	7.603e-13
pep2-alt-ADH1B	ENST00000515694_99307843_99316011_672	ADH1B	GC	-2.4926	8.33129e-10	9.8379e-09
pep1-alt-ADH1B	ENST00000504498_99317969_99321361_366	ADH1B	GC	-2.4926	8.33129e-10	9.8379e-09
pep3-alt-ADH1B	ENST00000632775_99315784_99316164_381	ADH1B	GC	-2.4926	8.33129e-10	9.8379e-09
pep-alt-ADH7	ENST00000485660_99413151_99415632_177	ADH7	GC	-4.47427	1.35636e-08	1.28165e-07
pep-d-ADHFE1	ENST00000426810_66444418_66453731_714	ADHFE1	GC	-2.35964	1.25272e-19	7.98463e-18
pep-nc-ADIRF-AS1	ENST00000609170_86965596_86965712_117	ADIRF-AS1	GC	-1.22779	3.61607e-09	3.80597e-08
pep-nc-AF131216.5	ENST00000644741_11479622_11480448_114	AF131216.5	GC	-1.25326	0.0162085	0.0353503
pep1-nc-AFAP1-AS1	ENST00000608442_7774862_7775083_222	AFAP1-AS1	GC	2.07297	2.72939e-06	1.62245e-05
pep2-nc-AFAP1-AS1	ENST00000608442_7777601_7777723_123	AFAP1-AS1	GC	2.07297	2.72939e-06	1.62245e-05
pep2-alt-AGT	ENST00000681347_230705932_230710472_747	AGT	GC	1.76567	5.79631e-09	5.88387e-08
pep1-alt-AGT	ENST00000679854_230709957_230710691_735	AGT	GC	1.76567	5.79631e-09	5.88387e-08
pep-alt-AHNAK	ENST00000525875_62433855_62517298_426	AHNAK	GC	-1.52241	6.67967e-19	3.77664e-17
pep-alt-AHNAK2	ENST00000555122_104954885_104970456_669	AHNAK2	GC	-1.62055	2.60008e-07	1.89531e-06
pep-alt-AHSG	ENST00000478441_186613142_186617512_735	AHSG	GC	3.53146	1.97592e-09	2.18498e-08
pep1-nc-AIRN	ENST00000601203_160005112_160005519_408	AIRN	GC	1.1607	0.000272183	0.00101029
pep3-nc-AIRN	ENST00000601203_160007374_160007502_129	AIRN	GC	1.1607	0.000272183	0.00101029
pep2-nc-AIRN	ENST00000601203_160005494_160005598_105	AIRN	GC	1.1607	0.000272183	0.00101029
pep-alt-AKR1B10	ENST00000498818_134537602_134539018_228	AKR1B10	GC	-2.44408	8.81011e-09	8.62295e-08
pep1-alt-AKR1B10P1	ENST00000425765_67750284_67750616_333	AKR1B10P1	GC	-3.01671	6.01877e-12	1.04178e-10
pep2-alt-AKR1B10P1	ENST00000425765_67750673_67751026_354	AKR1B10P1	GC	-3.01671	6.01877e-12	1.04178e-10
pep3-alt-AKR1B10P1	ENST00000425765_67750691_67751026_336	AKR1B10P1	GC	-3.01671	6.01877e-12	1.04178e-10
pep1-alt-AKR1B15	ENST00000467156_134565481_134569532_354	AKR1B15	GC	-3.39144	2.15903e-14	5.72228e-13
pep2-alt-AKR1B15	ENST00000467156_134568296_134569532_150	AKR1B15	GC	-3.39144	2.15903e-14	5.72228e-13
pep2-alt-AKR1C1	ENST00000477661_4967434_4967475_42	AKR1C1	GC	-2.28987	3.60633e-13	7.72377e-12
pep3-alt-AKR1C1	ENST00000477661_4968294_4977739_615	AKR1C1	GC	-2.28987	3.60633e-13	7.72377e-12
pep1-alt-AKR1C1	ENST00000477661_4963301_4967112_582	AKR1C1	GC	-2.28987	3.60633e-13	7.72377e-12
pep1-d-AKR1C2	ENST00000455190_4999972_5000187_216	AKR1C2	GC	-2.25618	1.09714e-08	1.05506e-07
pep2-alt-AKR1C2	ENST00000460124_4989999_4999292_615	AKR1C2	GC	-2.25618	1.09714e-08	1.05506e-07
pep2-alt-AKR1C3	ENST00000605322_5094445_5099644_570	AKR1C3	GC	-1.5396	6.48641e-09	6.52028e-08
pep1-alt-AKR1C3	ENST00000603484_5105610_5107500_108	AKR1C3	GC	-1.5396	6.48641e-09	6.52028e-08
pep-nc-AL365361.1	ENST00000566942_110656065_110656124_60	AL365361.1	GC	-1.88573	0.000135727	0.000545567
pep-nc-AL450992.2	ENST00000648930_151897246_151897323_78	AL450992.2	GC	1.16539	1.97429e-05	9.7366e-05
pep4-d-ALB	ENST00000476441_73418202_73420295_285	ALB	GC	3.74222	9.9507e-10	1.15813e-08
pep1-d-ALB	ENST00000476441_73415078_73420295_726	ALB	GC	3.74222	9.9507e-10	1.15813e-08
pep7-alt-ALB	ENST00000505649_73413540_73418100_339	ALB	GC	3.74222	9.9507e-10	1.15813e-08
pep13-alt-ALB	ENST00000515133_73404301_73408806_510	ALB	GC	3.74222	9.9507e-10	1.15813e-08
pep5-d-ALB	ENST00000476441_73419568_73420295_114	ALB	GC	3.74222	9.9507e-10	1.15813e-08
pep8-alt-ALB	ENST00000505649_73413552_73418100_327	ALB	GC	3.74222	9.9507e-10	1.15813e-08
pep6-alt-ALB	ENST00000505649_73409476_73418100_699	ALB	GC	3.74222	9.9507e-10	1.15813e-08
pep9-alt-ALB	ENST00000505649_73413633_73418100_246	ALB	GC	3.74222	9.9507e-10	1.15813e-08
pep2-d-ALB	ENST00000476441_73416277_73420295_615	ALB	GC	3.74222	9.9507e-10	1.15813e-08
pep10-alt-ALB	ENST00000510166_73405148_73408806_372	ALB	GC	3.74222	9.9507e-10	1.15813e-08
pep3-d-ALB	ENST00000476441_73417565_73420295_504	ALB	GC	3.74222	9.9507e-10	1.15813e-08
pep12-alt-ALB	ENST00000510166_73408741_73408806_66	ALB	GC	3.74222	9.9507e-10	1.15813e-08
pep11-alt-ALB	ENST00000510166_73406690_73408806_285	ALB	GC	3.74222	9.9507e-10	1.15813e-08
pep-d-ALDH1A2	ENST00000430119_57955200_57965788_717	ALDH1A2	GC	-1.29311	5.82696e-05	0.000256277
pep-nc-ALDH1L1-AS2	ENST00000500232_126210055_126210147_93	ALDH1L1-AS2	GC	-1.46526	0.00162066	0.00484923
pep2-alt-ALDH3A1	ENST00000575860_19743131_19745144_510	ALDH3A1	GC	-2.94256	9.33137e-16	3.10254e-14
pep1-alt-ALDH3A1	ENST00000479677_19738224_19742083_750	ALDH3A1	GC	-2.94256	9.33137e-16	3.10254e-14
pep2-alt-ALDH3A2	ENST00000672564_19652555_19663520_735	ALDH3A2	GC	-1.18573	1.37884e-18	7.29588e-17
pep1-alt-ALDH3A2	ENST00000672059_19656504_19671792_570	ALDH3A2	GC	-1.18573	1.37884e-18	7.29588e-17
pep-alt-ALDH3B2	ENST00000534425_67664360_67666393_750	ALDH3B2	GC	-2.12676	2.56465e-06	1.53294e-05
pep1-alt-ALDH6A1	ENST00000554231_74071136_74071950_417	ALDH6A1	GC	-1.22936	1.39177e-22	1.39342e-20
pep2-alt-ALDH6A1	ENST00000554231_74071136_74084352_747	ALDH6A1	GC	-1.22936	1.39177e-22	1.39342e-20
pep3-alt-ALDH6A1	ENST00000554501_74060645_74067545_729	ALDH6A1	GC	-1.22936	1.39177e-22	1.39342e-20
pep1-alt-ALDOB	ENST00000616752_101421812_101424975_189	ALDOB	GC	-4.44389	1.03819e-19	6.75245e-18
pep2-alt-ALDOB	ENST00000648906_101429674_101430926_444	ALDOB	GC	-4.44389	1.03819e-19	6.75245e-18
pep1-alt-ALOX15	ENST00000573740_4639050_4641660_429	ALOX15	GC	1.65425	1.79006e-05	8.91888e-05
pep2-alt-ALOX15	ENST00000576572_4638326_4639160_285	ALOX15	GC	1.65425	1.79006e-05	8.91888e-05
pep-u-ANK2	ENST00000673536_112904494_112949146_63	ANK2	GC	-1.88965	5.97494e-10	7.25939e-09
pep-alt-ANKRD20A8P	ENST00000590226_94815034_94815567_534	ANKRD20A8P	GC	1.1867	0.0239131	0.0490784
pep6-alt-ANXA1	ENST00000491192_73168907_73168963_57	ANXA1	GC	-3.02152	1.4653e-21	1.2603e-19
pep2-alt-ANXA1	ENST00000468639_73158536_73159429_276	ANXA1	GC	-3.02152	1.4653e-21	1.2603e-19
pep8-alt-ANXA1	ENST00000495713_73160266_73167585_618	ANXA1	GC	-3.02152	1.4653e-21	1.2603e-19
pep4-alt-ANXA1	ENST00000468639_73158734_73159429_171	ANXA1	GC	-3.02152	1.4653e-21	1.2603e-19
pep7-alt-ANXA1	ENST00000491192_73168972_73170104_237	ANXA1	GC	-3.02152	1.4653e-21	1.2603e-19
pep1-alt-ANXA1	ENST00000468639_73151903_73159429_312	ANXA1	GC	-3.02152	1.4653e-21	1.2603e-19
pep5-alt-ANXA1	ENST00000468639_73158794_73159429_111	ANXA1	GC	-3.02152	1.4653e-21	1.2603e-19
pep3-alt-ANXA1	ENST00000468639_73158542_73159429_270	ANXA1	GC	-3.02152	1.4653e-21	1.2603e-19
pep-alt-ANXA10	ENST00000507278_168165195_168187431_624	ANXA10	GC	-1.58265	0.000356193	0.00128548
pep1-alt-ANXA8	ENST00000577813_47468850_47476240_498	ANXA8	GC	-2.49809	1.19126e-05	6.17143e-05
pep2-alt-ANXA8	ENST00000602877_47478377_47484062_492	ANXA8	GC	-2.49809	1.19126e-05	6.17143e-05
pep2-nc-AP000866.1	ENST00000653170_124808747_124808800_54	AP000866.1	GC	1.08346	1.61765e-08	1.50934e-07
pep3-nc-AP000866.1	ENST00000666933_124802137_124802580_444	AP000866.1	GC	1.08346	1.61765e-08	1.50934e-07
pep1-nc-AP000866.1	ENST00000653170_124800660_124802077_153	AP000866.1	GC	1.08346	1.61765e-08	1.50934e-07
pep-nc-AP000997.3	ENST00000564619_115642203_115642403_201	AP000997.3	GC	1.75938	0.00166485	0.00496646
pep-alt-APBB1	ENST00000524626_6395537_6395845_225	APBB1	GC	-1.40934	1.00592e-10	1.40978e-09
pep-d-APOB	ENST00000673882_21015219_21023539_750	APOB	GC	-4.88864	6.57841e-17	2.64199e-15
pep1-alt-ARG1	ENST00000469293_131579119_131579292_174	ARG1	GC	-1.53014	2.30471e-08	2.08364e-07
pep2-d-ARG1	ENST00000673234_131579197_131583905_750	ARG1	GC	-1.53014	2.30471e-08	2.08364e-07
pep2-nc-ARHGEF26-AS1	ENST00000621011_154109009_154110162_183	ARHGEF26-AS1	GC	-2.27379	2.29471e-10	3.0185e-09
pep1-nc-ARHGEF26-AS1	ENST00000479270_154024437_154024505_69	ARHGEF26-AS1	GC	-2.27379	2.29471e-10	3.0185e-09
pep-alt-ASS1P1	ENST00000402854_25024077_25024466_390	ASS1P1	GC	1.18709	4.23003e-07	2.94285e-06
pep-nc-ATP11A-AS1	ENST00000446442_112746820_112746888_69	ATP11A-AS1	GC	1.12545	4.34533e-05	0.00019718
pep1-alt-ATP1A2	ENST00000468587_160123958_160125276_375	ATP1A2	GC	-3.07067	1.24795e-12	2.41949e-11
pep2-alt-ATP1A2	ENST00000472488_160135275_160137032_747	ATP1A2	GC	-3.07067	1.24795e-12	2.41949e-11
pep-alt-ATP2B4	ENST00000466407_203727649_203727687_39	ATP2B4	GC	-1.52629	1.11476e-11	1.84769e-10
pep4-alt-ATP4A	ENST00000592131_35555796_35557805_168	ATP4A	GC	-4.75834	1.24267e-11	2.04072e-10
pep2-alt-ATP4A	ENST00000592131_35555110_35555758_459	ATP4A	GC	-4.75834	1.24267e-11	2.04072e-10
pep1-alt-ATP4A	ENST00000592131_35550618_35553820_615	ATP4A	GC	-4.75834	1.24267e-11	2.04072e-10
pep3-alt-ATP4A	ENST00000592131_35555110_35555812_513	ATP4A	GC	-4.75834	1.24267e-11	2.04072e-10
pep-nc-ATP6V1B1-AS1	ENST00000422761_70942051_70942119_69	ATP6V1B1-AS1	GC	2.03832	0.00010817	0.000446438
pep-alt-B3GAT1	ENST00000531778_134382894_134384067_501	B3GAT1	GC	-1.86005	4.91003e-08	4.15729e-07
pep-d-B4GALNT2	ENST00000393354_49172651_49172683_33	B4GALNT2	GC	-1.93484	0.000122121	0.000496972
pep-d-BAAT	ENST00000259407_101361839_101361952_114	BAAT	GC	6.21032	1.74491e-38	1.72758e-35
pep-d-BAIAP2	ENST00000572329_81103688_81108995_735	BAIAP2	GC	-1.01326	2.32305e-08	2.09724e-07
pep-u-BANF2	ENST00000427254_17712412_17712486_75	BANF2	GC	1.7381	0.00160893	0.00481965
pep-nc-BBOX1-AS1	ENST00000525302_27066498_27066578_81	BBOX1-AS1	GC	1.089	5.1367e-05	0.000228901
pep-alt-BGN	ENST00000480756_153505872_153508442_744	BGN	GC	2.56161	1.42985e-33	7.58383e-31
pep-nc-BLACE	ENST00000378120_155358179_155358613_435	BLACE	GC	1.151	0.0139743	0.031161
pep-d-BLVRB	ENST00000597870_40447892_40451487_279	BLVRB	GC	-1.11976	5.46576e-12	9.52723e-11
pep-nc-BPESC1	ENST00000418282_139124005_139124175_171	BPESC1	GC	1.50244	0.00407571	0.010781
pep-alt-BPIFB1	ENST00000464032_33306664_33307309_135	BPIFB1	GC	-1.29654	0.0153654	0.0338095
pep-alt-BRIX1	ENST00000510960_34915739_34922789_531	BRIX1	GC	1.07024	1.09044e-16	4.22825e-15
pep-alt-C12orf54	ENST00000548913_48488337_48488438_102	C12orf54	GC	-1.80779	2.57824e-08	2.30427e-07
pep-nc-C17orf77	ENST00000328023_74592090_74592260_171	C17orf77	GC	1.91903	0.000202673	0.000779091
pep-d-C2	ENST00000482060_31943467_31945354_750	C2	GC	1.38234	9.59778e-11	1.34935e-09
pep-nc-C7orf65	ENST00000408988_47660769_47661167_399	C7orf65	GC	1.84724	0.00127431	0.00393473
pep-alt-C9	ENST00000467285_39341118_39364464_504	C9	GC	1.15165	0.00607147	0.0151947
pep-nc-C9orf106	ENST00000316786_129324152_129324514_363	C9orf106	GC	1.05426	0.000955408	0.00306475
pep-alt-CA1	ENST00000518233_85332472_85342778_207	CA1	GC	-3.99381	6.76294e-16	2.30007e-14
pep1-alt-CA2	ENST00000520127_85465422_85480786_477	CA2	GC	-1.78075	4.81558e-07	3.31298e-06
pep3-alt-CA2	ENST00000520996_85464082_85474422_450	CA2	GC	-1.78075	4.81558e-07	3.31298e-06
pep2-d-CA2	ENST00000520127_85480724_85480786_63	CA2	GC	-1.78075	4.81558e-07	3.31298e-06
pep-d-CACNA1D	ENST00000636448_53802158_53808756_438	CACNA1D	GC	1.63049	3.12513e-13	6.78858e-12
pep-alt-CAD	ENST00000475695_27233102_27233572_300	CAD	GC	1.11892	1.17088e-21	1.02087e-19
pep-alt-CADPS	ENST00000478570_62499373_62499531_159	CADPS	GC	1.02826	0.00729425	0.0177888
pep3-alt-CALD1	ENST00000489019_134867734_134900033_273	CALD1	GC	-1.72495	3.26825e-10	4.18661e-09
pep1-d-CALD1	ENST00000430085_134947662_134968342_693	CALD1	GC	-1.72495	3.26825e-10	4.18661e-09
pep2-alt-CALD1	ENST00000482470_134941200_134960120_714	CALD1	GC	-1.72495	3.26825e-10	4.18661e-09
pep-nc-CALML3-AS1	ENST00000543008_5510468_5510587_120	CALML3-AS1	GC	-2.67351	6.86491e-09	6.87e-08
pep-d-CAMK2B	ENST00000523845_44220825_44243268_720	CAMK2B	GC	-1.07044	0.000358936	0.00129414
pep-nc-CAMTA1-IT1	ENST00000427317_7370180_7370236_57	CAMTA1-IT1	GC	1.73165	0.00447539	0.0116918
pep3-nc-CASC15	ENST00000652000_22205665_22205742_78	CASC15	GC	1.10241	1.64545e-07	1.25273e-06
pep4-nc-CASC15	ENST00000664560_21915216_21977811_57	CASC15	GC	1.10241	1.64545e-07	1.25273e-06
pep2-nc-CASC15	ENST00000650782_21909472_21977456_267	CASC15	GC	1.10241	1.64545e-07	1.25273e-06
pep1-nc-CASC15	ENST00000444265_22056658_22063232_246	CASC15	GC	1.10241	1.64545e-07	1.25273e-06
pep-nc-CASC17	ENST00000662323_71168646_71185606_156	CASC17	GC	1.81277	0.0159004	0.0347804
pep2-nc-CASC19	ENST00000641174_127187876_127218838_162	CASC19	GC	2.34707	5.21352e-12	9.11967e-11
pep1-nc-CASC19	ENST00000500112_127208836_127208910_75	CASC19	GC	2.34707	5.21352e-12	9.11967e-11
pep3-nc-CASC19	ENST00000641523_127202114_127209000_318	CASC19	GC	2.34707	5.21352e-12	9.11967e-11
pep4-nc-CASC19	ENST00000641701_127148176_127148238_63	CASC19	GC	2.34707	5.21352e-12	9.11967e-11
pep-nc-CASC20	ENST00000415932_6527286_6527339_54	CASC20	GC	3.29632	1.40457e-08	1.32355e-07
pep1-nc-CASC8	ENST00000501396_127323028_127420953_252	CASC8	GC	1.74594	7.65211e-09	7.56334e-08
pep2-nc-CASC8	ENST00000502056_127480911_127480979_69	CASC8	GC	1.74594	7.65211e-09	7.56334e-08
pep-nc-CASC9	ENST00000675549_75351961_75352198_99	CASC9	GC	2.69049	1.07119e-12	2.10427e-11
pep-d-CBR1	ENST00000530908_36072145_36072879_735	CBR1	GC	-2.38376	1.30315e-45	3.05576e-42
pep1-nc-CCDC144NL-AS1	ENST00000443508_20924491_20924604_114	CCDC144NL-AS1	GC	2.43664	1.03487e-12	2.04012e-11
pep2-nc-CCDC144NL-AS1	ENST00000577537_20902531_20902659_129	CCDC144NL-AS1	GC	2.43664	1.03487e-12	2.04012e-11
pep-alt-CCNYL2	ENST00000472090_42410086_42433267_660	CCNYL2	GC	1.61691	0.00180963	0.00534208
pep3-alt-CCT2	ENST00000551620_69585465_69589728_747	CCT2	GC	1.02798	3.07581e-13	6.69124e-12
pep1-alt-CCT2	ENST00000546850_69589606_69592177_201	CCT2	GC	1.02798	3.07581e-13	6.69124e-12
pep4-alt-CCT2	ENST00000551620_69585522_69589728_690	CCT2	GC	1.02798	3.07581e-13	6.69124e-12
pep2-alt-CCT2	ENST00000550010_69597758_69601322_279	CCT2	GC	1.02798	3.07581e-13	6.69124e-12
pep2-alt-CCT6P2	ENST00000507234_14640791_14640883_93	CCT6P2	GC	1.26756	5.6443e-09	5.74396e-08
pep1-alt-CCT6P2	ENST00000507234_14640291_14640833_543	CCT6P2	GC	1.26756	5.6443e-09	5.74396e-08
pep-alt-CCT7P1	ENST00000406551_149880812_149881366_555	CCT7P1	GC	-1.39162	9.76772e-11	1.37195e-09
pep-alt-CD36	ENST00000526804_80636937_80636993_57	CD36	GC	-2.16026	3.90859e-17	1.62595e-15
pep-d-CD84	ENST00000368054_160545867_160546019_153	CD84	GC	1.04663	9.33407e-07	6.09856e-06
pep4-nc-CDKN2B-AS1	ENST00000652420_22035400_22035501_102	CDKN2B-AS1	GC	-2.53303	5.04376e-15	1.4971e-13
pep2-nc-CDKN2B-AS1	ENST00000651588_22012155_22012412_258	CDKN2B-AS1	GC	-2.53303	5.04376e-15	1.4971e-13
pep1-nc-CDKN2B-AS1	ENST00000643286_22117628_22117825_198	CDKN2B-AS1	GC	-2.53303	5.04376e-15	1.4971e-13
pep3-nc-CDKN2B-AS1	ENST00000652420_22034559_22034693_135	CDKN2B-AS1	GC	-2.53303	5.04376e-15	1.4971e-13
pep3-d-CES2	ENST00000568470_66941527_66944022_741	CES2	GC	-1.94746	8.21226e-15	2.3379e-13
pep2-alt-CES2	ENST00000566359_66935582_66938242_336	CES2	GC	-1.94746	8.21226e-15	2.3379e-13
pep1-alt-CES2	ENST00000561843_66940594_66941691_387	CES2	GC	-1.94746	8.21226e-15	2.3379e-13
pep-d-CFAP221	ENST00000594141_119589731_119589808_78	CFAP221	GC	-1.32707	0.000188702	0.000731127
pep-nc-CFAP44-AS1	ENST00000498480_113428912_113433618_186	CFAP44-AS1	GC	1.46137	3.90317e-05	0.000179221
pep3-alt-CHGA	ENST00000556876_92932486_92933154_669	CHGA	GC	-1.70296	0.00389704	0.0103669
pep2-alt-CHGA	ENST00000553866_92927588_92932154_600	CHGA	GC	-1.70296	0.00389704	0.0103669
pep1-alt-CHGA	ENST00000553866_92926605_92932154_732	CHGA	GC	-1.70296	0.00389704	0.0103669
pep1-nc-CHL1-AS2	ENST00000452919_195903_197159_399	CHL1-AS2	GC	-2.37111	3.59579e-09	3.78731e-08
pep2-nc-CHL1-AS2	ENST00000663345_112049_112150_102	CHL1-AS2	GC	-2.37111	3.59579e-09	3.78731e-08
pep-u-CHODL	ENST00000400128_17917329_17917385_57	CHODL	GC	-2.77238	5.74691e-14	1.42167e-12
pep-d-CHRNA1	ENST00000435083_174748127_174753659_750	CHRNA1	GC	2.9187	2.1133e-26	3.78128e-24
pep-d-CHST9	ENST00000580774_26916262_26916900_639	CHST9	GC	-1.43463	0.00464516	0.0120674
pep-alt-CIT	ENST00000677927_119726605_119726643_39	CIT	GC	1.13161	5.90603e-17	2.38993e-15
pep6-alt-CKB	ENST00000555770_103522215_103522807_333	CKB	GC	-2.56142	8.82628e-19	4.84282e-17
pep4-alt-CKB	ENST00000553528_103519867_103521483_711	CKB	GC	-2.56142	8.82628e-19	4.84282e-17
pep3-alt-CKB	ENST00000553528_103519867_103521423_651	CKB	GC	-2.56142	8.82628e-19	4.84282e-17
pep2-alt-CKB	ENST00000553528_103519867_103520570_468	CKB	GC	-2.56142	8.82628e-19	4.84282e-17
pep5-alt-CKB	ENST00000555770_103522215_103522493_279	CKB	GC	-2.56142	8.82628e-19	4.84282e-17
pep1-alt-CKB	ENST00000553528_103519867_103520567_465	CKB	GC	-2.56142	8.82628e-19	4.84282e-17
pep3-alt-CKMT2	ENST00000514086_81255213_81266255_504	CKMT2	GC	-2.73669	1.31332e-22	1.32082e-20
pep2-alt-CKMT2	ENST00000505850_81255023_81259278_561	CKMT2	GC	-2.73669	1.31332e-22	1.32082e-20
pep1-alt-CKMT2	ENST00000505135_81252780_81257735_435	CKMT2	GC	-2.73669	1.31332e-22	1.32082e-20
pep-u-CLDN2	ENST00000540876_106918463_106928100_57	CLDN2	GC	2.94973	2.59425e-13	5.70493e-12
pep3-nc-CLLU1	ENST00000378485_92425734_92425853_120	CLLU1	GC	1.31293	0.000833591	0.00271702
pep1-nc-CLLU1	ENST00000378485_92424614_92424664_51	CLLU1	GC	1.31293	0.000833591	0.00271702
pep5-nc-CLLU1	ENST00000589406_92422018_92422143_126	CLLU1	GC	1.31293	0.000833591	0.00271702
pep4-nc-CLLU1	ENST00000378485_92425789_92429127_240	CLLU1	GC	1.31293	0.000833591	0.00271702
pep2-nc-CLLU1	ENST00000378485_92424915_92425043_129	CLLU1	GC	1.31293	0.000833591	0.00271702
pep-d-CLMP	ENST00000448775_123069889_123069951_63	CLMP	GC	-1.46109	1.0106e-07	8.02163e-07
pep2-alt-CLU	ENST00000522299_27599702_27605239_729	CLU	GC	-1.286	5.69763e-06	3.16201e-05
pep1-alt-CLU	ENST00000522299_27598244_27598635_183	CLU	GC	-1.286	5.69763e-06	3.16201e-05
pep2-alt-CNN1	ENST00000588468_11538928_11541943_207	CNN1	GC	-2.41823	4.95001e-08	4.18875e-07
pep1-u-CNN1	ENST00000535659_11538793_11539330_234	CNN1	GC	-2.41823	4.95001e-08	4.18875e-07
pep-alt-CNTN2	ENST00000638980_205067264_205067512_249	CNTN2	GC	-1.95256	9.36972e-09	9.12059e-08
pep-alt-CNTNAP2	ENST00000637694_147128834_147486040_696	CNTNAP2	GC	1.96088	1.09462e-08	1.05286e-07
pep-alt-COL1A1	ENST00000510710_50186742_50186888_147	COL1A1	GC	2.97137	2.77015e-35	1.92842e-32
pep-alt-COL1A2	ENST00000478215_94425556_94426542_390	COL1A2	GC	1.89011	1.09934e-17	5.0338e-16
pep1-alt-CP	ENST00000473296_149176215_149177905_264	CP	GC	1.35389	0.000228729	0.000865734
pep2-alt-CP	ENST00000489736_149186509_149202105_744	CP	GC	1.35389	0.000228729	0.000865734
pep3-alt-CP	ENST00000497902_149185238_149188058_429	CP	GC	1.35389	0.000228729	0.000865734
pep-alt-CPA4	ENST00000474254_130300843_130305950_309	CPA4	GC	-3.17409	1.12972e-11	1.87109e-10
pep-alt-CPNE6	ENST00000558995_24076149_24077727_747	CPNE6	GC	-1.80702	4.36247e-06	2.47815e-05
pep-alt-CRYL1	ENST00000644872_20404132_20489432_744	CRYL1	GC	-1.59075	3.09154e-20	2.15889e-18
pep-alt-CSE1L	ENST00000469700_49090769_49096184_627	CSE1L	GC	1.08451	4.61769e-19	2.67532e-17
pep-alt-CSRP1	ENST00000527662_201484716_201490612_735	CSRP1	GC	-1.97714	2.6746e-15	8.26361e-14
pep-alt-CSTB	ENST00000675996_43774205_43775995_384	CSTB	GC	-2.88916	8.99758e-28	1.93657e-25
pep2-alt-CTSG	ENST00000552252_24575264_24575365_102	CTSG	GC	-1.61668	0.000139333	0.000558198
pep1-alt-CTSG	ENST00000552252_24573640_24574842_594	CTSG	GC	-1.61668	0.000139333	0.000558198
pep-d-CTXN2	ENST00000417307_48201988_48202155_168	CTXN2	GC	-1.78205	0.0133981	0.0300719
pep-alt-CXCL3	ENST00000511669_74038289_74038758_372	CXCL3	GC	1.39332	2.04586e-06	1.25067e-05
pep-alt-CYB5A	ENST00000580678_74261149_74261238_90	CYB5A	GC	-1.22498	5.22652e-20	3.55507e-18
pep1-nc-CYP1B1-AS1	ENST00000413828_38180359_38180565_207	CYP1B1-AS1	GC	-1.27471	7.30245e-08	5.96418e-07
pep2-nc-CYP1B1-AS1	ENST00000413828_38180420_38180500_81	CYP1B1-AS1	GC	-1.27471	7.30245e-08	5.96418e-07
pep-alt-CYSTM1	ENST00000504227_140175195_140243408_402	CYSTM1	GC	-1.81655	1.21223e-14	3.35873e-13
pep2-alt-DARS2	ENST00000648055_173828235_173830839_345	DARS2	GC	1.10992	5.32951e-16	1.85556e-14
pep1-d-DARS2	ENST00000647788_173834499_173857702_747	DARS2	GC	1.10992	5.32951e-16	1.85556e-14
pep1-d-DCN	ENST00000393155_91146061_91158308_552	DCN	GC	-1.53425	4.5614e-11	6.75612e-10
pep2-alt-DCN	ENST00000393155_91146061_91158506_750	DCN	GC	-1.53425	4.5614e-11	6.75612e-10
pep-d-DDN	ENST00000421952_48995335_48995430_96	DDN	GC	1.5111	5.86169e-06	3.24619e-05
pep-d-DDR2	ENST00000367921_162786664_162786735_72	DDR2	GC	-1.04689	3.05562e-05	0.000143999
pep-alt-DES	ENST00000483395_219425554_219425987_231	DES	GC	-2.12827	2.31828e-05	0.000112304
pep1-nc-DGCR5	ENST00000609630_19018176_19018436_261	DGCR5	GC	1.48827	3.19338e-06	1.87302e-05
pep3-nc-DGCR5	ENST00000609839_19022911_19022961_51	DGCR5	GC	1.48827	3.19338e-06	1.87302e-05
pep2-nc-DGCR5	ENST00000609630_19019354_19019641_288	DGCR5	GC	1.48827	3.19338e-06	1.87302e-05
pep2-alt-DHRS1	ENST00000561273_24292628_24299106_531	DHRS1	GC	-1.29863	1.75775e-23	2.01319e-21
pep1-d-DHRS1	ENST00000558340_24290862_24292363_465	DHRS1	GC	-1.29863	1.75775e-23	2.01319e-21
pep-alt-DHRS7	ENST00000556502_60152867_60165309_705	DHRS7	GC	-1.31073	7.44857e-22	6.70873e-20
pep-nc-DIRC3	ENST00000474063_217478485_217599627_90	DIRC3	GC	-1.89788	2.89521e-13	6.31997e-12
pep-d-DIXDC1	ENST00000440460_112019068_112019121_54	DIXDC1	GC	-1.63415	7.72938e-12	1.31387e-10
pep1-alt-DKC1	ENST00000473552_154762966_154766429_477	DKC1	GC	1.24436	2.24235e-28	5.31402e-26
pep2-alt-DKC1	ENST00000492372_154775148_154776864_330	DKC1	GC	1.24436	2.24235e-28	5.31402e-26
pep-nc-DLEU2	ENST00000425586_50027351_50029284_63	DLEU2	GC	1.51719	1.43735e-19	9.0706e-18
pep-nc-DLGAP1-AS2	ENST00000572856_3607890_3608105_216	DLGAP1-AS2	GC	2.15504	1.46326e-23	1.7156e-21
pep2-nc-DLX6-AS1	ENST00000430027_96967851_96967946_96	DLX6-AS1	GC	2.97685	2.18518e-11	3.42323e-10
pep1-nc-DLX6-AS1	ENST00000430027_96956649_96956729_81	DLX6-AS1	GC	2.97685	2.18518e-11	3.42323e-10
pep-alt-DMD	ENST00000679850_31121922_31172403_717	DMD	GC	-1.99359	7.26498e-12	1.23777e-10
pep-alt-DNAJC2	ENST00000464253_103312572_103319802_738	DNAJC2	GC	1.02863	5.0789e-18	2.47031e-16
pep-alt-DPEP1	ENST00000564281_89637876_89638219_264	DPEP1	GC	-1.15918	0.0182532	0.0390715
pep-alt-DPF1	ENST00000471976_38217787_38224250_714	DPF1	GC	1.3159	8.12074e-10	9.61476e-09
pep-alt-DRC7	ENST00000565609_57728444_57731255_372	DRC7	GC	1.563	2.63541e-05	0.000125888
pep-u-DSC2	ENST00000648081_31091128_31102513_420	DSC2	GC	-1.82196	2.86674e-11	4.38756e-10
pep-nc-DSCR4-IT1	ENST00000417138_38006662_38010486_174	DSCR4-IT1	GC	3.79355	0.000341011	0.00123652
pep-alt-DSG1	ENST00000462981_31354657_31355343_687	DSG1	GC	-4.11858	1.08097e-12	2.12255e-11
pep4-alt-DSP	ENST00000506617_7565464_7565592_129	DSP	GC	-1.44605	1.08646e-11	1.80514e-10
pep1-alt-DSP	ENST00000506617_7559377_7565592_438	DSP	GC	-1.44605	1.08646e-11	1.80514e-10
pep2-alt-DSP	ENST00000506617_7562658_7565592_408	DSP	GC	-1.44605	1.08646e-11	1.80514e-10
pep3-alt-DSP	ENST00000506617_7562664_7565592_402	DSP	GC	-1.44605	1.08646e-11	1.80514e-10
pep2-alt-ECM1	ENST00000470432_150511637_150513464_732	ECM1	GC	-3.08661	3.24472e-25	4.98489e-23
pep1-alt-ECM1	ENST00000470432_150510842_150511213_372	ECM1	GC	-3.08661	3.24472e-25	4.98489e-23
pep-nc-EDNRB-AS1	ENST00000667150_77842831_77842902_72	EDNRB-AS1	GC	1.46327	0.00680674	0.0167584
pep-alt-EIF1AY	ENST00000465253_20575872_20588161_393	EIF1AY	GC	-1.29992	0.0103394	0.0241015
pep-alt-EPB41L3	ENST00000542652_5394686_5397378_741	EPB41L3	GC	-1.54925	1.63942e-13	3.74273e-12
pep1-alt-EPHX2	ENST00000520623_27506971_27538802_750	EPHX2	GC	-1.45305	1.25693e-12	2.43478e-11
pep2-alt-EPHX2	ENST00000521924_27505057_27511937_315	EPHX2	GC	-1.45305	1.25693e-12	2.43478e-11
pep-alt-EPN3	ENST00000512291_50536725_50540900_750	EPN3	GC	-1.07714	3.04788e-05	0.00014365
pep1-alt-EPS8L1	ENST00000589362_55085875_55087611_750	EPS8L1	GC	-1.22414	8.96267e-07	5.88099e-06
pep2-alt-EPS8L1	ENST00000592824_55081403_55083779_714	EPS8L1	GC	-1.22414	8.96267e-07	5.88099e-06
pep2-alt-ETFDH	ENST00000514148_158682131_158684681_384	ETFDH	GC	-1.33518	2.31326e-25	3.64178e-23
pep1-alt-ETFDH	ENST00000506422_158703480_158708524_678	ETFDH	GC	-1.33518	2.31326e-25	3.64178e-23
pep1-alt-EVPL	ENST00000587569_76007106_76007672_567	EVPL	GC	-1.90985	3.01976e-13	6.57893e-12
pep3-alt-EVPL	ENST00000587569_76018445_76021959_726	EVPL	GC	-1.90985	3.01976e-13	6.57893e-12
pep2-alt-EVPL	ENST00000587569_76018090_76018392_303	EVPL	GC	-1.90985	3.01976e-13	6.57893e-12
pep4-alt-EVPL	ENST00000593037_76011534_76012086_327	EVPL	GC	-1.90985	3.01976e-13	6.57893e-12
pep-nc-F11-AS1	ENST00000510172_186423832_186426292_57	F11-AS1	GC	1.09933	0.0155769	0.0341787
pep-d-F13A1	ENST00000264870_6145045_6145227_183	F13A1	GC	-1.19368	0.000200869	0.000772891
pep-alt-FABP5	ENST00000481695_81283368_81284097_396	FABP5	GC	-1.92835	1.66701e-13	3.79511e-12
pep-alt-FABP5P1	ENST00000423401_73100581_73100985_405	FABP5P1	GC	-1.37802	1.26912e-05	6.52848e-05
pep-nc-FAM225A	ENST00000434051_113119605_113119667_63	FAM225A	GC	1.64779	2.70442e-11	4.162e-10
pep-nc-FAM225B	ENST00000439875_113103627_113103701_75	FAM225B	GC	1.09061	1.28215e-05	6.58865e-05
pep-alt-FBLN1	ENST00000476366_45541243_45550946_675	FBLN1	GC	-1.34725	2.50221e-06	1.4984e-05
pep-alt-FCGR3A	ENST00000476031_161545718_161549727_369	FCGR3A	GC	2.22744	3.26842e-20	2.27173e-18
pep-nc-FENDRR	ENST00000595886_86475082_86475210_129	FENDRR	GC	-1.59699	3.97821e-09	4.15864e-08
pep-alt-FERMT1	ENST00000478194_6077176_6087806_690	FERMT1	GC	1.42585	2.27076e-12	4.19789e-11
pep-d-FETUB	ENST00000420570_186644771_186652628_702	FETUB	GC	-4.22667	4.07995e-09	4.258e-08
pep2-nc-FEZF1-AS1	ENST00000428449_122309691_122309777_87	FEZF1-AS1	GC	4.55872	5.17263e-33	2.42586e-30
pep1-nc-FEZF1-AS1	ENST00000424404_122307117_122307236_120	FEZF1-AS1	GC	4.55872	5.17263e-33	2.42586e-30
pep2-alt-FGB	ENST00000502545_154566528_154570420_615	FGB	GC	2.57947	2.05927e-05	0.000101065
pep4-alt-FGB	ENST00000502545_154568476_154570420_147	FGB	GC	2.57947	2.05927e-05	0.000101065
pep3-alt-FGB	ENST00000502545_154567760_154570420_303	FGB	GC	2.57947	2.05927e-05	0.000101065
pep1-alt-FGB	ENST00000502545_154565997_154570420_657	FGB	GC	2.57947	2.05927e-05	0.000101065
pep5-alt-FGB	ENST00000502545_154569294_154570647_243	FGB	GC	2.57947	2.05927e-05	0.000101065
pep-d-FGFR1	ENST00000341462_38413631_38416007_750	FGFR1	GC	-1.01264	2.00929e-05	9.88733e-05
pep1-nc-FIRRE	ENST00000649541_131689698_131689793_96	FIRRE	GC	3.40018	8.81406e-27	1.62943e-24
pep2-nc-FIRRE	ENST00000657242_131824110_131824238_129	FIRRE	GC	3.40018	8.81406e-27	1.62943e-24
pep-nc-FLG-AS1	ENST00000658099_152335181_152335285_105	FLG-AS1	GC	-2.19432	5.35189e-12	9.34704e-11
pep2-nc-FLJ12825	ENST00000515617_54120490_54120585_96	FLJ12825	GC	1.58161	1.99085e-07	1.48873e-06
pep3-nc-FLJ12825	ENST00000515617_54121567_54121623_57	FLJ12825	GC	1.58161	1.99085e-07	1.48873e-06
pep1-nc-FLJ12825	ENST00000515617_54058422_54118646_186	FLJ12825	GC	1.58161	1.99085e-07	1.48873e-06
pep-nc-FLJ16779	ENST00000612722_63256121_63256270_150	FLJ16779	GC	1.08072	0.00519681	0.0132928
pep1-nc-FLJ36000	ENST00000612344_22411140_22411538_399	FLJ36000	GC	3.16444	0.00193451	0.00565539
pep2-nc-FLJ36000	ENST00000612344_22411921_22412244_324	FLJ36000	GC	3.16444	0.00193451	0.00565539
pep-nc-FLJ42969	ENST00000653983_101052046_101075206_414	FLJ42969	GC	2.24494	2.79141e-06	1.65644e-05
pep1-d-FLNA	ENST00000420627_154348852_154350163_741	FLNA	GC	-1.94571	1.86228e-11	2.94744e-10
pep4-alt-FLNA	ENST00000490936_154351164_154352208_699	FLNA	GC	-1.94571	1.86228e-11	2.94744e-10
pep3-alt-FLNA	ENST00000474358_154351846_154352778_573	FLNA	GC	-1.94571	1.86228e-11	2.94744e-10
pep2-alt-FLNA	ENST00000466325_154352900_154353446_456	FLNA	GC	-1.94571	1.86228e-11	2.94744e-10
pep-alt-FNBP1	ENST00000491905_129978396_129994889_321	FNBP1	GC	-1.2739	1.68804e-08	1.56747e-07
pep-d-FRMPD4	ENST00000380682_12721502_12721855_354	FRMPD4	GC	-1.80411	1.05694e-06	6.83058e-06
pep-alt-FSCN1P1	ENST00000568912_34495080_34495826_747	FSCN1P1	GC	1.19799	4.46325e-05	0.000201859
pep-nc-FSIP2-AS1	ENST00000429929_185788805_185788876_72	FSIP2-AS1	GC	1.8657	4.00758e-07	2.80342e-06
pep-alt-FYTTD1P1	ENST00000424250_101376481_101376510_30	FYTTD1P1	GC	2.61437	8.26566e-06	4.43419e-05
pep-alt-GAB1	ENST00000511109_143466145_143469186_237	GAB1	GC	-1.00557	2.70262e-13	5.92569e-12
pep-nc-GACAT2	ENST00000579368_8707106_8707354_249	GACAT2	GC	-1.53405	9.64396e-06	5.0993e-05
pep-nc-GAS6-AS1	ENST00000458001_113845279_113845572_294	GAS6-AS1	GC	1.02411	8.20589e-05	0.000348121
pep-nc-GATA2-AS1	ENST00000468377_128489391_128489849_459	GATA2-AS1	GC	1.28864	9.28451e-06	4.92502e-05
pep-nc-GATA3-AS1	ENST00000417359_8052269_8052358_90	GATA3-AS1	GC	3.02541	1.79906e-08	1.6614e-07
pep2-nc-GDNF-AS1	ENST00000637926_37951896_37952018_123	GDNF-AS1	GC	-1.21042	0.000909231	0.00293246
pep3-nc-GDNF-AS1	ENST00000655756_37873257_37873373_117	GDNF-AS1	GC	-1.21042	0.000909231	0.00293246
pep1-nc-GDNF-AS1	ENST00000637595_37814342_37814446_105	GDNF-AS1	GC	-1.21042	0.000909231	0.00293246
pep-alt-GDPD3	ENST00000360688_30104875_30112768_747	GDPD3	GC	-1.5919	1.49267e-10	2.03368e-09
pep-alt-GGH	ENST00000518466_63015335_63030216_729	GGH	GC	1.70785	3.89213e-12	6.94736e-11
pep-alt-GHRL	ENST00000481287_10285878_10290351_522	GHRL	GC	-2.79797	6.81649e-11	9.80294e-10
pep-alt-GKN2	ENST00000328895_68945301_68946315_162	GKN2	GC	-4.70067	1.10552e-11	1.83305e-10
pep-alt-GLIPR2	ENST00000474050_36146137_36162519_528	GLIPR2	GC	-1.16306	8.87881e-11	1.2566e-09
pep4-alt-GLUL	ENST00000475808_182386215_182388737_516	GLUL	GC	-1.26847	4.29199e-18	2.10466e-16
pep5-alt-GLUL	ENST00000475808_182386215_182388788_567	GLUL	GC	-1.26847	4.29199e-18	2.10466e-16
pep3-alt-GLUL	ENST00000475808_182386215_182388686_465	GLUL	GC	-1.26847	4.29199e-18	2.10466e-16
pep1-alt-GLUL	ENST00000463851_182384408_182388737_633	GLUL	GC	-1.26847	4.29199e-18	2.10466e-16
pep2-alt-GLUL	ENST00000475808_182386215_182388653_432	GLUL	GC	-1.26847	4.29199e-18	2.10466e-16
pep-alt-GNAI1	ENST00000648097_80199246_80217490_738	GNAI1	GC	-1.12035	7.64007e-09	7.55578e-08
pep-alt-GNAO1	ENST00000639966_56192236_56328789_462	GNAO1	GC	-2.18626	1.67469e-10	2.26098e-09
pep-alt-GOLGA2P11	ENST00000622941_62260603_62260965_363	GOLGA2P11	GC	2.25406	0.00151683	0.00457667
pep-alt-GPD1	ENST00000551939_50104015_50105967_675	GPD1	GC	-1.64978	1.51113e-06	9.47308e-06
pep-alt-GPD1L	ENST00000474846_32158858_32165907_453	GPD1L	GC	-1.00194	2.14493e-12	3.98345e-11
pep1-alt-GPT	ENST00000527165_144505042_144506263_750	GPT	GC	-2.22253	2.35859e-12	4.34404e-11
pep2-alt-GPT	ENST00000527165_144505995_144506213_219	GPT	GC	-2.22253	2.35859e-12	4.34404e-11
pep3-alt-GPT	ENST00000534702_144504293_144505055_549	GPT	GC	-2.22253	2.35859e-12	4.34404e-11
pep-d-GRM4	ENST00000609278_34022824_34035844_471	GRM4	GC	1.15427	0.000679963	0.00227418
pep-nc-GRM7-AS3	ENST00000424366_6740457_6740555_99	GRM7-AS3	GC	1.97204	0.00172806	0.00513167
pep2-alt-GSN	ENST00000373807_121324600_121331531_738	GSN	GC	-1.93562	2.80187e-29	7.51999e-27
pep3-alt-GSN	ENST00000485767_121313820_121317253_372	GSN	GC	-1.93562	2.80187e-29	7.51999e-27
pep1-alt-GSN	ENST00000373806_121326778_121332600_621	GSN	GC	-1.93562	2.80187e-29	7.51999e-27
pep3-alt-HADH	ENST00000638648_108009855_108034354_714	HADH	GC	-1.16507	4.43474e-21	3.50943e-19
pep4-alt-HADH	ENST00000640201_107990020_108027888_750	HADH	GC	-1.16507	4.43474e-21	3.50943e-19
pep2-alt-HADH	ENST00000507260_107989966_108023614_654	HADH	GC	-1.16507	4.43474e-21	3.50943e-19
pep1-d-HADH	ENST00000309522_108034717_108034776_60	HADH	GC	-1.16507	4.43474e-21	3.50943e-19
pep-alt-HADHB	ENST00000494615_26279192_26289950_735	HADHB	GC	-1.01493	2.63451e-34	1.57499e-31
pep1-d-HAL	ENST00000544080_95974235_95983958_732	HAL	GC	1.15362	9.60636e-05	0.000400704
pep2-d-HAL	ENST00000546999_95980693_95992770_741	HAL	GC	1.15362	9.60636e-05	0.000400704
pep2-nc-HAND2-AS1	ENST00000647267_173586900_173586959_60	HAND2-AS1	GC	-2.85185	1.34501e-09	1.5279e-08
pep1-nc-HAND2-AS1	ENST00000647106_173658886_173658960_75	HAND2-AS1	GC	-2.85185	1.34501e-09	1.5279e-08
pep-d-HAPLN3	ENST00000558770_88877973_88879267_585	HAPLN3	GC	1.63354	1.56732e-15	5.07476e-14
pep3-alt-HBA1	ENST00000472694_177044_177408_216	HBA1	GC	-2.44708	1.2695e-11	2.08095e-10
pep5-alt-HBA1	ENST00000472694_177062_177408_198	HBA1	GC	-2.44708	1.2695e-11	2.08095e-10
pep4-alt-HBA1	ENST00000472694_177053_177408_207	HBA1	GC	-2.44708	1.2695e-11	2.08095e-10
pep11-alt-HBA1	ENST00000487791_177062_177262_201	HBA1	GC	-2.44708	1.2695e-11	2.08095e-10
pep7-alt-HBA1	ENST00000487791_176930_177262_333	HBA1	GC	-2.44708	1.2695e-11	2.08095e-10
pep12-alt-HBA1	ENST00000487791_177074_177262_189	HBA1	GC	-2.44708	1.2695e-11	2.08095e-10
pep6-alt-HBA1	ENST00000472694_177074_177408_186	HBA1	GC	-2.44708	1.2695e-11	2.08095e-10
pep10-alt-HBA1	ENST00000487791_177053_177262_210	HBA1	GC	-2.44708	1.2695e-11	2.08095e-10
pep2-alt-HBA1	ENST00000472694_176978_177408_282	HBA1	GC	-2.44708	1.2695e-11	2.08095e-10
pep9-alt-HBA1	ENST00000487791_177044_177262_219	HBA1	GC	-2.44708	1.2695e-11	2.08095e-10
pep8-alt-HBA1	ENST00000487791_176936_177262_327	HBA1	GC	-2.44708	1.2695e-11	2.08095e-10
pep1-alt-HBA1	ENST00000472694_176723_176812_90	HBA1	GC	-2.44708	1.2695e-11	2.08095e-10
pep13-alt-HBA1	ENST00000487791_177083_177262_180	HBA1	GC	-2.44708	1.2695e-11	2.08095e-10
pep4-alt-HBB	ENST00000633227_5225601_5226747_297	HBB	GC	-2.40085	5.31901e-12	9.29325e-11
pep3-d-HBB	ENST00000633227_5225601_5226597_147	HBB	GC	-2.40085	5.31901e-12	9.29325e-11
pep5-alt-HBB	ENST00000633227_5225601_5226792_342	HBB	GC	-2.40085	5.31901e-12	9.29325e-11
pep1-d-HBB	ENST00000633227_5225601_5225630_30	HBB	GC	-2.40085	5.31901e-12	9.29325e-11
pep2-d-HBB	ENST00000633227_5225601_5225639_39	HBB	GC	-2.40085	5.31901e-12	9.29325e-11
pep6-alt-HBB	ENST00000633227_5225601_5226795_345	HBB	GC	-2.40085	5.31901e-12	9.29325e-11
pep23-nc-HELLPAR	ENST00000626826_102395794_102395838_45	HELLPAR	GC	1.76256	3.20619e-14	8.24742e-13
pep13-nc-HELLPAR	ENST00000626826_102327054_102327101_48	HELLPAR	GC	1.76256	3.20619e-14	8.24742e-13
pep9-nc-HELLPAR	ENST00000626826_102283697_102283777_81	HELLPAR	GC	1.76256	3.20619e-14	8.24742e-13
pep4-nc-HELLPAR	ENST00000626826_102246939_102246989_51	HELLPAR	GC	1.76256	3.20619e-14	8.24742e-13
pep8-nc-HELLPAR	ENST00000626826_102279789_102279902_114	HELLPAR	GC	1.76256	3.20619e-14	8.24742e-13
pep211-nc-HELLPAR	ENST00000626826_102388430_102388624_195	HELLPAR	GC	1.76256	3.20619e-14	8.24742e-13
pep18-nc-HELLPAR	ENST00000626826_102375310_102375366_57	HELLPAR	GC	1.76256	3.20619e-14	8.24742e-13
pep17-nc-HELLPAR	ENST00000626826_102370235_102370471_237	HELLPAR	GC	1.76256	3.20619e-14	8.24742e-13
pep5-nc-HELLPAR	ENST00000626826_102246956_102247015_60	HELLPAR	GC	1.76256	3.20619e-14	8.24742e-13
pep191-nc-HELLPAR	ENST00000626826_102378566_102378721_156	HELLPAR	GC	1.76256	3.20619e-14	8.24742e-13
pep16-nc-HELLPAR	ENST00000626826_102355067_102355201_135	HELLPAR	GC	1.76256	3.20619e-14	8.24742e-13
pep11-nc-HELLPAR	ENST00000626826_102308502_102308564_63	HELLPAR	GC	1.76256	3.20619e-14	8.24742e-13
pep12-nc-HELLPAR	ENST00000626826_102314225_102314350_126	HELLPAR	GC	1.76256	3.20619e-14	8.24742e-13
pep201-nc-HELLPAR	ENST00000626826_102380279_102380347_69	HELLPAR	GC	1.76256	3.20619e-14	8.24742e-13
pep3-nc-HELLPAR	ENST00000626826_102238658_102239107_450	HELLPAR	GC	1.76256	3.20619e-14	8.24742e-13
pep221-nc-HELLPAR	ENST00000626826_102394155_102394253_99	HELLPAR	GC	1.76256	3.20619e-14	8.24742e-13
pep15-nc-HELLPAR	ENST00000626826_102349816_102349905_90	HELLPAR	GC	1.76256	3.20619e-14	8.24742e-13
pep14-nc-HELLPAR	ENST00000626826_102330263_102330352_90	HELLPAR	GC	1.76256	3.20619e-14	8.24742e-13
pep6-nc-HELLPAR	ENST00000626826_102249869_102250045_177	HELLPAR	GC	1.76256	3.20619e-14	8.24742e-13
pep2-nc-HELLPAR	ENST00000626826_102206460_102206558_99	HELLPAR	GC	1.76256	3.20619e-14	8.24742e-13
pep1-nc-HELLPAR	ENST00000626826_102204326_102204391_66	HELLPAR	GC	1.76256	3.20619e-14	8.24742e-13
pep7-nc-HELLPAR	ENST00000626826_102258954_102259022_69	HELLPAR	GC	1.76256	3.20619e-14	8.24742e-13
pep10-nc-HELLPAR	ENST00000626826_102286970_102287050_81	HELLPAR	GC	1.76256	3.20619e-14	8.24742e-13
pep2-alt-HK1	ENST00000494253_69379896_69384544_717	HK1	GC	-1.02834	6.31891e-16	2.16892e-14
pep1-d-HK1	ENST00000493591_69392148_69401132_693	HK1	GC	-1.02834	6.31891e-16	2.16892e-14
pep-alt-HK3	ENST00000506834_176880961_176881080_120	HK3	GC	1.26385	1.29543e-08	1.2272e-07
pep-d-HLF	ENST00000430986_55321071_55321316_246	HLF	GC	-2.95926	4.30634e-21	3.41997e-19
pep-alt-HMGB1P45	ENST00000435986_50398997_50399155_159	HMGB1P45	GC	1.37168	0.00107034	0.0033866
pep-alt-HMGN2P17	ENST00000425872_8893509_8893778_270	HMGN2P17	GC	2.03152	2.76715e-09	2.97143e-08
pep1-nc-HNF1A-AS1	ENST00000535301_120980669_120980719_51	HNF1A-AS1	GC	1.57168	9.34534e-10	1.0954e-08
pep2-nc-HNF1A-AS1	ENST00000537361_120968817_120980889_438	HNF1A-AS1	GC	1.57168	9.34534e-10	1.0954e-08
pep2-alt-HNRNPA1P11	ENST00000580106_72618484_72618681_198	HNRNPA1P11	GC	1.21144	0.000737896	0.00244282
pep1-alt-HNRNPA1P11	ENST00000580106_72618402_72618599_198	HNRNPA1P11	GC	1.21144	0.000737896	0.00244282
pep-alt-HNRNPA1P70	ENST00000420836_68035767_68035871_105	HNRNPA1P70	GC	1.14894	0.000622736	0.00210634
pep-alt-HNRNPA1P71	ENST00000559135_33012424_33012909_486	HNRNPA1P71	GC	1.01831	0.000432455	0.00152805
pep-alt-HNRNPMP1	ENST00000560685_44447978_44448373_396	HNRNPMP1	GC	1.04708	0.000242628	0.000912926
pep-nc-HOTAIR	ENST00000424518_53963798_53963929_132	HOTAIR	GC	5.55594	4.55274e-43	8.45159e-40
pep-nc-HOTTIP	ENST00000521028_27205472_27205585_114	HOTTIP	GC	2.95401	2.40665e-13	5.31862e-12
pep1-nc-HOXA11-AS	ENST00000520395_27187026_27187106_81	HOXA11-AS	GC	3.56992	6.32716e-18	3.03765e-16
pep2-nc-HOXA11-AS	ENST00000522863_27185916_27188720_324	HOXA11-AS	GC	3.56992	6.32716e-18	3.03765e-16
pep-d-HOXB9	ENST00000311177_48622759_48622818_60	HOXB9	GC	2.63696	6.10374e-15	1.78555e-13
pep-nc-HOXC-AS2	ENST00000604081_53994245_53994748_504	HOXC-AS2	GC	4.82011	1.68367e-51	7.50127e-48
pep1-alt-HP	ENST00000562488_72054653_72058414_426	HP	GC	1.99167	5.52802e-06	3.07555e-05
pep3-alt-HP	ENST00000566821_72060156_72060887_732	HP	GC	1.99167	5.52802e-06	3.07555e-05
pep2-alt-HP	ENST00000566821_72060144_72060887_744	HP	GC	1.99167	5.52802e-06	3.07555e-05
pep-d-HPGD	ENST00000510835_174491959_174518042_546	HPGD	GC	-2.58866	7.89856e-19	4.38784e-17
pep1-alt-HRG	ENST00000495413_186669938_186672894_366	HRG	GC	1.58889	0.000253594	0.000949215
pep2-alt-HRG	ENST00000495413_186677263_186677880_618	HRG	GC	1.58889	0.000253594	0.000949215
pep-d-HSF2BP	ENST00000291560_43529437_43529490_54	HSF2BP	GC	1.01085	4.26006e-06	2.42926e-05
pep-alt-HSP90AA4P	ENST00000506915_189473238_189473639_402	HSP90AA4P	GC	1.18416	5.76952e-09	5.86112e-08
pep2-alt-HSP90AB2P	ENST00000507090_13338324_13338554_231	HSP90AB2P	GC	1.13913	1.16358e-12	2.26975e-11
pep1-alt-HSP90AB2P	ENST00000507090_13336976_13337488_513	HSP90AB2P	GC	1.13913	1.16358e-12	2.26975e-11
pep3-alt-HSP90AB2P	ENST00000602906_13336758_13338174_750	HSP90AB2P	GC	1.13913	1.16358e-12	2.26975e-11
pep2-alt-HSP90AB3P	ENST00000505987_87892787_87893236_450	HSP90AB3P	GC	1.08667	6.79021e-13	1.38392e-11
pep1-alt-HSP90AB3P	ENST00000505987_87891843_87892274_432	HSP90AB3P	GC	1.08667	6.79021e-13	1.38392e-11
pep3-alt-HSP90AB3P	ENST00000505987_87893266_87894012_747	HSP90AB3P	GC	1.08667	6.79021e-13	1.38392e-11
pep5-alt-HSPD1	ENST00000678969_197490167_197494208_351	HSPD1	GC	1.26831	2.65427e-22	2.55411e-20
pep4-alt-HSPD1	ENST00000476746_197495285_197499860_600	HSPD1	GC	1.26831	2.65427e-22	2.55411e-20
pep1-d-HSPD1	ENST00000440114_197487049_197489247_750	HSPD1	GC	1.26831	2.65427e-22	2.55411e-20
pep6-alt-HSPD1	ENST00000678969_197490167_197494695_432	HSPD1	GC	1.26831	2.65427e-22	2.55411e-20
pep2-alt-HSPD1	ENST00000476746_197495285_197497383_336	HSPD1	GC	1.26831	2.65427e-22	2.55411e-20
pep3-alt-HSPD1	ENST00000476746_197495285_197498698_369	HSPD1	GC	1.26831	2.65427e-22	2.55411e-20
pep1-alt-HSPD1P1	ENST00000503199_21882741_21883250_510	HSPD1P1	GC	1.2675	1.25502e-13	2.91517e-12
pep2-alt-HSPD1P1	ENST00000503199_21883023_21883250_228	HSPD1P1	GC	1.2675	1.25502e-13	2.91517e-12
pep-alt-HSPD1P6	ENST00000388967_36767834_36768475_642	HSPD1P6	GC	1.93418	1.35464e-24	1.85702e-22
pep2-alt-HSPH1	ENST00000626866_31141068_31148408_699	HSPH1	GC	1.21957	2.17105e-15	6.86026e-14
pep1-d-HSPH1	ENST00000602786_31137321_31141139_738	HSPH1	GC	1.21957	2.17105e-15	6.86026e-14
pep3-alt-HSPH1	ENST00000629751_31154543_31155630_330	HSPH1	GC	1.21957	2.17105e-15	6.86026e-14
pep1-nc-IGF2BP2-AS1	ENST00000296270_185717379_185717495_117	IGF2BP2-AS1	GC	1.94781	1.89911e-12	3.55544e-11
pep2-nc-IGF2BP2-AS1	ENST00000456447_185716561_185722262_168	IGF2BP2-AS1	GC	1.94781	1.89911e-12	3.55544e-11
pep1-d-IGF2BP3	ENST00000258729_23311441_23311500_60	IGF2BP3	GC	3.17054	2.25281e-21	1.87958e-19
pep2-d-IGF2BP3	ENST00000421467_23312365_23343852_678	IGF2BP3	GC	3.17054	2.25281e-21	1.87958e-19
pep-alt-IGHV3-22	ENST00000520721_106257881_106258054_174	IGHV3-22	GC	-2.93115	1.08813e-11	1.80691e-10
pep-alt-IGHV3-62	ENST00000520057_106643291_106643416_126	IGHV3-62	GC	-3.25645	7.89173e-16	2.6456e-14
pep-alt-IGHV7-34-1	ENST00000519200_106377485_106377586_102	IGHV7-34-1	GC	-3.15048	1.65556e-13	3.77291e-12
pep-alt-IGKV1OR22-1	ENST00000521497_16933569_16933976_285	IGKV1OR22-1	GC	-3.86463	7.17733e-14	1.74548e-12
pep-alt-IGLC6	ENST00000410078_22919690_22919743_54	IGLC6	GC	-2.77549	2.06247e-14	5.50896e-13
pep-d-IGLL5	ENST00000531372_22895587_22895691_105	IGLL5	GC	-2.82594	2.55117e-15	7.92072e-14
pep-alt-IGLV8OR8-1	ENST00000399730_47202496_47202897_300	IGLV8OR8-1	GC	-3.27647	2.63719e-10	3.43352e-09
pep-nc-IL12A-AS1	ENST00000642756_159909775_159909867_93	IL12A-AS1	GC	-3.40826	3.28249e-27	6.5876e-25
pep-d-IL16	ENST00000360547_81301444_81308795_747	IL16	GC	-1.12783	9.06346e-07	5.94086e-06
pep-alt-IL6	ENST00000485300_22727311_22731570_750	IL6	GC	-1.25967	0.000325734	0.00118701
pep2-alt-ILK	ENST00000530016_6604272_6608996_654	ILK	GC	-1.2311	5.60022e-14	1.38846e-12
pep1-d-ILK	ENST00000526711_6609335_6610608_702	ILK	GC	-1.2311	5.60022e-14	1.38846e-12
pep2-alt-IMPA2	ENST00000590107_12012224_12030455_609	IMPA2	GC	-1.03939	1.21486e-09	1.39033e-08
pep1-d-IMPA2	ENST00000383376_12008410_12017828_657	IMPA2	GC	-1.03939	1.21486e-09	1.39033e-08
pep-alt-IQGAP3	ENST00000498755_156539373_156539465_93	IQGAP3	GC	2.07076	5.78746e-32	2.28798e-29
pep-alt-IRF4	ENST00000495137_394830_397293_453	IRF4	GC	-1.88032	2.24565e-11	3.50561e-10
pep-d-ISYNA1	ENST00000577820_18434916_18436067_735	ISYNA1	GC	1.07159	1.90116e-06	1.16901e-05
pep-alt-ITIH2	ENST00000473227_7703405_7713286_498	ITIH2	GC	3.20257	6.32262e-14	1.55373e-12
pep-nc-JAZF1-AS1	ENST00000436758_28217267_28240856_483	JAZF1-AS1	GC	-1.45645	1.00281e-07	7.96973e-07
pep-u-KCNMB3	ENST00000392686_179259313_179259588_276	KCNMB3	GC	1.21101	2.06472e-08	1.88542e-07
pep4-nc-KCNQ1OT1	ENST00000597346_2620604_2620660_57	KCNQ1OT1	GC	1.47666	9.51941e-10	1.11376e-08
pep10-nc-KCNQ1OT1	ENST00000597346_2659290_2659412_123	KCNQ1OT1	GC	1.47666	9.51941e-10	1.11376e-08
pep6-nc-KCNQ1OT1	ENST00000597346_2637416_2637799_384	KCNQ1OT1	GC	1.47666	9.51941e-10	1.11376e-08
pep12-nc-KCNQ1OT1	ENST00000597346_2689872_2689940_69	KCNQ1OT1	GC	1.47666	9.51941e-10	1.11376e-08
pep5-nc-KCNQ1OT1	ENST00000597346_2624113_2624262_150	KCNQ1OT1	GC	1.47666	9.51941e-10	1.11376e-08
pep8-nc-KCNQ1OT1	ENST00000597346_2644167_2644253_87	KCNQ1OT1	GC	1.47666	9.51941e-10	1.11376e-08
pep1-nc-KCNQ1OT1	ENST00000597346_2617327_2617386_60	KCNQ1OT1	GC	1.47666	9.51941e-10	1.11376e-08
pep11-nc-KCNQ1OT1	ENST00000597346_2670136_2670336_201	KCNQ1OT1	GC	1.47666	9.51941e-10	1.11376e-08
pep2-nc-KCNQ1OT1	ENST00000597346_2620082_2620165_84	KCNQ1OT1	GC	1.47666	9.51941e-10	1.11376e-08
pep7-nc-KCNQ1OT1	ENST00000597346_2640386_2640496_111	KCNQ1OT1	GC	1.47666	9.51941e-10	1.11376e-08
pep9-nc-KCNQ1OT1	ENST00000597346_2650807_2650893_87	KCNQ1OT1	GC	1.47666	9.51941e-10	1.11376e-08
pep3-nc-KCNQ1OT1	ENST00000597346_2620082_2620279_198	KCNQ1OT1	GC	1.47666	9.51941e-10	1.11376e-08
pep-nc-KDM4A-AS1	ENST00000659644_43701063_43701200_138	KDM4A-AS1	GC	1.04446	5.20153e-12	9.10227e-11
pep-alt-KLC3	ENST00000494686_45340780_45346873_663	KLC3	GC	-1.28357	0.000687933	0.00229722
pep-alt-KLK11	ENST00000594458_51025631_51026894_393	KLK11	GC	-1.91916	6.24185e-06	3.43664e-05
pep-d-KLK3	ENST00000596185_50856267_50858036_141	KLK3	GC	1.49099	0.000622571	0.00210594
pep-alt-KLK5	ENST00000595585_50948839_50952657_612	KLK5	GC	-1.64364	0.0168287	0.0365278
pep-alt-KNG1	ENST00000645544_186717543_186720278_369	KNG1	GC	3.09067	8.36904e-13	1.67505e-11
pep2-alt-KPNA2	ENST00000677419_68043295_68046593_726	KPNA2	GC	1.36885	3.03409e-23	3.35429e-21
pep3-alt-KPNA2	ENST00000679346_68037133_68043008_675	KPNA2	GC	1.36885	3.03409e-23	3.35429e-21
pep1-alt-KPNA2	ENST00000583392_68042254_68044083_705	KPNA2	GC	1.36885	3.03409e-23	3.35429e-21
pep-d-KRT13	ENST00000464634_41502373_41503722_747	KRT13	GC	-4.37825	1.2655e-07	9.83373e-07
pep2-alt-KRT14	ENST00000441550_41583011_41583254_150	KRT14	GC	-2.14162	0.0015838	0.00475333
pep1-alt-KRT14	ENST00000441550_41582438_41582533_96	KRT14	GC	-2.14162	0.0015838	0.00475333
pep4-alt-KRT14	ENST00000441550_41583011_41583446_342	KRT14	GC	-2.14162	0.0015838	0.00475333
pep3-alt-KRT14	ENST00000441550_41583011_41583383_279	KRT14	GC	-2.14162	0.0015838	0.00475333
pep2-alt-KRT15	ENST00000393974_41516962_41518833_507	KRT15	GC	-3.54704	1.66575e-14	4.52251e-13
pep4-alt-KRT15	ENST00000474031_41515471_41518349_687	KRT15	GC	-3.54704	1.66575e-14	4.52251e-13
pep3-alt-KRT15	ENST00000463447_41516962_41518452_327	KRT15	GC	-3.54704	1.66575e-14	4.52251e-13
pep1-alt-KRT15	ENST00000393974_41516962_41518812_486	KRT15	GC	-3.54704	1.66575e-14	4.52251e-13
pep2-alt-KRT16	ENST00000588319_41612089_41612688_600	KRT16	GC	-2.45953	4.21908e-06	2.40867e-05
pep1-alt-KRT16	ENST00000588319_41612089_41612349_261	KRT16	GC	-2.45953	4.21908e-06	2.40867e-05
pep1-alt-KRT16P1	ENST00000399124_18439993_18441174_609	KRT16P1	GC	-1.37148	0.0163775	0.0356595
pep2-alt-KRT16P1	ENST00000399124_18441187_18441324_138	KRT16P1	GC	-1.37148	0.0163775	0.0356595
pep3-alt-KRT16P1	ENST00000399124_18441238_18441324_87	KRT16P1	GC	-1.37148	0.0163775	0.0356595
pep7-alt-KRT16P6	ENST00000417510_16820086_16822492_633	KRT16P6	GC	-2.72343	4.8092e-05	0.000216079
pep4-alt-KRT16P6	ENST00000417510_16819090_16819544_372	KRT16P6	GC	-2.72343	4.8092e-05	0.000216079
pep3-alt-KRT16P6	ENST00000417510_16818145_16818885_180	KRT16P6	GC	-2.72343	4.8092e-05	0.000216079
pep2-alt-KRT16P6	ENST00000417510_16818145_16818204_60	KRT16P6	GC	-2.72343	4.8092e-05	0.000216079
pep1-alt-KRT16P6	ENST00000417510_16818145_16818180_36	KRT16P6	GC	-2.72343	4.8092e-05	0.000216079
pep6-alt-KRT16P6	ENST00000417510_16819959_16820030_72	KRT16P6	GC	-2.72343	4.8092e-05	0.000216079
pep8-alt-KRT16P6	ENST00000583748_16820018_16822120_357	KRT16P6	GC	-2.72343	4.8092e-05	0.000216079
pep5-alt-KRT16P6	ENST00000417510_16819090_16819955_477	KRT16P6	GC	-2.72343	4.8092e-05	0.000216079
pep6-alt-KRT17	ENST00000493253_41619597_41621712_582	KRT17	GC	2.67732	2.44399e-09	2.6519e-08
pep5-alt-KRT17	ENST00000493253_41619597_41621706_576	KRT17	GC	2.67732	2.44399e-09	2.6519e-08
pep8-alt-KRT17	ENST00000493253_41622076_41622417_342	KRT17	GC	2.67732	2.44399e-09	2.6519e-08
pep1-alt-KRT17	ENST00000491673_41622949_41624536_543	KRT17	GC	2.67732	2.44399e-09	2.6519e-08
pep2-alt-KRT17	ENST00000493253_41619597_41620678_135	KRT17	GC	2.67732	2.44399e-09	2.6519e-08
pep9-alt-KRT17	ENST00000493253_41622076_41624275_717	KRT17	GC	2.67732	2.44399e-09	2.6519e-08
pep3-alt-KRT17	ENST00000493253_41619597_41620870_327	KRT17	GC	2.67732	2.44399e-09	2.6519e-08
pep7-alt-KRT17	ENST00000493253_41619597_41621751_621	KRT17	GC	2.67732	2.44399e-09	2.6519e-08
pep4-alt-KRT17	ENST00000493253_41619597_41620968_339	KRT17	GC	2.67732	2.44399e-09	2.6519e-08
pep2-alt-KRT17P1	ENST00000399211_16840898_16843789_747	KRT17P1	GC	1.19499	0.0103257	0.024072
pep1-alt-KRT17P1	ENST00000399211_16840898_16840960_63	KRT17P1	GC	1.19499	0.0103257	0.024072
pep3-alt-KRT17P1	ENST00000580363_16843888_16845842_558	KRT17P1	GC	1.19499	0.0103257	0.024072
pep-alt-KRT18P12	ENST00000425245_214532452_214532643_192	KRT18P12	GC	1.5585	0.000386991	0.00138476
pep-alt-KRT18P14	ENST00000534205_35860333_35860647_315	KRT18P14	GC	1.03621	7.14933e-05	0.000308498
pep-alt-KRT18P15	ENST00000458108_32259736_32260227_492	KRT18P15	GC	1.49202	1.04099e-14	2.9151e-13
pep-alt-KRT18P16	ENST00000510337_123636515_123637042_528	KRT18P16	GC	1.28395	7.02654e-09	7.01284e-08
pep-alt-KRT18P25	ENST00000508931_40021079_40021324_246	KRT18P25	GC	1.75245	1.04277e-12	2.05296e-11
pep-alt-KRT18P27	ENST00000427733_90231417_90231626_210	KRT18P27	GC	1.73064	2.03838e-09	2.24748e-08
pep-alt-KRT18P28	ENST00000453838_182959077_182959778_702	KRT18P28	GC	1.06805	3.37264e-06	1.96806e-05
pep2-alt-KRT18P38	ENST00000449496_19613724_19614032_309	KRT18P38	GC	1.2032	4.56082e-08	3.89045e-07
pep1-alt-KRT18P38	ENST00000449496_19612818_19613369_552	KRT18P38	GC	1.2032	4.56082e-08	3.89045e-07
pep-alt-KRT18P4	ENST00000422599_49957622_49958029_408	KRT18P4	GC	1.33357	1.8285e-14	4.92833e-13
pep-alt-KRT18P45	ENST00000515347_80288856_80289239_384	KRT18P45	GC	1.01506	0.00194833	0.00568908
pep-alt-KRT18P56	ENST00000507275_40066920_40066997_78	KRT18P56	GC	1.06693	0.000996932	0.00318222
pep-alt-KRT18P58	ENST00000527480_5994294_5994839_546	KRT18P58	GC	1.22856	5.15724e-05	0.000229678
pep-alt-KRT18P8	ENST00000581937_9678613_9679131_519	KRT18P8	GC	1.30578	4.70657e-08	4.00251e-07
pep-alt-KRT23	ENST00000582754_40925353_40931452_744	KRT23	GC	4.00027	5.8114e-18	2.80819e-16
pep-alt-KRT27	ENST00000540723_40777002_40777723_396	KRT27	GC	-1.18191	0.00197662	0.00575809
pep1-d-KRT4	ENST00000548097_52807072_52808811_687	KRT4	GC	-4.83308	3.28778e-08	2.88234e-07
pep4-alt-KRT4	ENST00000552668_52810814_52813689_96	KRT4	GC	-4.83308	3.28778e-08	2.88234e-07
pep3-alt-KRT4	ENST00000549295_52809278_52810905_351	KRT4	GC	-4.83308	3.28778e-08	2.88234e-07
pep2-d-KRT4	ENST00000548097_52807072_52809403_747	KRT4	GC	-4.83308	3.28778e-08	2.88234e-07
pep-u-KRT40	ENST00000398486_40987060_40987119_60	KRT40	GC	1.56606	0.00467557	0.01214
pep2-alt-KRT5	ENST00000552629_52516636_52516848_213	KRT5	GC	-3.47609	1.35764e-06	8.59558e-06
pep3-alt-KRT5	ENST00000552629_52516636_52517938_555	KRT5	GC	-3.47609	1.35764e-06	8.59558e-06
pep5-alt-KRT5	ENST00000552629_52516636_52518977_702	KRT5	GC	-3.47609	1.35764e-06	8.59558e-06
pep1-alt-KRT5	ENST00000551013_52518058_52519160_321	KRT5	GC	-3.47609	1.35764e-06	8.59558e-06
pep6-alt-KRT5	ENST00000552629_52516636_52519016_741	KRT5	GC	-3.47609	1.35764e-06	8.59558e-06
pep4-alt-KRT5	ENST00000552629_52516636_52517974_591	KRT5	GC	-3.47609	1.35764e-06	8.59558e-06
pep2-alt-KRT6A	ENST00000549898_52490642_52491736_588	KRT6A	GC	-3.48023	1.27579e-06	8.10962e-06
pep1-alt-KRT6A	ENST00000549754_52490524_52491604_450	KRT6A	GC	-3.48023	1.27579e-06	8.10962e-06
pep2-alt-KRT6C	ENST00000553087_52470499_52471302_303	KRT6C	GC	-3.35198	0.000118963	0.00048563
pep1-alt-KRT6C	ENST00000553087_52470499_52471221_222	KRT6C	GC	-3.35198	0.000118963	0.00048563
pep-alt-KRT7	ENST00000547613_52235155_52237641_345	KRT7	GC	3.25313	8.47123e-18	3.95203e-16
pep-d-KRT72	ENST00000550829_52585985_52591583_690	KRT72	GC	-1.23114	0.0102338	0.0238903
pep2-alt-KRT73	ENST00000546934_52611171_52618113_732	KRT73	GC	-2.36308	6.83328e-06	3.73184e-05
pep1-alt-KRT73	ENST00000546934_52611171_52618110_729	KRT73	GC	-2.36308	6.83328e-06	3.73184e-05
pep-d-KRT77	ENST00000553168_52691168_52694721_750	KRT77	GC	-1.67149	0.00334186	0.00908362
pep-alt-KRT78	ENST00000551581_52846089_52847947_306	KRT78	GC	-5.52247	8.18365e-13	1.63942e-11
pep1-alt-KRT79	ENST00000546453_52821875_52824287_675	KRT79	GC	-1.22122	0.00435132	0.0114172
pep3-alt-KRT79	ENST00000546453_52821875_52824359_747	KRT79	GC	-1.22122	0.00435132	0.0114172
pep2-alt-KRT79	ENST00000546453_52821875_52824293_681	KRT79	GC	-1.22122	0.00435132	0.0114172
pep-alt-KRT87P	ENST00000529785_52252036_52256091_744	KRT87P	GC	2.17643	5.50836e-11	8.04109e-10
pep-alt-KRT89P	ENST00000620027_52341197_52347316_744	KRT89P	GC	-1.97941	3.47756e-06	2.02134e-05
pep-alt-KRT8P34	ENST00000577607_39835478_39836032_555	KRT8P34	GC	1.08844	0.000206074	0.000790939
pep-alt-LACTB2	ENST00000522558_70640875_70644116_228	LACTB2	GC	1.05463	5.12717e-09	5.26217e-08
pep-alt-LAP3P2	ENST00000454686_36673817_36674320_504	LAP3P2	GC	1.01688	0.0203017	0.0427458
pep2-d-LDHD	ENST00000569876_75112359_75113793_537	LDHD	GC	-1.80359	1.20264e-12	2.33978e-11
pep3-d-LDHD	ENST00000569876_75112359_75114086_735	LDHD	GC	-1.80359	1.20264e-12	2.33978e-11
pep1-alt-LDHD	ENST00000568164_75114525_75115563_690	LDHD	GC	-1.80359	1.20264e-12	2.33978e-11
pep-nc-LEF1-AS1	ENST00000665040_108257520_108257846_327	LEF1-AS1	GC	1.29511	2.86401e-08	2.53666e-07
pep1-alt-LGALS7B	ENST00000600304_38791583_38791690_108	LGALS7B	GC	-2.59237	1.37437e-06	8.68544e-06
pep2-alt-LGALS7B	ENST00000600304_38791652_38791690_39	LGALS7B	GC	-2.59237	1.37437e-06	8.68544e-06
pep-nc-LGALS8-AS1	ENST00000487567_236523317_236523370_54	LGALS8-AS1	GC	1.35978	4.39021e-07	3.04445e-06
pep-d-LGALS9B	ENST00000578481_20449976_20456671_735	LGALS9B	GC	-2.63167	4.37903e-11	6.50546e-10
pep-alt-LIMS2	ENST00000409754_127642192_127644103_249	LIMS2	GC	-2.24463	1.45112e-15	4.72601e-14
pep-nc-LINC00052	ENST00000560153_87579317_87579367_51	LINC00052	GC	2.44009	0.00125155	0.00387573
pep-nc-LINC00092	ENST00000580908_96025426_96025566_141	LINC00092	GC	-1.5308	2.81406e-09	3.01817e-08
pep-nc-LINC00163	ENST00000434081_44991515_44991613_99	LINC00163	GC	-1.94972	1.21817e-05	6.29839e-05
pep1-nc-LINC00184	ENST00000429269_234633086_234633334_249	LINC00184	GC	1.99816	1.49392e-07	1.14637e-06
pep2-nc-LINC00184	ENST00000429269_234634690_234634749_60	LINC00184	GC	1.99816	1.49392e-07	1.14637e-06
pep2-nc-LINC00299	ENST00000664728_8439431_8439685_255	LINC00299	GC	1.86615	2.1336e-13	4.75767e-12
pep3-nc-LINC00299	ENST00000668369_8302066_8302215_150	LINC00299	GC	1.86615	2.1336e-13	4.75767e-12
pep1-nc-LINC00299	ENST00000657091_8391175_8391318_144	LINC00299	GC	1.86615	2.1336e-13	4.75767e-12
pep2-nc-LINC00309	ENST00000431020_64204635_64204748_114	LINC00309	GC	1.66216	0.00582463	0.0146588
pep1-nc-LINC00309	ENST00000431020_64202999_64203328_129	LINC00309	GC	1.66216	0.00582463	0.0146588
pep-nc-LINC00319	ENST00000448049_43446641_43446895_255	LINC00319	GC	1.15156	0.00247976	0.00699645
pep-nc-LINC00326	ENST00000670829_132954334_132954414_81	LINC00326	GC	2.88114	0.000233557	0.000882211
pep-nc-LINC00330	ENST00000414562_44800622_44800696_75	LINC00330	GC	-3.0537	2.99e-10	3.8579e-09
pep3-nc-LINC00343	ENST00000658151_105753366_105753422_57	LINC00343	GC	2.14375	0.00379652	0.0101468
pep5-nc-LINC00343	ENST00000667534_105795959_105796135_177	LINC00343	GC	2.14375	0.00379652	0.0101468
pep2-nc-LINC00343	ENST00000608624_105726364_105726429_66	LINC00343	GC	2.14375	0.00379652	0.0101468
pep6-nc-LINC00343	ENST00000670429_105707629_105752560_105	LINC00343	GC	2.14375	0.00379652	0.0101468
pep1-nc-LINC00343	ENST00000415294_105707153_105707461_309	LINC00343	GC	2.14375	0.00379652	0.0101468
pep7-nc-LINC00343	ENST00000670429_105751109_105752560_93	LINC00343	GC	2.14375	0.00379652	0.0101468
pep4-nc-LINC00343	ENST00000667429_105706594_105707181_87	LINC00343	GC	2.14375	0.00379652	0.0101468
pep-nc-LINC00365	ENST00000660467_30107375_30107449_75	LINC00365	GC	-2.24618	1.70458e-10	2.29716e-09
pep-nc-LINC00383	ENST00000433664_69291979_69292059_81	LINC00383	GC	3.52294	0.00338586	0.00918811
pep2-nc-LINC00390	ENST00000655583_44104072_44104146_75	LINC00390	GC	-1.34117	0.00281897	0.00782905
pep3-nc-LINC00390	ENST00000662947_44096934_44097035_102	LINC00390	GC	-1.34117	0.00281897	0.00782905
pep1-nc-LINC00390	ENST00000432331_44137129_44137164_36	LINC00390	GC	-1.34117	0.00281897	0.00782905
pep-nc-LINC00393	ENST00000648903_73593340_73593408_69	LINC00393	GC	2.5235	0.000146661	0.000584297
pep-nc-LINC00397	ENST00000422074_87801215_87803034_90	LINC00397	GC	2.2193	0.0132371	0.0297674
pep-nc-LINC00452	ENST00000426859_113898663_113901930_165	LINC00452	GC	1.74972	0.000375781	0.00134865
pep-nc-LINC00460	ENST00000647525_106381143_106382154_96	LINC00460	GC	2.98875	1.16081e-14	3.22629e-13
pep1-nc-LINC00461	ENST00000506978_88507611_88507679_69	LINC00461	GC	-1.57027	2.15555e-05	0.000105257
pep4-nc-LINC00461	ENST00000664240_88536173_88536379_207	LINC00461	GC	-1.57027	2.15555e-05	0.000105257
pep2-nc-LINC00461	ENST00000662060_88538172_88538246_75	LINC00461	GC	-1.57027	2.15555e-05	0.000105257
pep3-nc-LINC00461	ENST00000662060_88538888_88538950_63	LINC00461	GC	-1.57027	2.15555e-05	0.000105257
pep2-nc-LINC00470	ENST00000657919_1359679_1359783_105	LINC00470	GC	1.52142	0.00445816	0.0116529
pep1-nc-LINC00470	ENST00000584090_1255140_1255190_51	LINC00470	GC	1.52142	0.00445816	0.0116529
pep3-nc-LINC00470	ENST00000658090_1302982_1303086_105	LINC00470	GC	1.52142	0.00445816	0.0116529
pep-nc-LINC00485	ENST00000547179_102810389_102810682_294	LINC00485	GC	2.00357	0.000413049	0.00146728
pep-nc-LINC00486	ENST00000654895_32946092_32946139_48	LINC00486	GC	1.90429	0.000847487	0.00275566
pep-nc-LINC00491	ENST00000505527_102609565_102609702_138	LINC00491	GC	1.49546	0.0220039	0.0457057
pep-nc-LINC00494	ENST00000669055_48365429_48365575_147	LINC00494	GC	1.71569	3.03792e-06	1.78938e-05
pep-nc-LINC00523	ENST00000360899_100671807_100672145_339	LINC00523	GC	1.74062	0.0132087	0.029714
pep3-nc-LINC00534	ENST00000668720_90222024_90222155_132	LINC00534	GC	2.98235	9.1489e-07	5.99061e-06
pep1-nc-LINC00534	ENST00000663329_90476736_90476789_54	LINC00534	GC	2.98235	9.1489e-07	5.99061e-06
pep2-nc-LINC00534	ENST00000667565_90519826_90519900_75	LINC00534	GC	2.98235	9.1489e-07	5.99061e-06
pep-nc-LINC00540	ENST00000657205_22041102_22264330_372	LINC00540	GC	2.33147	2.40882e-08	2.16677e-07
pep-nc-LINC00550	ENST00000629293_68862173_68862235_63	LINC00550	GC	2.01065	0.015108	0.0333254
pep2-nc-LINC00551	ENST00000607593_106626650_106626766_117	LINC00551	GC	-2.44198	1.45928e-07	1.12212e-06
pep1-nc-LINC00551	ENST00000607593_106618015_106626766_399	LINC00551	GC	-2.44198	1.45928e-07	1.12212e-06
pep-nc-LINC00554	ENST00000564841_99996790_99996870_81	LINC00554	GC	2.06483	0.013281	0.0298436
pep-nc-LINC00563	ENST00000566370_46297680_46297745_66	LINC00563	GC	1.36987	0.00532677	0.0135769
pep-nc-LINC00565	ENST00000562710_113923861_113924499_639	LINC00565	GC	1.32952	7.33984e-06	3.97825e-05
pep1-nc-LINC00595	ENST00000624665_78551139_78551198_60	LINC00595	GC	-1.99973	1.48759e-07	1.14211e-06
pep2-nc-LINC00595	ENST00000667413_78524415_78524513_99	LINC00595	GC	-1.99973	1.48759e-07	1.14211e-06
pep1-nc-LINC00598	ENST00000400432_40350137_40350271_135	LINC00598	GC	1.01041	2.48911e-05	0.000119631
pep2-nc-LINC00598	ENST00000542632_40458410_40458490_81	LINC00598	GC	1.01041	2.48911e-05	0.000119631
pep3-nc-LINC00598	ENST00000617777_40195503_40195805_303	LINC00598	GC	1.01041	2.48911e-05	0.000119631
pep2-nc-LINC00624	ENST00000621316_147384409_147384486_78	LINC00624	GC	1.52298	2.97528e-15	9.12932e-14
pep1-nc-LINC00624	ENST00000619867_147408592_147408678_87	LINC00624	GC	1.52298	2.97528e-15	9.12932e-14
pep1-nc-LINC00635	ENST00000464359_107876168_107877927_45	LINC00635	GC	2.40524	3.43544e-05	0.000159703
pep2-nc-LINC00635	ENST00000657498_107854025_107854683_60	LINC00635	GC	2.40524	3.43544e-05	0.000159703
pep3-nc-LINC00635	ENST00000661095_107854025_107857104_96	LINC00635	GC	2.40524	3.43544e-05	0.000159703
pep4-nc-LINC00635	ENST00000667209_107854555_107854716_162	LINC00635	GC	2.40524	3.43544e-05	0.000159703
pep2-nc-LINC00641	ENST00000555688_21206762_21206848_87	LINC00641	GC	-1.29404	3.84857e-12	6.87512e-11
pep1-nc-LINC00641	ENST00000555379_21203415_21203615_201	LINC00641	GC	-1.29404	3.84857e-12	6.87512e-11
pep-nc-LINC00645	ENST00000557359_27638817_27638879_63	LINC00645	GC	1.92888	0.0117685	0.0269436
pep1-nc-LINC00665	ENST00000412740_36331488_36331643_156	LINC00665	GC	1.14912	0.000204365	0.000784921
pep3-nc-LINC00665	ENST00000658042_36315356_36315763_408	LINC00665	GC	1.14912	0.000204365	0.000784921
pep2-nc-LINC00665	ENST00000591372_36326881_36327222_342	LINC00665	GC	1.14912	0.000204365	0.000784921
pep-nc-LINC00698	ENST00000465684_63124962_63125039_78	LINC00698	GC	1.98257	1.1146e-05	5.81824e-05
pep2-nc-LINC00702	ENST00000661427_4234621_4234755_135	LINC00702	GC	-1.12077	0.00187954	0.00552005
pep1-nc-LINC00702	ENST00000608792_4205193_4205252_60	LINC00702	GC	-1.12077	0.00187954	0.00552005
pep-nc-LINC00705	ENST00000417883_4661914_4662138_225	LINC00705	GC	1.42877	0.00320254	0.00874872
pep2-nc-LINC00710	ENST00000598573_10947379_10947423_45	LINC00710	GC	-1.17556	0.0211509	0.044204
pep1-nc-LINC00710	ENST00000598573_10947214_10947357_144	LINC00710	GC	-1.17556	0.0211509	0.044204
pep-nc-LINC00824	ENST00000520824_128560102_128560203_102	LINC00824	GC	1.15703	0.00825757	0.0198468
pep-nc-LINC00862	ENST00000367355_200343249_200368775_273	LINC00862	GC	1.75256	4.87164e-08	4.12714e-07
pep-nc-LINC00865	ENST00000448490_89839419_89839493_75	LINC00865	GC	-1.39056	9.61724e-08	7.6678e-07
pep-nc-LINC00870	ENST00000664354_72203591_72203725_135	LINC00870	GC	1.65509	2.9668e-08	2.62158e-07
pep-nc-LINC00877	ENST00000498432_72055239_72055772_534	LINC00877	GC	-1.22225	9.8782e-07	6.42299e-06
pep2-nc-LINC00882	ENST00000669895_107129451_107129513_63	LINC00882	GC	-1.3774	4.70972e-08	4.0041e-07
pep1-nc-LINC00882	ENST00000655832_107209617_107209667_51	LINC00882	GC	-1.3774	4.70972e-08	4.0041e-07
pep3-nc-LINC00884	ENST00000661941_194513608_194513667_60	LINC00884	GC	1.20571	6.59371e-09	6.6209e-08
pep1-nc-LINC00884	ENST00000448892_194488247_194488384_138	LINC00884	GC	1.20571	6.59371e-09	6.6209e-08
pep2-nc-LINC00884	ENST00000448892_194521014_194521100_87	LINC00884	GC	1.20571	6.59371e-09	6.6209e-08
pep-nc-LINC00885	ENST00000457079_196142769_196142834_66	LINC00885	GC	-1.69825	2.70805e-05	0.000128956
pep-nc-LINC00891	ENST00000627173_71705396_71705476_81	LINC00891	GC	-1.77781	4.85344e-09	4.99851e-08
pep-nc-LINC00896	ENST00000609602_20206520_20206678_159	LINC00896	GC	1.16153	4.29508e-06	2.44403e-05
pep2-nc-LINC00939	ENST00000502479_125964033_125964119_87	LINC00939	GC	2.4794	2.30213e-11	3.58374e-10
pep3-nc-LINC00939	ENST00000502479_125964033_125964215_183	LINC00939	GC	2.4794	2.30213e-11	3.58374e-10
pep1-nc-LINC00939	ENST00000502479_125964033_125964113_81	LINC00939	GC	2.4794	2.30213e-11	3.58374e-10
pep1-nc-LINC00943	ENST00000658458_126745777_126746838_348	LINC00943	GC	1.09792	9.2911e-05	0.000388561
pep2-nc-LINC00943	ENST00000662393_126744907_126745167_129	LINC00943	GC	1.09792	9.2911e-05	0.000388561
pep-nc-LINC00954	ENST00000449086_19884195_19884278_84	LINC00954	GC	1.5338	4.88563e-07	3.35703e-06
pep-nc-LINC00958	ENST00000653981_12982913_12982990_78	LINC00958	GC	-1.30585	0.00936782	0.0221367
pep-nc-LINC00964	ENST00000657752_124868356_124910199_231	LINC00964	GC	-1.16355	0.0131639	0.0296313
pep2-nc-LINC00971	ENST00000484892_84746322_84789687_66	LINC00971	GC	1.41622	0.0181677	0.0389144
pep1-nc-LINC00971	ENST00000484892_84638757_84638825_69	LINC00971	GC	1.41622	0.0181677	0.0389144
pep-nc-LINC01010	ENST00000666623_134496918_134496998_81	LINC01010	GC	1.82564	3.84188e-08	3.32363e-07
pep-nc-LINC01012	ENST00000628328_27710841_27710903_63	LINC01012	GC	1.53167	2.29289e-10	3.01698e-09
pep4-nc-LINC01018	ENST00000659719_6585988_6586528_222	LINC01018	GC	-1.87689	3.85074e-05	0.000177142
pep1-nc-LINC01018	ENST00000505626_6588179_6588307_129	LINC01018	GC	-1.87689	3.85074e-05	0.000177142
pep3-nc-LINC01018	ENST00000657872_6583353_6583742_390	LINC01018	GC	-1.87689	3.85074e-05	0.000177142
pep2-nc-LINC01018	ENST00000505626_6588922_6588975_54	LINC01018	GC	-1.87689	3.85074e-05	0.000177142
pep-nc-LINC01028	ENST00000586373_70067824_70067904_81	LINC01028	GC	-1.45284	0.00821335	0.0197533
pep3-nc-LINC01036	ENST00000662036_187641251_187641418_168	LINC01036	GC	2.20963	0.00053901	0.00185354
pep2-nc-LINC01036	ENST00000657376_187444019_187444222_204	LINC01036	GC	2.20963	0.00053901	0.00185354
pep1-nc-LINC01036	ENST00000643891_187326997_187417912_99	LINC01036	GC	2.20963	0.00053901	0.00185354
pep-nc-LINC01050	ENST00000604485_42810628_42811581_66	LINC01050	GC	5.1899	5.52327e-24	6.85454e-22
pep1-nc-LINC01060	ENST00000510832_188477658_188477813_156	LINC01060	GC	1.96121	1.7705e-05	8.84117e-05
pep2-nc-LINC01060	ENST00000510832_188537549_188537605_57	LINC01060	GC	1.96121	1.7705e-05	8.84117e-05
pep3-nc-LINC01087	ENST00000431979_131637889_131638077_189	LINC01087	GC	3.60137	1.6383e-10	2.21655e-09
pep1-nc-LINC01087	ENST00000431979_131637161_131637262_102	LINC01087	GC	3.60137	1.6383e-10	2.21655e-09
pep2-nc-LINC01087	ENST00000431979_131637191_131637262_72	LINC01087	GC	3.60137	1.6383e-10	2.21655e-09
pep2-nc-LINC01093	ENST00000662297_184897520_184898712_114	LINC01093	GC	1.33446	0.0164182	0.0357396
pep1-nc-LINC01093	ENST00000506479_184893672_184893815_144	LINC01093	GC	1.33446	0.0164182	0.0357396
pep-nc-LINC01094	ENST00000503539_78682480_78682551_72	LINC01094	GC	1.2782	3.8421e-10	4.86023e-09
pep1-nc-LINC01102	ENST00000429464_104507443_104507607_165	LINC01102	GC	1.79329	0.000412981	0.00146715
pep2-nc-LINC01102	ENST00000447380_104512158_104512400_243	LINC01102	GC	1.79329	0.000412981	0.00146715
pep3-nc-LINC01102	ENST00000451400_104433283_104433606_324	LINC01102	GC	1.79329	0.000412981	0.00146715
pep1-nc-LINC01120	ENST00000671078_131409322_131409498_177	LINC01120	GC	1.59969	0.00020898	0.000800576
pep2-nc-LINC01120	ENST00000671078_131409509_131409754_246	LINC01120	GC	1.59969	0.00020898	0.000800576
pep-nc-LINC01132	ENST00000437601_234730341_234730391_51	LINC01132	GC	1.06652	6.3028e-09	6.3474e-08
pep1-nc-LINC01146	ENST00000653202_88090030_88090110_81	LINC01146	GC	3.14318	1.58839e-17	7.02059e-16
pep2-nc-LINC01146	ENST00000659391_88044794_88096617_174	LINC01146	GC	3.14318	1.58839e-17	7.02059e-16
pep-nc-LINC01152	ENST00000472655_72040200_72040262_63	LINC01152	GC	1.42654	0.000242688	0.000912984
pep2-nc-LINC01153	ENST00000429809_121184853_121184948_96	LINC01153	GC	2.70456	0.000257333	0.000961985
pep1-nc-LINC01153	ENST00000429809_121183875_121184000_126	LINC01153	GC	2.70456	0.000257333	0.000961985
pep-nc-LINC01168	ENST00000461291_132972218_132972316_99	LINC01168	GC	1.51381	0.0044014	0.0115255
pep-nc-LINC01205	ENST00000659474_109681106_109681321_216	LINC01205	GC	1.51039	0.00394431	0.0104714
pep1-nc-LINC01206	ENST00000609168_181972298_181972390_93	LINC01206	GC	-1.21705	0.0142833	0.0317594
pep2-nc-LINC01206	ENST00000609168_181975607_181975732_126	LINC01206	GC	-1.21705	0.0142833	0.0317594
pep-nc-LINC01210	ENST00000652948_137777678_137777833_156	LINC01210	GC	4.18175	4.97331e-10	6.15831e-09
pep3-nc-LINC01226	ENST00000640623_31525890_31525997_108	LINC01226	GC	2.78472	3.65591e-09	3.84336e-08
pep2-nc-LINC01226	ENST00000640623_31518508_31518573_66	LINC01226	GC	2.78472	3.65591e-09	3.84336e-08
pep1-nc-LINC01226	ENST00000639047_31542546_31542614_69	LINC01226	GC	2.78472	3.65591e-09	3.84336e-08
pep-nc-LINC01227	ENST00000652792_80553643_80567954_102	LINC01227	GC	1.19272	0.0169715	0.0367857
pep-nc-LINC01229	ENST00000653222_79762582_79762644_63	LINC01229	GC	-1.13761	6.13386e-05	0.000268582
pep2-nc-LINC01234	ENST00000661760_113584002_113584121_120	LINC01234	GC	6.62712	7.98556e-40	8.67758e-37
pep3-nc-LINC01234	ENST00000669504_113705437_113705541_105	LINC01234	GC	6.62712	7.98556e-40	8.67758e-37
pep1-nc-LINC01234	ENST00000547963_113744910_113744966_57	LINC01234	GC	6.62712	7.98556e-40	8.67758e-37
pep-nc-LINC01247	ENST00000448901_6366117_6370992_195	LINC01247	GC	2.96993	2.53711e-05	0.000121688
pep2-nc-LINC01258	ENST00000512517_38453800_38453904_105	LINC01258	GC	1.34952	0.00785506	0.0189931
pep1-nc-LINC01258	ENST00000512517_38453531_38453617_87	LINC01258	GC	1.34952	0.00785506	0.0189931
pep1-nc-LINC01266	ENST00000420823_843306_843509_204	LINC01266	GC	-1.93695	1.65677e-08	1.54036e-07
pep2-nc-LINC01266	ENST00000420823_843315_843509_195	LINC01266	GC	-1.93695	1.65677e-08	1.54036e-07
pep4-nc-LINC01266	ENST00000661877_763750_763821_72	LINC01266	GC	-1.93695	1.65677e-08	1.54036e-07
pep3-nc-LINC01266	ENST00000420823_845559_845741_183	LINC01266	GC	-1.93695	1.65677e-08	1.54036e-07
pep-nc-LINC01287	ENST00000647863_153356436_153361202_201	LINC01287	GC	3.05539	2.45617e-08	2.20669e-07
pep1-nc-LINC01301	ENST00000530725_60292220_60293500_90	LINC01301	GC	1.15677	2.33463e-06	1.40979e-05
pep2-nc-LINC01301	ENST00000664011_60360775_60360882_108	LINC01301	GC	1.15677	2.33463e-06	1.40979e-05
pep-nc-LINC01305	ENST00000420866_174329916_174330122_207	LINC01305	GC	1.41583	0.00554319	0.0140513
pep1-nc-LINC01320	ENST00000661209_33891184_33891360_177	LINC01320	GC	1.77369	0.000768503	0.00252986
pep2-nc-LINC01320	ENST00000664777_34714069_34714203_135	LINC01320	GC	1.77369	0.000768503	0.00252986
pep-nc-LINC01331	ENST00000657957_74394417_74476416_198	LINC01331	GC	-1.08527	0.0239128	0.0490784
pep-nc-LINC01344	ENST00000653755_182120585_182120830_246	LINC01344	GC	1.20749	0.00988254	0.0231906
pep-nc-LINC01346	ENST00000412674_3953114_3953251_138	LINC01346	GC	2.0012	0.00174635	0.00517872
pep1-nc-LINC01355	ENST00000566551_23282511_23282690_180	LINC01355	GC	1.08777	4.31845e-08	3.69786e-07
pep2-nc-LINC01355	ENST00000566551_23286046_23286117_72	LINC01355	GC	1.08777	4.31845e-08	3.69786e-07
pep-nc-LINC01362	ENST00000419658_82952792_82996722_54	LINC01362	GC	1.89417	0.0022737	0.00649153
pep-nc-LINC01425	ENST00000430060_21748560_21748658_99	LINC01425	GC	1.69113	0.00883793	0.021034
pep-nc-LINC01435	ENST00000596263_107806006_107806176_171	LINC01435	GC	2.14444	0.000298797	0.00109846
pep-nc-LINC01443	ENST00000580967_14972427_14972627_201	LINC01443	GC	2.17115	0.000432279	0.00152755
pep1-nc-LINC01446	ENST00000380970_53765625_53765807_183	LINC01446	GC	3.01227	2.49505e-05	0.00011989
pep3-nc-LINC01446	ENST00000661502_53657340_53771471_147	LINC01446	GC	3.01227	2.49505e-05	0.00011989
pep2-nc-LINC01446	ENST00000650830_53710841_53771475_96	LINC01446	GC	3.01227	2.49505e-05	0.00011989
pep4-nc-LINC01446	ENST00000661502_53776541_53811923_597	LINC01446	GC	3.01227	2.49505e-05	0.00011989
pep-nc-LINC01460	ENST00000379677_27707597_27707677_81	LINC01460	GC	2.41819	3.86159e-07	2.71237e-06
pep2-nc-LINC01470	ENST00000663464_152966328_152973204_258	LINC01470	GC	1.83243	0.00202662	0.00588568
pep1-nc-LINC01470	ENST00000503048_152620674_152620733_60	LINC01470	GC	1.83243	0.00202662	0.00588568
pep-nc-LINC01498	ENST00000502160_108479611_108479733_123	LINC01498	GC	1.90117	0.00140194	0.00427551
pep-nc-LINC01511	ENST00000653645_1355350_1379585_210	LINC01511	GC	2.8121	2.90254e-07	2.09284e-06
pep2-nc-LINC01517	ENST00000645413_28881952_28882113_162	LINC01517	GC	1.63748	0.0125645	0.028482
pep3-nc-LINC01517	ENST00000659813_28761525_28761635_111	LINC01517	GC	1.63748	0.0125645	0.028482
pep1-nc-LINC01517	ENST00000375520_28881656_28881718_63	LINC01517	GC	1.63748	0.0125645	0.028482
pep1-nc-LINC01524	ENST00000428009_52620902_52620967_66	LINC01524	GC	2.26111	0.000225537	0.000855252
pep2-nc-LINC01524	ENST00000659137_52428311_52428394_84	LINC01524	GC	2.26111	0.000225537	0.000855252
pep-nc-LINC01527	ENST00000419578_152930657_152930716_60	LINC01527	GC	-3.15091	2.07634e-06	1.2667e-05
pep-nc-LINC01537	ENST00000450804_72571781_72572029_249	LINC01537	GC	-1.85191	2.32932e-13	5.16309e-12
pep2-nc-LINC01544	ENST00000663426_61757469_61757606_138	LINC01544	GC	-1.11728	0.0120261	0.0274389
pep3-nc-LINC01544	ENST00000663426_61757642_61757701_60	LINC01544	GC	-1.11728	0.0120261	0.0274389
pep1-nc-LINC01544	ENST00000567801_61754031_61754447_417	LINC01544	GC	-1.11728	0.0120261	0.0274389
pep2-nc-LINC01551	ENST00000622740_28823362_28823433_72	LINC01551	GC	1.26786	0.0200239	0.0422587
pep1-nc-LINC01551	ENST00000622740_28822778_28822849_72	LINC01551	GC	1.26786	0.0200239	0.0422587
pep-nc-LINC01558	ENST00000495520_167784563_167784616_54	LINC01558	GC	1.76977	2.34763e-09	2.55731e-08
pep-nc-LINC01565	ENST00000356020_128572487_128572756_270	LINC01565	GC	1.64243	0.00417989	0.0110226
pep-nc-LINC01572	ENST00000561611_72426618_72426689_72	LINC01572	GC	1.39356	1.78966e-14	4.83826e-13
pep-nc-LINC01583	ENST00000558082_82096398_82097537_129	LINC01583	GC	3.1986	3.53593e-09	3.72778e-08
pep-nc-LINGO1-AS1	ENST00000560265_77647932_77648179_66	LINGO1-AS1	GC	1.80239	0.01686	0.0365833
pep-nc-LL22NC03-63E9.3	ENST00000407120_22565518_22565712_195	LL22NC03-63E9.3	GC	-2.20742	1.02516e-06	6.64442e-06
pep-d-LMNB1	ENST00000460265_126818994_126836261_747	LMNB1	GC	1.21839	3.45456e-14	8.83532e-13
pep-alt-LMNB2	ENST00000532465_2431548_2433867_381	LMNB2	GC	1.06322	7.74208e-16	2.60162e-14
pep-alt-LMO3	ENST00000539534_16600785_16602038_105	LMO3	GC	-2.42033	2.01882e-15	6.41088e-14
pep-nc-LMO7-AS1	ENST00000667896_75625895_75625981_87	LMO7-AS1	GC	1.48553	7.41663e-09	7.35768e-08
pep-d-LRP2	ENST00000649046_169128353_169128463_111	LRP2	GC	2.3474	1.89186e-07	1.42091e-06
pep1-alt-LRRFIP1P1	ENST00000498774_179259673_179260263_591	LRRFIP1P1	GC	1.08157	9.2545e-08	7.41308e-07
pep2-alt-LRRFIP1P1	ENST00000498774_179260788_179261273_486	LRRFIP1P1	GC	1.08157	9.2545e-08	7.41308e-07
pep-alt-LTF	ENST00000462667_46454276_46455440_231	LTF	GC	-2.70775	9.11171e-09	8.88885e-08
pep3-nc-LUCAT1	ENST00000647761_91286464_91286553_90	LUCAT1	GC	1.72658	1.55884e-08	1.45721e-07
pep4-nc-LUCAT1	ENST00000648385_91181525_91195556_174	LUCAT1	GC	1.72658	1.55884e-08	1.45721e-07
pep2-nc-LUCAT1	ENST00000647761_91285245_91285322_78	LUCAT1	GC	1.72658	1.55884e-08	1.45721e-07
pep1-nc-LUCAT1	ENST00000647761_91283969_91284025_57	LUCAT1	GC	1.72658	1.55884e-08	1.45721e-07
pep-nc-LURAP1L-AS1	ENST00000671522_12809510_12809611_102	LURAP1L-AS1	GC	1.59009	3.02787e-07	2.17371e-06
pep-nc-LYPLAL1-AS1	ENST00000640010_219459146_219459202_57	LYPLAL1-AS1	GC	-1.70846	2.39848e-09	2.60858e-08
pep-d-MAB21L2	ENST00000317605_150584125_150584208_84	MAB21L2	GC	-1.91667	2.74214e-06	1.62938e-05
pep-nc-MAGI2-AS3	ENST00000422093_79460319_79460366_48	MAGI2-AS3	GC	-1.11129	1.212e-07	9.45181e-07
pep-nc-MAMDC2-AS1	ENST00000414515_70085950_70086120_171	MAMDC2-AS1	GC	-1.48726	4.87886e-10	6.04976e-09
pep-alt-MAOA	ENST00000490604_43743795_43744510_318	MAOA	GC	-1.65337	5.90672e-13	1.22004e-11
pep-d-MAP6	ENST00000434603_75603631_75603738_108	MAP6	GC	-1.97466	1.30054e-12	2.51279e-11
pep-alt-MAP7D2	ENST00000466145_20021546_20025888_345	MAP7D2	GC	-1.11199	0.0104576	0.0243477
pep-alt-MAPK3	ENST00000483869_30118026_30123098_603	MAPK3	GC	-1.16251	1.72634e-18	8.99576e-17
pep-nc-MAPT-IT1	ENST00000624111_45897063_45897386_324	MAPT-IT1	GC	-1.07727	0.0132805	0.0298436
pep-alt-MASP1	ENST00000465015_187276640_187276717_78	MASP1	GC	-1.7965	6.19259e-09	6.25195e-08
pep-alt-MAT1A	ENST00000485270_80273784_80275238_456	MAT1A	GC	3.10943	1.90311e-12	3.56107e-11
pep-u-MC1R	ENST00000555427_89914959_89918952_456	MC1R	GC	1.24156	1.3801e-14	3.79318e-13
pep1-alt-MCM2	ENST00000468414_127618046_127621770_735	MCM2	GC	1.50086	5.17686e-23	5.50465e-21
pep2-d-MCM2	ENST00000477668_127608925_127619118_663	MCM2	GC	1.50086	5.17686e-23	5.50465e-21
pep2-nc-MEF2C-AS1	ENST00000514092_89377295_89465959_222	MEF2C-AS1	GC	-2.12513	6.81934e-14	1.6666e-12
pep1-nc-MEF2C-AS1	ENST00000506665_88903942_88904010_69	MEF2C-AS1	GC	-2.12513	6.81934e-14	1.6666e-12
pep-nc-MEIS1-AS3	ENST00000454167_66427137_66433426_261	MEIS1-AS3	GC	-1.62583	1.296e-05	6.65061e-05
pep-alt-MGST3	ENST00000495447_165649767_165655501_537	MGST3	GC	-1.09055	1.33792e-16	5.13864e-15
pep-alt-MIA2	ENST00000556593_39313428_39314862_138	MIA2	GC	-1.2314	0.000197831	0.000762452
pep2-nc-MIR100HG	ENST00000528986_122101541_122101648_108	MIR100HG	GC	-1.34941	6.97879e-06	3.80291e-05
pep5-nc-MIR100HG	ENST00000534297_122116177_122116236_60	MIR100HG	GC	-1.34941	6.97879e-06	3.80291e-05
pep4-nc-MIR100HG	ENST00000530955_122028537_122028635_99	MIR100HG	GC	-1.34941	6.97879e-06	3.80291e-05
pep6-nc-MIR100HG	ENST00000648576_122413065_122413163_99	MIR100HG	GC	-1.34941	6.97879e-06	3.80291e-05
pep1-nc-MIR100HG	ENST00000528986_122100652_122100792_141	MIR100HG	GC	-1.34941	6.97879e-06	3.80291e-05
pep3-nc-MIR100HG	ENST00000529804_122293464_122309406_300	MIR100HG	GC	-1.34941	6.97879e-06	3.80291e-05
pep-nc-MIR181A1HG	ENST00000653207_198897924_198897974_51	MIR181A1HG	GC	1.33793	4.15135e-05	0.000189212
pep-nc-MIR497HG	ENST00000572453_7017617_7018180_564	MIR497HG	GC	-1.8593	8.72053e-17	3.41111e-15
pep-nc-MIR663AHG	ENST00000598451_26192186_26209080_129	MIR663AHG	GC	2.25805	1.53556e-09	1.73068e-08
pep2-nc-MIR7515HG	ENST00000585834_6634645_6634764_120	MIR7515HG	GC	2.36658	0.00504341	0.0129468
pep1-nc-MIR7515HG	ENST00000415657_6649289_6650225_213	MIR7515HG	GC	2.36658	0.00504341	0.0129468
pep3-nc-MIR7515HG	ENST00000586893_6618216_6650239_234	MIR7515HG	GC	2.36658	0.00504341	0.0129468
pep2-nc-MIR99AHG	ENST00000602659_16627271_16627420_150	MIR99AHG	GC	-1.06458	0.000284575	0.00105156
pep3-nc-MIR99AHG	ENST00000662647_16485784_16537398_102	MIR99AHG	GC	-1.06458	0.000284575	0.00105156
pep1-nc-MIR99AHG	ENST00000400178_16391683_16607070_129	MIR99AHG	GC	-1.06458	0.000284575	0.00105156
pep-alt-MPP1	ENST00000475943_154784800_154805427_711	MPP1	GC	-1.69473	1.10672e-18	5.96225e-17
pep-d-MRO	ENST00000256425_50797510_50797605_96	MRO	GC	-1.82024	3.36486e-14	8.63067e-13
pep-alt-MTFR1L	ENST00000497956_25826574_25832023_678	MTFR1L	GC	-1.01736	5.85474e-30	1.68288e-27
pep-alt-MTHFD1P1	ENST00000413059_57393478_57394227_750	MTHFD1P1	GC	1.03308	1.90663e-09	2.11309e-08
pep-d-MTHFD2	ENST00000470592_74207724_74214239_744	MTHFD2	GC	1.20123	7.47002e-20	4.96734e-18
pep-alt-MUC19	ENST00000474954_40527673_40531121_441	MUC19	GC	2.4572	1.12873e-07	8.86296e-07
pep3-alt-MYH11	ENST00000571275_15714908_15719614_735	MYH11	GC	-2.67938	3.63778e-09	3.8267e-08
pep2-alt-MYH11	ENST00000570785_15750009_15757955_741	MYH11	GC	-2.67938	3.63778e-09	3.8267e-08
pep1-alt-MYH11	ENST00000570785_15750009_15757931_717	MYH11	GC	-2.67938	3.63778e-09	3.8267e-08
pep4-alt-MYH11	ENST00000571505_15786597_15856950_693	MYH11	GC	-2.67938	3.63778e-09	3.8267e-08
pep5-alt-MYH11	ENST00000576164_15719219_15721129_672	MYH11	GC	-2.67938	3.63778e-09	3.8267e-08
pep6-alt-MYH11	ENST00000576164_15721344_15724274_405	MYH11	GC	-2.67938	3.63778e-09	3.8267e-08
pep-alt-MYH16	ENST00000453194_99238916_99253732_648	MYH16	GC	1.15341	1.383e-05	7.05722e-05
pep-alt-MYL6	ENST00000550184_56159992_56160651_261	MYL6	GC	-1.41387	3.06147e-29	8.07087e-27
pep2-alt-MYLK	ENST00000504946_123682102_123700428_735	MYLK	GC	-2.02781	4.78472e-09	4.93001e-08
pep3-alt-MYLK	ENST00000511058_123667069_123682275_171	MYLK	GC	-2.02781	4.78472e-09	4.93001e-08
pep4-alt-MYLK	ENST00000513111_123647223_123649180_318	MYLK	GC	-2.02781	4.78472e-09	4.93001e-08
pep1-d-MYLK	ENST00000464489_123614108_123629580_735	MYLK	GC	-2.02781	4.78472e-09	4.93001e-08
pep3-alt-MYO1B	ENST00000494129_191381420_191387556_744	MYO1B	GC	1.2279	4.20592e-19	2.4495e-17
pep1-alt-MYO1B	ENST00000471904_191263386_191350290_639	MYO1B	GC	1.2279	4.20592e-19	2.4495e-17
pep4-alt-MYO1B	ENST00000494129_191387779_191387889_111	MYO1B	GC	1.2279	4.20592e-19	2.4495e-17
pep2-alt-MYO1B	ENST00000490069_191409077_191423957_744	MYO1B	GC	1.2279	4.20592e-19	2.4495e-17
pep-d-MYRIP	ENST00000458441_40210046_40258163_720	MYRIP	GC	-1.81439	1.47756e-10	2.0156e-09
pep-nc-NALCN-AS1	ENST00000457843_100740616_101013327_123	NALCN-AS1	GC	1.24587	0.00380312	0.0101611
pep-d-NCAM1	ENST00000615112_113276565_113276657_93	NCAM1	GC	-2.84905	1.06795e-17	4.89511e-16
pep-alt-NDRG2	ENST00000557353_21017599_21021845_735	NDRG2	GC	-1.46097	8.44598e-18	3.94438e-16
pep-d-NEFM	ENST00000433454_24918954_24919091_138	NEFM	GC	-2.82059	2.54492e-16	9.37057e-15
pep-alt-NEXN	ENST00000480732_77935850_77942826_747	NEXN	GC	-1.89124	3.5125e-10	4.48017e-09
pep-u-NIM1K	ENST00000326035_43245664_43245759_96	NIM1K	GC	-1.14135	3.45852e-09	3.65136e-08
pep-d-NME1	ENST00000475573_51161199_51161842_189	NME1	GC	1.10838	4.57939e-12	8.08663e-11
pep-alt-NME2P1	ENST00000426182_120282525_120282713_189	NME2P1	GC	1.08852	4.44101e-08	3.7926e-07
pep3-alt-NOP56	ENST00000480992_2654793_2656041_603	NOP56	GC	1.01694	1.10727e-17	5.05654e-16
pep1-d-NOP56	ENST00000415272_2658061_2658291_231	NOP56	GC	1.01694	1.10727e-17	5.05654e-16
pep2-alt-NOP56	ENST00000462630_2656887_2658291_510	NOP56	GC	1.01694	1.10727e-17	5.05654e-16
pep4-alt-NOP56	ENST00000492135_2656504_2658291_669	NOP56	GC	1.01694	1.10727e-17	5.05654e-16
pep-alt-NRBF2P2	ENST00000413087_46023305_46023553_249	NRBF2P2	GC	1.42936	0.00269158	0.00751884
pep-nc-NRIR	ENST00000366140_6828750_6828947_198	NRIR	GC	1.80337	2.69854e-09	2.90406e-08
pep-d-NRXN1	ENST00000405581_50918266_50918304_39	NRXN1	GC	-2.88796	1.3283e-13	3.07267e-12
pep-alt-NUP107	ENST00000537598_68687042_68709242_630	NUP107	GC	1.1589	3.20125e-19	1.90421e-17
pep-alt-OAT	ENST00000476917_124407397_124412198_567	OAT	GC	-1.38764	1.53592e-13	3.5255e-12
pep-alt-OGDHL	ENST00000490844_49735231_49738123_690	OGDHL	GC	1.06359	0.0197096	0.0416941
pep-alt-OGN	ENST00000468743_92389842_92393113_243	OGN	GC	-1.36889	0.000935669	0.00300598
pep-alt-OLFML3	ENST00000491700_113981035_113981766_732	OLFML3	GC	-1.2088	3.99955e-08	3.44999e-07
pep-d-ONECUT2	ENST00000491143_57482741_57482950_210	ONECUT2	GC	1.23303	7.04425e-05	0.000304406
pep-d-OPRK1	ENST00000522508_53229764_53234782_90	OPRK1	GC	1.07542	0.0225404	0.0466483
pep-d-OR10A2	ENST00000641461_6872480_6872737_258	OR10A2	GC	1.10545	0.015284	0.0336637
pep-alt-OR4K2	ENST00000641522_19881925_19881990_66	OR4K2	GC	2.32833	0.00205586	0.00595855
pep-nc-OVAAL	ENST00000442621_180566055_180566222_168	OVAAL	GC	2.52784	0.000185573	0.000720572
pep-alt-PABPC1P2	ENST00000471997_146589068_146589238_171	PABPC1P2	GC	1.12352	2.55151e-05	0.000122313
pep2-alt-PAICS	ENST00000510584_56436313_56441901_255	PAICS	GC	1.06348	7.53657e-18	3.5683e-16
pep1-alt-PAICS	ENST00000508554_56450661_56450714_54	PAICS	GC	1.06348	7.53657e-18	3.5683e-16
pep-alt-PALLD	ENST00000507699_168915968_168926382_738	PALLD	GC	-1.47763	1.82638e-10	2.44283e-09
pep2-alt-PALM	ENST00000593172_734179_746811_735	PALM	GC	-1.13447	5.87241e-06	3.2515e-05
pep1-alt-PALM	ENST00000592870_709147_734268_516	PALM	GC	-1.13447	5.87241e-06	3.2515e-05
pep-nc-PAQR9-AS1	ENST00000625677_142969441_142969509_69	PAQR9-AS1	GC	1.20121	0.00950381	0.0224105
pep2-nc-PART1	ENST00000504876_60525842_60526081_240	PART1	GC	-2.4837	6.53808e-11	9.42689e-10
pep3-nc-PART1	ENST00000515734_60490405_60490584_180	PART1	GC	-2.4837	6.53808e-11	9.42689e-10
pep1-nc-PART1	ENST00000504876_60523692_60523841_150	PART1	GC	-2.4837	6.53808e-11	9.42689e-10
pep2-alt-PBLD	ENST00000277795_68288930_68306868_438	PBLD	GC	-1.36234	1.09988e-08	1.05718e-07
pep1-alt-PBLD	ENST00000277795_68288454_68288654_201	PBLD	GC	-1.36234	1.09988e-08	1.05718e-07
pep1-nc-PCA3	ENST00000642542_76737021_76737155_135	PCA3	GC	-1.2247	0.0064912	0.0160972
pep2-nc-PCA3	ENST00000646947_76739426_76739533_108	PCA3	GC	-1.2247	0.0064912	0.0160972
pep4-nc-PCAT1	ENST00000645490_126618106_126618213_108	PCAT1	GC	1.92811	2.80924e-14	7.3065e-13
pep1-nc-PCAT1	ENST00000642795_127322179_127339400_168	PCAT1	GC	1.92811	2.80924e-14	7.3065e-13
pep2-nc-PCAT1	ENST00000643101_127006699_127006896_198	PCAT1	GC	1.92811	2.80924e-14	7.3065e-13
pep3-nc-PCAT1	ENST00000643594_126973315_127006597_114	PCAT1	GC	1.92811	2.80924e-14	7.3065e-13
pep1-nc-PCAT14	ENST00000626825_23537132_23546539_216	PCAT14	GC	3.55182	1.62492e-09	1.8231e-08
pep2-nc-PCAT14	ENST00000626825_23546862_23546966_105	PCAT14	GC	3.55182	1.62492e-09	1.8231e-08
pep-d-PCDH10	ENST00000264360_133191107_133191145_39	PCDH10	GC	-1.84245	4.32145e-05	0.000196203
pep-d-PCDH19	ENST00000255531_100292788_100293081_294	PCDH19	GC	-1.15809	0.000139745	0.000559444
pep-d-PCDH9	ENST00000377861_67201062_67201205_144	PCDH9	GC	-1.79971	3.25307e-07	2.32527e-06
pep2-alt-PCK2	ENST00000559250_24100211_24103961_357	PCK2	GC	-2.37458	8.40176e-37	6.80588e-34
pep1-alt-PCK2	ENST00000558674_24098576_24100016_750	PCK2	GC	-2.37458	8.40176e-37	6.80588e-34
pep3-alt-PCK2	ENST00000561050_24096908_24099613_675	PCK2	GC	-2.37458	8.40176e-37	6.80588e-34
pep-alt-PDE1B	ENST00000548855_54569571_54570417_219	PDE1B	GC	-1.48267	4.69795e-10	5.85149e-09
pep1-alt-PDIA2	ENST00000467212_283170_284751_564	PDIA2	GC	-1.49089	0.00107182	0.00339009
pep2-alt-PDIA2	ENST00000467212_285351_287110_741	PDIA2	GC	-1.49089	0.00107182	0.00339009
pep3-alt-PDIA2	ENST00000482665_284359_285240_732	PDIA2	GC	-1.49089	0.00107182	0.00339009
pep-alt-PDLIM2	ENST00000448520_22585138_22593907_543	PDLIM2	GC	-1.38531	1.06791e-18	5.77411e-17
pep1-alt-PDLIM3	ENST00000504011_185514289_185535434_567	PDLIM3	GC	-2.01143	3.52616e-12	6.33727e-11
pep2-d-PDLIM3	ENST00000629667_185502297_185514289_714	PDLIM3	GC	-2.01143	3.52616e-12	6.33727e-11
pep-d-PDLIM7	ENST00000486828_177483647_177489586_696	PDLIM7	GC	-1.25576	2.70523e-09	2.9095e-08
pep2-alt-PEPD	ENST00000591968_33387347_33395143_546	PEPD	GC	-1.44762	1.40675e-25	2.26263e-23
pep1-alt-PEPD	ENST00000590408_33462994_33511039_291	PEPD	GC	-1.44762	1.40675e-25	2.26263e-23
pep1-alt-PGA3	ENST00000539649_61203529_61206803_549	PGA3	GC	-3.90734	5.73342e-06	3.1791e-05
pep2-alt-PGA3	ENST00000539649_61203613_61206803_465	PGA3	GC	-3.90734	5.73342e-06	3.1791e-05
pep-alt-PGA4	ENST00000545726_61222365_61226513_561	PGA4	GC	-4.06246	0.000956936	0.00306921
pep1-d-PGBD5	ENST00000391860_230315066_230315209_144	PGBD5	GC	1.29598	1.24947e-06	7.95937e-06
pep2-d-PGBD5	ENST00000391860_230316480_230316590_111	PGBD5	GC	1.29598	1.24947e-06	7.95937e-06
pep-alt-PGM5	ENST00000604870_68378337_68405013_648	PGM5	GC	-2.73504	1.19253e-12	2.32113e-11
pep-d-PHYHD1	ENST00000412476_128940395_128941710_390	PHYHD1	GC	-1.61261	9.52224e-10	1.11379e-08
pep-alt-PINK1	ENST00000492302_20638299_20638427_129	PINK1	GC	-1.39726	6.28988e-26	1.04176e-23
pep-d-PKHD1	ENST00000371117_51618487_51618585_99	PKHD1	GC	1.71876	2.26019e-06	1.36874e-05
pep1-alt-PKP1	ENST00000475988_201316227_201319879_603	PKP1	GC	-3.62323	3.76741e-10	4.77388e-09
pep2-alt-PKP1	ENST00000477817_201328678_201328833_156	PKP1	GC	-3.62323	3.76741e-10	4.77388e-09
pep-alt-PLA2G4D	ENST00000560932_42070591_42071876_699	PLA2G4D	GC	-2.41316	1.04969e-11	1.74894e-10
pep-alt-PLCD1	ENST00000461445_38007776_38008646_555	PLCD1	GC	-1.44419	4.10013e-20	2.82339e-18
pep-nc-PLCXD2-AS1	ENST00000493131_111676744_111676809_66	PLCXD2-AS1	GC	1.2089	0.000507778	0.00175795
pep-alt-PLEKHS1	ENST00000354462_113774240_113775796_294	PLEKHS1	GC	1.57553	2.10924e-07	1.56805e-06
pep-alt-PLG	ENST00000461414_160739192_160752156_117	PLG	GC	1.84717	4.25713e-05	0.000193539
pep-d-PLIN5	ENST00000381848_4523126_4523266_141	PLIN5	GC	-1.80776	3.7467e-12	6.69851e-11
pep-alt-PLOD3	ENST00000478082_101211590_101213003_642	PLOD3	GC	1.25915	2.90487e-17	1.22558e-15
pep1-alt-PMPCAP1	ENST00000508114_92183169_92183915_747	PMPCAP1	GC	1.55233	0.000534378	0.00183946
pep2-alt-PMPCAP1	ENST00000508114_92183195_92183419_225	PMPCAP1	GC	1.55233	0.000534378	0.00183946
pep-d-PNPT1	ENST00000260604_55643201_55660171_744	PNPT1	GC	1.00622	3.58446e-23	3.92379e-21
pep3-nc-POT1-AS1	ENST00000667446_125118859_125118918_60	POT1-AS1	GC	1.13097	3.17001e-07	2.26845e-06
pep1-nc-POT1-AS1	ENST00000424515_125330348_125335271_75	POT1-AS1	GC	1.13097	3.17001e-07	2.26845e-06
pep2-nc-POT1-AS1	ENST00000449642_125143739_125144023_285	POT1-AS1	GC	1.13097	3.17001e-07	2.26845e-06
pep-alt-PPAT	ENST00000425339_56395355_56399502_639	PPAT	GC	1.37615	3.63469e-26	6.2766e-24
pep-alt-PPATP1	ENST00000496669_87051696_87052055_360	PPATP1	GC	2.94064	9.59217e-11	1.34899e-09
pep-alt-PPIAP23	ENST00000420099_91272084_91272374_291	PPIAP23	GC	1.39951	3.99166e-06	2.28969e-05
pep-alt-PPIAP28	ENST00000458378_20179067_20179462_396	PPIAP28	GC	1.36495	0.000420675	0.00149163
pep2-alt-PPL	ENST00000589090_4888789_4890273_363	PPL	GC	-3.50451	2.07846e-27	4.32718e-25
pep3-alt-PPL	ENST00000590093_4891733_4892111_294	PPL	GC	-3.50451	2.07846e-27	4.32718e-25
pep1-alt-PPL	ENST00000588556_4892976_4893694_549	PPL	GC	-3.50451	2.07846e-27	4.32718e-25
pep-d-PPP1R12C	ENST00000263433_55091036_55091113_78	PPP1R12C	GC	-1.26622	5.54012e-17	2.26034e-15
pep2-nc-PRC1-AS1	ENST00000654370_90984455_90984694_240	PRC1-AS1	GC	1.11787	1.03292e-07	8.18707e-07
pep1-nc-PRC1-AS1	ENST00000554388_90987845_90987904_60	PRC1-AS1	GC	1.11787	1.03292e-07	8.18707e-07
pep-nc-PRICKLE2-AS2	ENST00000484703_64104672_64104728_57	PRICKLE2-AS2	GC	-1.06051	0.018034	0.0386878
pep2-nc-PRKG1-AS1	ENST00000658196_52291671_52292339_669	PRKG1-AS1	GC	1.20399	0.000879195	0.00284609
pep1-nc-PRKG1-AS1	ENST00000657174_52242159_52265635_297	PRKG1-AS1	GC	1.20399	0.000879195	0.00284609
pep1-nc-PROX1-AS1	ENST00000433082_213820394_213820513_120	PROX1-AS1	GC	2.38921	4.44231e-09	4.59633e-08
pep2-nc-PROX1-AS1	ENST00000608138_213841037_213841291_255	PROX1-AS1	GC	2.38921	4.44231e-09	4.59633e-08
pep-alt-PRPH	ENST00000530631_49297519_49298350_252	PRPH	GC	-2.46571	7.97122e-11	1.13718e-09
pep-alt-PRR27	ENST00000502441_70133632_70143184_297	PRR27	GC	1.42058	0.00733187	0.0178716
pep2-alt-PSAT1P1	ENST00000518968_49740953_49741273_321	PSAT1P1	GC	1.46929	0.00352051	0.00950428
pep1-alt-PSAT1P1	ENST00000518968_49740292_49740885_594	PSAT1P1	GC	1.46929	0.00352051	0.00950428
pep-alt-PSMC1P11	ENST00000405257_4703618_4703776_159	PSMC1P11	GC	1.23836	0.000548022	0.00188134
pep2-nc-PTENP1-AS	ENST00000667245_33680304_33680483_180	PTENP1-AS	GC	-1.474	0.00174538	0.00517618
pep1-nc-PTENP1-AS	ENST00000627688_33678166_33680927_156	PTENP1-AS	GC	-1.474	0.00174538	0.00517618
pep-alt-PTGDS	ENST00000492068_136978813_136980852_636	PTGDS	GC	-1.22041	6.65603e-05	0.000289511
pep1-alt-PTGR1	ENST00000374313_111592925_111599703_321	PTGR1	GC	-2.03312	1.47176e-30	4.65046e-28
pep2-d-PTGR1	ENST00000374324_111564242_111589298_726	PTGR1	GC	-2.03312	1.47176e-30	4.65046e-28
pep1-nc-PVT1	ENST00000504719_127932625_127932690_66	PVT1	GC	1.62904	3.26138e-19	1.93481e-17
pep2-nc-PVT1	ENST00000668619_128047554_128047724_171	PVT1	GC	1.62904	3.26138e-19	1.93481e-17
pep-d-RAB3B	ENST00000371655_51910228_51910362_135	RAB3B	GC	1.07955	0.000461262	0.00161752
pep-nc-RAPGEF4-AS1	ENST00000430128_172677359_172677409_51	RAPGEF4-AS1	GC	1.42214	0.00527268	0.0134542
pep-u-RCC1	ENST00000430407_28518848_28518916_69	RCC1	GC	1.10229	2.6702e-14	6.96519e-13
pep-alt-RDH12	ENST00000552873_67727172_67729462_291	RDH12	GC	-3.12535	1.77425e-18	9.22381e-17
pep-alt-RHCG	ENST00000558030_89472738_89479471_750	RHCG	GC	-4.08228	1.03943e-08	1.00412e-07
pep-nc-RN7SKP240	ENST00000410583_22085739_22085855_117	RN7SKP240	GC	1.16857	0.0118506	0.0271065
pep-nc-RN7SL368P	ENST00000473384_43660508_43660720_213	RN7SL368P	GC	1.74271	8.33859e-12	1.41366e-10
pep1-nc-RNF139-AS1	ENST00000499418_124465887_124466168_282	RNF139-AS1	GC	1.02485	3.9375e-11	5.89276e-10
pep2-nc-RNF139-AS1	ENST00000499418_124466129_124466335_207	RNF139-AS1	GC	1.02485	3.9375e-11	5.89276e-10
pep-d-RNF182	ENST00000488300_13978089_13978307_219	RNF182	GC	1.31862	0.00128386	0.00395818
pep-nc-RNF217-AS1	ENST00000663732_124645130_124645360_231	RNF217-AS1	GC	-1.2915	7.08445e-06	3.85436e-05
pep-nc-RORB-AS1	ENST00000417576_74486243_74498434_240	RORB-AS1	GC	-1.8312	9.52626e-07	6.21229e-06
pep-alt-RPL7P41	ENST00000485823_52886202_52886291_90	RPL7P41	GC	1.03737	0.00386949	0.0103028
pep-alt-RPS4Y1	ENST00000477725_2854606_2866891_423	RPS4Y1	GC	-1.22244	0.0193769	0.041086
pep-d-RPS6KA5	ENST00000614987_90859149_90859280_132	RPS6KA5	GC	-1.04207	1.05347e-13	2.48466e-12
pep-alt-RRM2	ENST00000461327_10122739_10123391_324	RRM2	GC	1.32587	4.02325e-13	8.53562e-12
pep-u-RUFY4	ENST00000457754_218035021_218058625_273	RUFY4	GC	1.51384	1.41578e-07	1.0913e-06
pep-alt-S1PR3	ENST00000334490_88993944_88994033_90	S1PR3	GC	-1.00685	9.5656e-06	5.06268e-05
pep1-nc-SAMD12-AS1	ENST00000625758_118621031_118621138_108	SAMD12-AS1	GC	1.18845	7.12491e-08	5.82879e-07
pep2-nc-SAMD12-AS1	ENST00000625758_118906012_118906077_66	SAMD12-AS1	GC	1.18845	7.12491e-08	5.82879e-07
pep-nc-SCEL-AS1	ENST00000457528_77602202_77606541_114	SCEL-AS1	GC	-2.38841	0.00442474	0.0115791
pep-d-SCUBE1	ENST00000360835_43201771_43201869_99	SCUBE1	GC	-2.26867	2.99082e-16	1.09043e-14
pep4-alt-SELENBP1	ENST00000474352_151366221_151369177_711	SELENBP1	GC	-1.32356	5.0843e-11	7.46117e-10
pep3-alt-SELENBP1	ENST00000474352_151366221_151369078_612	SELENBP1	GC	-1.32356	5.0843e-11	7.46117e-10
pep2-d-SELENBP1	ENST00000427977_151364938_151368256_735	SELENBP1	GC	-1.32356	5.0843e-11	7.46117e-10
pep1-d-SELENBP1	ENST00000423070_151364546_151366451_750	SELENBP1	GC	-1.32356	5.0843e-11	7.46117e-10
pep1-d-SENP3-EIF4A1	ENST00000614237_7576662_7578483_735	SENP3-EIF4A1	GC	1.33965	5.92665e-07	4.01414e-06
pep2-d-SENP3-EIF4A1	ENST00000614237_7577353_7578483_585	SENP3-EIF4A1	GC	1.33965	5.92665e-07	4.01414e-06
pep-alt-SERPINA6	ENST00000555056_94304421_94313920_636	SERPINA6	GC	2.91815	1.01363e-07	8.04275e-07
pep-alt-SERPINA7	ENST00000487487_106033696_106035266_372	SERPINA7	GC	2.24985	0.0195578	0.0414084
pep-alt-SERPINB12	ENST00000680447_63564025_63567008_666	SERPINB12	GC	-4.04475	6.2185e-06	3.42506e-05
pep-d-SERPINB13	ENST00000438844_63594205_63597360_735	SERPINB13	GC	-4.40523	1.88928e-06	1.16213e-05
pep1-alt-SERPINB4	ENST00000498496_63643113_63643544_237	SERPINB4	GC	-3.38327	1.8446e-06	1.1364e-05
pep2-alt-SERPINB4	ENST00000498496_63643113_63643577_270	SERPINB4	GC	-3.38327	1.8446e-06	1.1364e-05
pep-alt-SH3BGRL	ENST00000474113_81255566_81297224_375	SH3BGRL	GC	-1.18845	7.4576e-13	1.50684e-11
pep-alt-SHCBP1	ENST00000566016_46603933_46616145_738	SHCBP1	GC	1.458	5.42356e-21	4.18055e-19
pep-nc-SIRPG-AS1	ENST00000456177_1648031_1648246_216	SIRPG-AS1	GC	1.68979	1.5688e-06	9.81117e-06
pep-alt-SLAMF7	ENST00000484221_160751335_160751559_225	SLAMF7	GC	-1.22791	3.62207e-06	2.09686e-05
pep-alt-SLC10A5P1	ENST00000379063_81634981_81635100_120	SLC10A5P1	GC	2.06983	0.000816012	0.00266773
pep-d-SLC16A7	ENST00000549033_59775037_59779676_693	SLC16A7	GC	-1.47229	1.99291e-09	2.20142e-08
pep1-nc-SLC26A4-AS1	ENST00000440512_107657508_107657600_93	SLC26A4-AS1	GC	-1.59162	1.31121e-06	8.31931e-06
pep2-nc-SLC26A4-AS1	ENST00000668981_107651127_107651552_426	SLC26A4-AS1	GC	-1.59162	1.31121e-06	8.31931e-06
pep-alt-SLC37A2	ENST00000526405_125085623_125086033_132	SLC37A2	GC	-1.21651	2.28165e-08	2.06497e-07
pep-alt-SLC5A2	ENST00000568188_31489016_31489548_459	SLC5A2	GC	1.60518	3.03417e-14	7.81394e-13
pep-u-SLC7A14	ENST00000231706_170527019_170585969_129	SLC7A14	GC	-1.81444	0.000104567	0.000432851
pep-u-SLC9A4	ENST00000295269_102473540_102473581_42	SLC9A4	GC	-2.64244	2.72881e-08	2.42862e-07
pep-alt-SLCO1B7	ENST00000648739_21048894_21090103_744	SLCO1B7	GC	2.70787	4.20414e-05	0.000191364
pep-d-SLITRK5	ENST00000325089_87689382_87689570_189	SLITRK5	GC	-1.59467	2.44494e-05	0.000117723
pep-d-SLMAP	ENST00000657480_57912461_57925925_747	SLMAP	GC	-1.18941	2.90965e-14	7.5293e-13
pep1-nc-SMC2-AS1	ENST00000603487_104086181_104086303_123	SMC2-AS1	GC	-1.48736	4.00317e-07	2.80077e-06
pep2-nc-SMC2-AS1	ENST00000603949_104092717_104092794_78	SMC2-AS1	GC	-1.48736	4.00317e-07	2.80077e-06
pep-nc-SMCR2	ENST00000456090_17675390_17675485_96	SMCR2	GC	1.63893	0.000318596	0.00116395
pep-alt-SMPD3	ENST00000574662_68361522_68370936_702	SMPD3	GC	-1.22218	3.42532e-06	1.9954e-05
pep4-alt-SMTN	ENST00000493335_31093448_31095928_630	SMTN	GC	-2.1562	7.39336e-17	2.94367e-15
pep3-alt-SMTN	ENST00000489337_31095444_31098810_738	SMTN	GC	-2.1562	7.39336e-17	2.94367e-15
pep1-alt-SMTN	ENST00000460658_31091098_31095458_714	SMTN	GC	-2.1562	7.39336e-17	2.94367e-15
pep2-alt-SMTN	ENST00000460658_31096654_31099242_732	SMTN	GC	-2.1562	7.39336e-17	2.94367e-15
pep-alt-SNCG	ENST00000465679_86958665_86962822_543	SNCG	GC	-1.5006	2.26938e-07	1.67758e-06
pep3-nc-SNHG14	ENST00000557108_24984609_24984908_300	SNHG14	GC	-1.66915	5.84002e-10	7.10126e-09
pep7-nc-SNHG14	ENST00000656463_25016331_25016465_135	SNHG14	GC	-1.66915	5.84002e-10	7.10126e-09
pep6-nc-SNHG14	ENST00000640631_25087647_25087745_99	SNHG14	GC	-1.66915	5.84002e-10	7.10126e-09
pep11-nc-SNHG14	ENST00000658853_25377748_25377822_75	SNHG14	GC	-1.66915	5.84002e-10	7.10126e-09
pep13-nc-SNHG14	ENST00000661541_25094031_25094120_90	SNHG14	GC	-1.66915	5.84002e-10	7.10126e-09
pep12-nc-SNHG14	ENST00000660542_25085281_25086533_66	SNHG14	GC	-1.66915	5.84002e-10	7.10126e-09
pep1-nc-SNHG14	ENST00000551631_25001437_25001514_78	SNHG14	GC	-1.66915	5.84002e-10	7.10126e-09
pep2-nc-SNHG14	ENST00000551631_25020783_25020836_54	SNHG14	GC	-1.66915	5.84002e-10	7.10126e-09
pep10-nc-SNHG14	ENST00000657285_25102277_25102375_99	SNHG14	GC	-1.66915	5.84002e-10	7.10126e-09
pep4-nc-SNHG14	ENST00000557108_24990981_24991088_108	SNHG14	GC	-1.66915	5.84002e-10	7.10126e-09
pep9-nc-SNHG14	ENST00000656474_25266215_25266262_48	SNHG14	GC	-1.66915	5.84002e-10	7.10126e-09
pep5-nc-SNHG14	ENST00000640631_25056603_25059209_75	SNHG14	GC	-1.66915	5.84002e-10	7.10126e-09
pep8-nc-SNHG14	ENST00000656463_25016847_25016945_99	SNHG14	GC	-1.66915	5.84002e-10	7.10126e-09
pep-nc-SNHG4	ENST00000507692_139279285_139279356_72	SNHG4	GC	1.32576	3.07808e-15	9.39943e-14
pep1-alt-SORBS1	ENST00000474353_95346452_95354929_210	SORBS1	GC	-2.11743	6.90717e-11	9.92053e-10
pep2-alt-SORBS1	ENST00000474353_95346452_95384271_750	SORBS1	GC	-2.11743	6.90717e-11	9.92053e-10
pep3-alt-SORBS2	ENST00000480146_185614750_185615203_369	SORBS2	GC	-1.81101	2.09687e-13	4.69059e-12
pep1-alt-SORBS2	ENST00000470685_185646653_185662230_732	SORBS2	GC	-1.81101	2.09687e-13	4.69059e-12
pep2-alt-SORBS2	ENST00000478461_185587630_185589799_180	SORBS2	GC	-1.81101	2.09687e-13	4.69059e-12
pep1-nc-SPATA3-AS1	ENST00000414876_230987563_230987646_84	SPATA3-AS1	GC	2.476	2.25023e-15	7.06516e-14
pep2-nc-SPATA3-AS1	ENST00000418330_230988035_230995311_180	SPATA3-AS1	GC	2.476	2.25023e-15	7.06516e-14
pep-nc-ST3GAL6-AS1	ENST00000658186_98710330_98710491_162	ST3GAL6-AS1	GC	-1.15172	1.63315e-07	1.24422e-06
pep1-alt-STAT1	ENST00000673638_190989614_191001136_699	STAT1	GC	1.26507	2.92711e-15	8.9877e-14
pep2-d-STAT1	ENST00000673734_190970706_190982464_750	STAT1	GC	1.26507	2.92711e-15	8.9877e-14
pep-d-SULF1	ENST00000260128_69659949_69659996_48	SULF1	GC	2.43582	2.07474e-23	2.34015e-21
pep-alt-SULT1A1	ENST00000395609_28605824_28608580_714	SULT1A1	GC	-2.09436	3.07564e-24	3.9834e-22
pep-alt-SULT2B1	ENST00000597923_48596664_48599403_525	SULT2B1	GC	-2.02818	4.42598e-09	4.5805e-08
pep-alt-SYNE1	ENST00000347037_152151567_152152056_222	SYNE1	GC	-1.02414	5.60067e-06	3.11208e-05
pep-alt-SYTL1	ENST00000483926_27350441_27353849_726	SYTL1	GC	-1.16678	1.2061e-08	1.1477e-07
pep1-alt-TAGLN	ENST00000533863_117203322_117203939_321	TAGLN	GC	-2.13445	7.04045e-11	1.00924e-09
pep2-alt-TAGLN	ENST00000533863_117203382_117203939_261	TAGLN	GC	-2.13445	7.04045e-11	1.00924e-09
pep4-alt-TAGLN	ENST00000533863_117203814_117203939_126	TAGLN	GC	-2.13445	7.04045e-11	1.00924e-09
pep3-alt-TAGLN	ENST00000533863_117203457_117203939_186	TAGLN	GC	-2.13445	7.04045e-11	1.00924e-09
pep-nc-TCL6	ENST00000357168_95663530_95663598_69	TCL6	GC	1.72335	3.96321e-05	0.000181566
pep-d-TDRD12	ENST00000564769_32826470_32827264_297	TDRD12	GC	1.24266	0.00079523	0.00260686
pep-nc-TDRG1	ENST00000451810_40334825_40335121_297	TDRG1	GC	-2.53163	3.82971e-05	0.000176265
pep6-nc-TEX41	ENST00000628794_145034830_145182292_255	TEX41	GC	1.72134	5.00913e-08	4.23396e-07
pep3-nc-TEX41	ENST00000445791_145076529_145076594_66	TEX41	GC	1.72134	5.00913e-08	4.23396e-07
pep4-nc-TEX41	ENST00000625557_145220371_145220424_54	TEX41	GC	1.72134	5.00913e-08	4.23396e-07
pep1-nc-TEX41	ENST00000420472_145172498_145172557_60	TEX41	GC	1.72134	5.00913e-08	4.23396e-07
pep5-nc-TEX41	ENST00000627785_145072635_145151652_390	TEX41	GC	1.72134	5.00913e-08	4.23396e-07
pep7-nc-TEX41	ENST00000671649_145116723_145117618_162	TEX41	GC	1.72134	5.00913e-08	4.23396e-07
pep2-nc-TEX41	ENST00000445791_145075489_145075581_93	TEX41	GC	1.72134	5.00913e-08	4.23396e-07
pep-alt-TFAP2E	ENST00000650429_35588371_35594673_723	TFAP2E	GC	1.02911	1.05511e-05	5.53888e-05
pep-alt-TFRC	ENST00000464368_196062565_196065548_393	TFRC	GC	1.09178	1.2069e-09	1.38264e-08
pep-alt-TGFB1I1	ENST00000564176_31476594_31477573_681	TGFB1I1	GC	-1.80909	6.43325e-15	1.87456e-13
pep-alt-TGM3	ENST00000463090_2313012_2325981_462	TGM3	GC	-5.39511	3.98459e-18	1.96161e-16
pep-nc-THSD4-AS1	ENST00000564562_71182949_71182990_42	THSD4-AS1	GC	1.08453	0.015095	0.0333083
pep-alt-THY1	ENST00000527590_119419411_119423149_483	THY1	GC	1.58776	1.95182e-15	6.22027e-14
pep-d-TIGD1	ENST00000408957_232543968_232544276_309	TIGD1	GC	1.35526	8.04088e-21	6.07196e-19
pep-d-TLE4	ENST00000462803_79718969_79725141_732	TLE4	GC	-1.11082	8.33644e-14	2.00439e-12
pep-u-TMEM74B	ENST00000381894_1183949_1184077_129	TMEM74B	GC	1.62725	1.135e-09	1.30666e-08
pep-nc-TMEM78	ENST00000323223_229250511_229250639_129	TMEM78	GC	2.03042	6.35537e-07	4.28238e-06
pep-alt-TMOD2	ENST00000560576_51784198_51784341_144	TMOD2	GC	-1.02695	7.75302e-09	7.65899e-08
pep-alt-TMTC1	ENST00000553189_29755788_29755865_78	TMTC1	GC	-1.45265	9.6285e-08	7.67541e-07
pep-d-TNFAIP2	ENST00000559406_103130091_103131066_150	TNFAIP2	GC	1.13129	1.41145e-07	1.08853e-06
pep1-alt-TNS1	ENST00000490566_217804462_217813739_711	TNS1	GC	-1.75976	1.64711e-09	1.84474e-08
pep2-alt-TNS1	ENST00000492338_217890865_217895056_420	TNS1	GC	-1.75976	1.64711e-09	1.84474e-08
pep-alt-TNS2	ENST00000549311_53061009_53062661_681	TNS2	GC	-1.23825	6.92614e-12	1.18502e-10
pep-alt-TOM1L2	ENST00000537091_17869288_17907511_741	TOM1L2	GC	-1.36269	2.72468e-22	2.61422e-20
pep2-alt-TPM1	ENST00000558314_63042857_63043870_252	TPM1	GC	-2.10838	3.94311e-20	2.71946e-18
pep5-alt-TPM1	ENST00000651344_63042830_63060940_564	TPM1	GC	-2.10838	3.94311e-20	2.71946e-18
pep6-alt-TPM1	ENST00000651344_63042857_63060940_537	TPM1	GC	-2.10838	3.94311e-20	2.71946e-18
pep4-alt-TPM1	ENST00000644204_63044129_63061727_438	TPM1	GC	-2.10838	3.94311e-20	2.71946e-18
pep3-alt-TPM1	ENST00000644204_63043982_63061727_585	TPM1	GC	-2.10838	3.94311e-20	2.71946e-18
pep1-alt-TPM1	ENST00000558314_63042830_63043870_279	TPM1	GC	-2.10838	3.94311e-20	2.71946e-18
pep2-alt-TPM2	ENST00000471212_35684794_35689217_741	TPM2	GC	-2.27623	2.66256e-13	5.8436e-12
pep1-alt-TPM2	ENST00000471212_35684794_35685741_630	TPM2	GC	-2.27623	2.66256e-13	5.8436e-12
pep3-alt-TPM2	ENST00000643485_35683162_35685523_450	TPM2	GC	-2.27623	2.66256e-13	5.8436e-12
pep-d-TPSD1	ENST00000211076_1258377_1258493_117	TPSD1	GC	-1.81342	5.55507e-06	3.08944e-05
pep-alt-TPTEP1	ENST00000426585_16602085_16648629_504	TPTEP1	GC	-1.23862	2.23872e-05	0.000108865
pep-d-TRABD2A	ENST00000335459_84821719_84821832_114	TRABD2A	GC	1.44362	5.01639e-07	3.44104e-06
pep2-alt-TRIM29	ENST00000526161_120116756_120117088_333	TRIM29	GC	-2.15721	2.112e-07	1.56984e-06
pep1-d-TRIM29	ENST00000475051_120112417_120127452_747	TRIM29	GC	-2.15721	2.112e-07	1.56984e-06
pep-alt-TRIM73	ENST00000483979_75403223_75403384_162	TRIM73	GC	-1.5943	3.03855e-15	9.30422e-14
pep-alt-TSPYL2	ENST00000556808_53083132_53084934_564	TSPYL2	GC	-1.70269	1.53002e-23	1.78916e-21
pep1-nc-TTTY10	ENST00000654569_20469969_20470879_132	TTTY10	GC	-1.31338	0.00798921	0.0192735
pep2-nc-TTTY10	ENST00000659275_20505268_20505453_186	TTTY10	GC	-1.31338	0.00798921	0.0192735
pep2-nc-TTTY14	ENST00000447937_19043166_19043243_78	TTTY14	GC	-1.60922	0.00131726	0.00404604
pep5-nc-TTTY14	ENST00000652348_18806132_18806203_72	TTTY14	GC	-1.60922	0.00131726	0.00404604
pep6-nc-TTTY14	ENST00000652699_19043729_19043851_123	TTTY14	GC	-1.60922	0.00131726	0.00404604
pep3-nc-TTTY14	ENST00000651396_18878953_18879039_87	TTTY14	GC	-1.60922	0.00131726	0.00404604
pep1-nc-TTTY14	ENST00000324446_18877794_18878090_297	TTTY14	GC	-1.60922	0.00131726	0.00404604
pep4-nc-TTTY14	ENST00000652153_18840048_18840119_72	TTTY14	GC	-1.60922	0.00131726	0.00404604
pep2-alt-TUBA1A	ENST00000548363_49186286_49188979_399	TUBA1A	GC	-1.25448	6.89012e-09	6.88903e-08
pep3-alt-TUBA1A	ENST00000550811_49185013_49185759_747	TUBA1A	GC	-1.25448	6.89012e-09	6.88903e-08
pep1-alt-TUBA1A	ENST00000548363_49186286_49186629_192	TUBA1A	GC	-1.25448	6.89012e-09	6.88903e-08
pep-alt-TUBB2A	ENST00000680036_3155620_3157538_357	TUBB2A	GC	-1.14389	1.84776e-11	2.92758e-10
pep-d-TUBB3	ENST00000555609_89935100_89935801_702	TUBB3	GC	1.24391	3.16796e-08	2.78882e-07
pep1-alt-TUBB6	ENST00000417736_12325432_12326127_696	TUBB6	GC	-1.52561	2.84709e-14	7.38767e-13
pep2-alt-TUBB6	ENST00000417736_12325813_12326127_315	TUBB6	GC	-1.52561	2.84709e-14	7.38767e-13
pep3-alt-TUFMP1	ENST00000581294_27083693_27083908_216	TUFMP1	GC	1.08257	0.000120437	0.000490837
pep1-alt-TUFMP1	ENST00000581294_27082908_27083321_414	TUFMP1	GC	1.08257	0.000120437	0.000490837
pep2-alt-TUFMP1	ENST00000581294_27082908_27083378_471	TUFMP1	GC	1.08257	0.000120437	0.000490837
pep3-alt-TYMP	ENST00000651906_50527367_50529586_744	TYMP	GC	1.02651	5.02882e-07	3.44764e-06
pep1-alt-TYMP	ENST00000476284_50525773_50526136_282	TYMP	GC	1.02651	5.02882e-07	3.44764e-06
pep2-alt-TYMP	ENST00000487162_50528725_50529471_747	TYMP	GC	1.02651	5.02882e-07	3.44764e-06
pep1-nc-UFL1-AS1	ENST00000430796_96398921_96519312_132	UFL1-AS1	GC	1.31642	0.00113264	0.00355745
pep2-nc-UFL1-AS1	ENST00000656359_96398921_96460574_249	UFL1-AS1	GC	1.31642	0.00113264	0.00355745
pep-u-UNC5A	ENST00000509580_176810522_176810680_159	UNC5A	GC	1.61592	2.39448e-05	0.000115581
pep-nc-VAC14-AS1	ENST00000662383_70766105_70766473_369	VAC14-AS1	GC	1.19186	6.26771e-11	9.06052e-10
pep-d-VAX2	ENST00000432367_70963595_70965118_456	VAX2	GC	1.45442	1.41535e-05	7.20497e-05
pep-alt-VCAN	ENST00000513016_83553465_83580431_594	VCAN	GC	1.67308	1.96154e-15	6.2468e-14
pep-nc-VCAN-AS1	ENST00000512090_83534143_83562083_84	VCAN-AS1	GC	2.03525	2.1289e-06	1.29487e-05
pep-alt-VILL	ENST00000486616_38006428_38007052_384	VILL	GC	-1.56463	2.264e-10	2.98073e-09
pep2-alt-VN2R3P	ENST00000422626_39038513_39039048_180	VN2R3P	GC	2.25974	0.00384167	0.0102461
pep1-alt-VN2R3P	ENST00000422626_39017031_39028284_348	VN2R3P	GC	2.25974	0.00384167	0.0102461
pep-nc-VPS9D1-AS1	ENST00000562298_89716560_89717553_288	VPS9D1-AS1	GC	1.79102	4.92251e-16	1.72551e-14
pep2-nc-WASF3-AS1	ENST00000585599_26640861_26640938_78	WASF3-AS1	GC	2.02593	5.49903e-05	0.000243199
pep1-nc-WASF3-AS1	ENST00000585599_26640477_26640548_72	WASF3-AS1	GC	2.02593	5.49903e-05	0.000243199
pep-nc-WDFY3-AS2	ENST00000651069_84985331_84985567_237	WDFY3-AS2	GC	-1.00223	6.00998e-10	7.29797e-09
pep-alt-WDR62	ENST00000589953_36067895_36068005_111	WDR62	GC	1.95343	1.63503e-28	3.93759e-26
pep-alt-WFDC5	ENST00000307971_45109635_45109760_126	WFDC5	GC	-2.80233	3.02135e-07	2.16938e-06
pep-d-XRCC2	ENST00000359321_152648480_152648569_90	XRCC2	GC	2.1784	8.76365e-40	9.29635e-37
pep2-alt-XRCC6P3	ENST00000422187_220314752_220314985_234	XRCC6P3	GC	1.1402	0.00227436	0.00649299
pep1-alt-XRCC6P3	ENST00000422187_220313997_220314626_630	XRCC6P3	GC	1.1402	0.00227436	0.00649299
pep-alt-YBX2	ENST00000571127_7293339_7294533_504	YBX2	GC	1.02875	0.000653474	0.00219402
pep-nc-YEATS2-AS1	ENST00000425008_183807823_183808742_303	YEATS2-AS1	GC	1.05504	1.16116e-10	1.60812e-09
pep-alt-YES1P1	ENST00000418510_25647365_25648422_714	YES1P1	GC	1.16216	1.68288e-07	1.27796e-06
pep-alt-YWHAZP4	ENST00000392459_127355844_127356269_426	YWHAZP4	GC	1.10676	1.0699e-06	6.90704e-06
pep-alt-ZNF185	ENST00000436731_152963840_152970538_462	ZNF185	GC	-2.57707	2.08902e-17	9.04491e-16
pep-alt-ZNF385B	ENST00000466398_179444958_179514099_612	ZNF385B	GC	-1.59553	2.77487e-06	1.64751e-05
pep-d-ZNF385D	ENST00000281523_21414246_21414392_147	ZNF385D	GC	-1.20486	1.09212e-05	5.71296e-05
pep-d-ZNF483	ENST00000358151_111577414_111577545_132	ZNF483	GC	-1.10253	2.29133e-06	1.3859e-05
pep-alt-ZNF587P1	ENST00000415378_31795665_31796075_411	ZNF587P1	GC	1.06601	9.88744e-05	0.000411378
pep-nc-ZNF667-AS1	ENST00000588158_56501808_56501984_177	ZNF667-AS1	GC	-1.55325	3.85919e-10	4.87907e-09
pep2-nc-ZNF790-AS1	ENST00000650959_36830627_36830839_213	ZNF790-AS1	GC	-1.01264	3.91864e-05	0.000179764
pep1-nc-ZNF790-AS1	ENST00000587413_36803517_36803840_324	ZNF790-AS1	GC	-1.01264	3.91864e-05	0.000179764
pep-nc-A1BG-AS1	ENST00000593374_58354025_58354072_48	A1BG-AS1	EGC	-1.30317	6.55274e-07	6.96605e-06
pep1-alt-A2M	ENST00000462568_9080062_9090527_462	A2M	EGC	-1.31458	7.30174e-08	9.71169e-07
pep3-alt-A2M	ENST00000545828_9072688_9106283_369	A2M	EGC	-1.31458	7.30174e-08	9.71169e-07
pep2-alt-A2M	ENST00000472360_9098544_9101551_525	A2M	EGC	-1.31458	7.30174e-08	9.71169e-07
pep-d-ABAT	ENST00000566590_8768908_8781427_750	ABAT	EGC	-1.22117	0.000456463	0.00222069
pep-nc-AC006007.1	ENST00000422084_145676263_145681144_66	AC006007.1	EGC	-6.43549	1.37747e-14	7.4396e-13
pep-nc-AC006460.2	ENST00000639773_190625780_190625869_90	AC006460.2	EGC	1.58089	0.000104707	0.000621249
pep1-nc-AC007126.1	ENST00000508202_13779479_13779955_477	AC007126.1	EGC	-2.58776	0.00933367	0.0287107
pep2-nc-AC007126.1	ENST00000508202_13781713_13782132_420	AC007126.1	EGC	-2.58776	0.00933367	0.0287107
pep-nc-AC007128.1	ENST00000424460_8262732_8264606_111	AC007128.1	EGC	5.64189	5.30962e-38	1.81142e-34
pep-nc-AC007950.1	ENST00000560465_63469165_63469335_69	AC007950.1	EGC	2.12709	8.10484e-05	0.000500685
pep-nc-AC008268.1	ENST00000425887_95668446_95668574_129	AC008268.1	EGC	-4.37748	5.2825e-06	4.46911e-05
pep2-nc-AC009060.1	ENST00000502126_70173187_70173309_123	AC009060.1	EGC	1.46161	0.0159305	0.0446782
pep1-nc-AC009060.1	ENST00000502126_70161693_70161818_126	AC009060.1	EGC	1.46161	0.0159305	0.0446782
pep-nc-AC009236.2	ENST00000652791_45209545_45209673_129	AC009236.2	EGC	-2.70343	0.0085306	0.0266632
pep-nc-AC009299.2	ENST00000435692_161246321_161246398_78	AC009299.2	EGC	1.00063	0.00134077	0.00562855
pep-nc-AC010148.1	ENST00000413842_234883387_234884748_141	AC010148.1	EGC	1.53475	2.46839e-05	0.000176174
pep-nc-AC012462.1	ENST00000665911_215462329_215462445_117	AC012462.1	EGC	-2.4936	0.0174596	0.0482566
pep-nc-AC023593.1	ENST00000650122_127620787_127620840_54	AC023593.1	EGC	2.47876	0.0105697	0.0318358
pep-nc-AC025279.1	ENST00000604430_29370556_29370699_144	AC025279.1	EGC	1.77344	0.00266155	0.0100576
pep-nc-AC027612.3	ENST00000655443_91760587_91760709_123	AC027612.3	EGC	-5.45314	6.33828e-09	1.1089e-07
pep-nc-AC034236.2	ENST00000606662_116084213_116084371_159	AC034236.2	EGC	-2.85226	0.00434022	0.0151763
pep1-nc-AC068491.2	ENST00000603052_111267345_111267425_81	AC068491.2	EGC	2.59139	0.000693694	0.00318698
pep2-nc-AC068491.2	ENST00000603052_111267345_111267440_96	AC068491.2	EGC	2.59139	0.000693694	0.00318698
pep-nc-AC079781.5	ENST00000641390_97937141_97972153_147	AC079781.5	EGC	1.24505	0.00610527	0.0202203
pep-nc-AC079949.1	ENST00000658388_127142995_127143189_195	AC079949.1	EGC	-1.38926	0.00035194	0.00177965
pep-nc-AC083843.2	ENST00000568248_134797462_134797608_147	AC083843.2	EGC	2.32891	0.000210321	0.00113818
pep-nc-AC092580.4	ENST00000664007_7673867_7674004_138	AC092580.4	EGC	-1.215	0.00640364	0.0210434
pep-nc-AC092666.1	ENST00000653061_150039507_150040588_162	AC092666.1	EGC	1.83391	0.00642896	0.0211131
pep2-nc-AC093390.1	ENST00000426976_1828137_1828361_225	AC093390.1	EGC	-4.66005	5.89662e-09	1.03918e-07
pep1-nc-AC093390.1	ENST00000426976_1827211_1827606_396	AC093390.1	EGC	-4.66005	5.89662e-09	1.03918e-07
pep-alt-AC098614.2	ENST00000368528_27633064_27633717_654	AC098614.2	EGC	-1.22553	1.11307e-06	1.11851e-05
pep1-nc-AC104088.1	ENST00000662340_172144946_172298288_123	AC104088.1	EGC	2.37783	1.19464e-07	1.51182e-06
pep2-nc-AC104088.1	ENST00000671082_172306234_172306347_114	AC104088.1	EGC	2.37783	1.19464e-07	1.51182e-06
pep-nc-AC108676.1	ENST00000455557_194496636_194496764_129	AC108676.1	EGC	3.48563	3.2977e-15	2.04863e-13
pep-nc-AC144831.1	ENST00000573312_83105762_83105920_159	AC144831.1	EGC	-1.26487	0.00117603	0.00503139
pep-nc-AC242988.1	ENST00000611044_150255246_150255314_69	AC242988.1	EGC	2.19832	1.4184e-09	2.83683e-08
pep-nc-AC244250.4	ENST00000661466_22631219_22631392_174	AC244250.4	EGC	-2.01381	0.00728768	0.0234316
pep-alt-AC246787.1	ENST00000392301_105978523_105979146_624	AC246787.1	EGC	-2.21328	0.00352657	0.0127515
pep2-alt-ACAT1	ENST00000671707_108138994_108147387_750	ACAT1	EGC	-1.09339	2.08274e-10	4.97191e-09
pep1-alt-ACAT1	ENST00000531813_108134260_108142579_591	ACAT1	EGC	-1.09339	2.08274e-10	4.97191e-09
pep-d-ACSF2	ENST00000510410_50463900_50474549_717	ACSF2	EGC	-1.07149	0.00184977	0.00742109
pep3-alt-ACTA2	ENST00000480297_88941212_88947350_468	ACTA2	EGC	-3.80134	6.42629e-19	7.67014e-17
pep2-alt-ACTA2	ENST00000480297_88941212_88947317_435	ACTA2	EGC	-3.80134	6.42629e-19	7.67014e-17
pep4-alt-ACTA2	ENST00000480297_88941212_88948900_603	ACTA2	EGC	-3.80134	6.42629e-19	7.67014e-17
pep5-alt-ACTA2	ENST00000480297_88941212_88948930_633	ACTA2	EGC	-3.80134	6.42629e-19	7.67014e-17
pep1-alt-ACTA2	ENST00000480297_88941212_88947311_429	ACTA2	EGC	-3.80134	6.42629e-19	7.67014e-17
pep-alt-ACTBP8	ENST00000403258_88275927_88276385_459	ACTBP8	EGC	1.18563	0.00213301	0.00834513
pep5-alt-ACTC1	ENST00000647798_34792521_34793940_420	ACTC1	EGC	-4.06818	2.48988e-14	1.27896e-12
pep3-alt-ACTC1	ENST00000647798_34790415_34792231_465	ACTC1	EGC	-4.06818	2.48988e-14	1.27896e-12
pep2-alt-ACTC1	ENST00000647798_34790415_34791293_321	ACTC1	EGC	-4.06818	2.48988e-14	1.27896e-12
pep6-alt-ACTC1	ENST00000650163_34790415_34793299_732	ACTC1	EGC	-4.06818	2.48988e-14	1.27896e-12
pep4-alt-ACTC1	ENST00000647798_34792521_34793563_315	ACTC1	EGC	-4.06818	2.48988e-14	1.27896e-12
pep1-alt-ACTC1	ENST00000647798_34790415_34791221_249	ACTC1	EGC	-4.06818	2.48988e-14	1.27896e-12
pep1-d-ACTG2	ENST00000438902_73909085_73919572_732	ACTG2	EGC	-6.1402	3.51179e-28	2.17832e-25
pep3-d-ACTG2	ENST00000438902_73919510_73919572_63	ACTG2	EGC	-6.1402	3.51179e-28	2.17832e-25
pep2-d-ACTG2	ENST00000438902_73914724_73919572_471	ACTG2	EGC	-6.1402	3.51179e-28	2.17832e-25
pep2-alt-ACTN1	ENST00000554508_68900905_68902515_81	ACTN1	EGC	-1.42827	0.000114025	0.000668767
pep3-alt-ACTN1	ENST00000554508_68900905_68921027_486	ACTN1	EGC	-1.42827	0.000114025	0.000668767
pep1-alt-ACTN1	ENST00000553882_68878452_68879018_567	ACTN1	EGC	-1.42827	0.000114025	0.000668767
pep4-alt-ACTN1	ENST00000556083_68874862_68882463_729	ACTN1	EGC	-1.42827	0.000114025	0.000668767
pep5-alt-ACTN1	ENST00000556083_68887884_68888231_348	ACTN1	EGC	-1.42827	0.000114025	0.000668767
pep2-alt-ADA	ENST00000539235_44619837_44623072_477	ADA	EGC	-2.2052	1.04023e-06	1.05359e-05
pep1-alt-ADA	ENST00000492931_44622863_44629129_687	ADA	EGC	-2.2052	1.04023e-06	1.05359e-05
pep3-alt-ADA	ENST00000545776_44626455_44651607_363	ADA	EGC	-2.2052	1.04023e-06	1.05359e-05
pep-alt-ADAMTS16	ENST00000433402_5237086_5239737_195	ADAMTS16	EGC	-2.44408	9.76216e-10	2.02254e-08
pep4-nc-ADAMTS9-AS2	ENST00000650103_65018541_65018642_102	ADAMTS9-AS2	EGC	-3.64068	7.8308e-18	7.66963e-16
pep1-nc-ADAMTS9-AS2	ENST00000481312_64867239_65010199_81	ADAMTS9-AS2	EGC	-3.64068	7.8308e-18	7.66963e-16
pep2-nc-ADAMTS9-AS2	ENST00000481312_65010715_65010837_123	ADAMTS9-AS2	EGC	-3.64068	7.8308e-18	7.66963e-16
pep3-nc-ADAMTS9-AS2	ENST00000650103_65015041_65015094_54	ADAMTS9-AS2	EGC	-3.64068	7.8308e-18	7.66963e-16
pep3-alt-ADH1B	ENST00000632775_99315784_99316164_381	ADH1B	EGC	-4.74893	2.54849e-25	9.7507e-23
pep1-alt-ADH1B	ENST00000504498_99317969_99321361_366	ADH1B	EGC	-4.74893	2.54849e-25	9.7507e-23
pep2-alt-ADH1B	ENST00000515694_99307843_99316011_672	ADH1B	EGC	-4.74893	2.54849e-25	9.7507e-23
pep-alt-ADH7	ENST00000485660_99413151_99415632_177	ADH7	EGC	-3.5745	7.24592e-05	0.000453025
pep-d-ADHFE1	ENST00000426810_66444418_66453731_714	ADHFE1	EGC	-2.59521	6.43871e-12	2.06579e-10
pep-nc-ADIRF-AS1	ENST00000609170_86965596_86965712_117	ADIRF-AS1	EGC	-1.2396	1.73792e-05	0.000128823
pep-nc-AF131216.5	ENST00000644741_11479622_11480448_114	AF131216.5	EGC	-2.24857	0.000121143	0.000704973
pep2-nc-AFAP1-AS1	ENST00000608442_7777601_7777723_123	AFAP1-AS1	EGC	3.04603	1.21444e-07	1.53214e-06
pep1-nc-AFAP1-AS1	ENST00000608442_7774862_7775083_222	AFAP1-AS1	EGC	3.04603	1.21444e-07	1.53214e-06
pep-alt-AHNAK	ENST00000525875_62433855_62517298_426	AHNAK	EGC	-1.31513	1.50277e-05	0.000113384
pep-alt-AHNAK2	ENST00000555122_104954885_104970456_669	AHNAK2	EGC	-1.76623	0.00331863	0.0121327
pep-alt-AIF1	ENST00000466820_31616022_31616897_567	AIF1	EGC	-1.26193	1.65987e-05	0.000123754
pep3-nc-AIRN	ENST00000601203_160007374_160007502_129	AIRN	EGC	1.03721	0.0117523	0.0347561
pep1-nc-AIRN	ENST00000601203_160005112_160005519_408	AIRN	EGC	1.03721	0.0117523	0.0347561
pep2-nc-AIRN	ENST00000601203_160005494_160005598_105	AIRN	EGC	1.03721	0.0117523	0.0347561
pep-alt-AKR1B10	ENST00000498818_134537602_134539018_228	AKR1B10	EGC	-1.93901	0.000279307	0.00145812
pep3-alt-AKR1B10P1	ENST00000425765_67750691_67751026_336	AKR1B10P1	EGC	-2.15932	0.00015569	0.000877331
pep2-alt-AKR1B10P1	ENST00000425765_67750673_67751026_354	AKR1B10P1	EGC	-2.15932	0.00015569	0.000877331
pep1-alt-AKR1B10P1	ENST00000425765_67750284_67750616_333	AKR1B10P1	EGC	-2.15932	0.00015569	0.000877331
pep2-alt-AKR1B15	ENST00000467156_134568296_134569532_150	AKR1B15	EGC	-2.37566	8.25418e-05	0.000508453
pep1-alt-AKR1B15	ENST00000467156_134565481_134569532_354	AKR1B15	EGC	-2.37566	8.25418e-05	0.000508453
pep3-alt-AKR1C1	ENST00000477661_4968294_4977739_615	AKR1C1	EGC	-2.02776	2.64549e-06	2.41857e-05
pep1-alt-AKR1C1	ENST00000477661_4963301_4967112_582	AKR1C1	EGC	-2.02776	2.64549e-06	2.41857e-05
pep2-alt-AKR1C1	ENST00000477661_4967434_4967475_42	AKR1C1	EGC	-2.02776	2.64549e-06	2.41857e-05
pep2-alt-AKR1C2	ENST00000460124_4989999_4999292_615	AKR1C2	EGC	-2.03536	4.87931e-05	0.000320735
pep1-d-AKR1C2	ENST00000455190_4999972_5000187_216	AKR1C2	EGC	-2.03536	4.87931e-05	0.000320735
pep1-alt-AKR1C3	ENST00000603484_5105610_5107500_108	AKR1C3	EGC	-1.56459	0.000523215	0.00249678
pep2-alt-AKR1C3	ENST00000605322_5094445_5099644_570	AKR1C3	EGC	-1.56459	0.000523215	0.00249678
pep2-alt-AKR7L	ENST00000457194_19267303_19270812_459	AKR7L	EGC	1.23921	0.00546989	0.0184446
pep1-alt-AKR7L	ENST00000429712_19270835_19274119_360	AKR7L	EGC	1.23921	0.00546989	0.0184446
pep-nc-AL365361.1	ENST00000566942_110656065_110656124_60	AL365361.1	EGC	-4.23376	4.99373e-13	2.05259e-11
pep-nc-AL450992.2	ENST00000648930_151897246_151897323_78	AL450992.2	EGC	2.17637	3.36891e-09	6.25488e-08
pep-d-ALDH1A2	ENST00000430119_57955200_57965788_717	ALDH1A2	EGC	-2.04462	1.96479e-07	2.37005e-06
pep-nc-ALDH1L1-AS2	ENST00000500232_126210055_126210147_93	ALDH1L1-AS2	EGC	-2.27942	5.88238e-05	0.000377577
pep2-alt-ALDH3A1	ENST00000575860_19743131_19745144_510	ALDH3A1	EGC	-1.52019	0.00964611	0.029521
pep1-alt-ALDH3A1	ENST00000479677_19738224_19742083_750	ALDH3A1	EGC	-1.52019	0.00964611	0.029521
pep2-alt-ALDOB	ENST00000648906_101429674_101430926_444	ALDOB	EGC	-5.02541	1.343e-09	2.69251e-08
pep1-alt-ALDOB	ENST00000616752_101421812_101424975_189	ALDOB	EGC	-5.02541	1.343e-09	2.69251e-08
pep2-alt-ALOX15	ENST00000576572_4638326_4639160_285	ALOX15	EGC	1.20793	0.00787808	0.02499
pep1-alt-ALOX15	ENST00000573740_4639050_4641660_429	ALOX15	EGC	1.20793	0.00787808	0.02499
pep-u-ANK2	ENST00000673536_112904494_112949146_63	ANK2	EGC	-4.24909	9.45065e-23	2.27588e-20
pep-alt-ANXA6	ENST00000520378_151139086_151157723_540	ANXA6	EGC	-2.23767	2.60761e-12	9.21077e-11
pep-nc-AP000253.1	ENST00000449339_31653818_31653961_144	AP000253.1	EGC	1.09688	0.00463217	0.0160355
pep3-nc-AP000866.1	ENST00000666933_124802137_124802580_444	AP000866.1	EGC	1.02632	0.000105099	0.000623211
pep2-nc-AP000866.1	ENST00000653170_124808747_124808800_54	AP000866.1	EGC	1.02632	0.000105099	0.000623211
pep1-nc-AP000866.1	ENST00000653170_124800660_124802077_153	AP000866.1	EGC	1.02632	0.000105099	0.000623211
pep1-nc-AP001372.2	ENST00000526036_74497356_74498081_726	AP001372.2	EGC	1.15206	8.59163e-07	8.89787e-06
pep2-nc-AP001372.2	ENST00000526036_74497771_74497827_57	AP001372.2	EGC	1.15206	8.59163e-07	8.89787e-06
pep-alt-APBB1	ENST00000524626_6395537_6395845_225	APBB1	EGC	-2.49648	4.35002e-14	2.14045e-12
pep-d-APOB	ENST00000673882_21015219_21023539_750	APOB	EGC	-6.02774	3.4671e-09	6.41971e-08
pep-d-APOLD1	ENST00000534843_12822721_12829551_744	APOLD1	EGC	-1.02213	0.000785255	0.00355261
pep2-d-ARG1	ENST00000673234_131579197_131583905_750	ARG1	EGC	-1.83874	0.000240899	0.00128213
pep1-alt-ARG1	ENST00000469293_131579119_131579292_174	ARG1	EGC	-1.83874	0.000240899	0.00128213
pep1-nc-ARHGEF26-AS1	ENST00000479270_154024437_154024505_69	ARHGEF26-AS1	EGC	-2.96343	1.33172e-07	1.66624e-06
pep2-nc-ARHGEF26-AS1	ENST00000621011_154109009_154110162_183	ARHGEF26-AS1	EGC	-2.96343	1.33172e-07	1.66624e-06
pep3-alt-ATAD3A	ENST00000672388_1517668_1522753_354	ATAD3A	EGC	1.03678	6.80667e-09	1.18226e-07
pep1-d-ATAD3A	ENST00000339113_1523905_1534069_729	ATAD3A	EGC	1.03678	6.80667e-09	1.18226e-07
pep2-alt-ATAD3A	ENST00000672388_1512197_1517616_660	ATAD3A	EGC	1.03678	6.80667e-09	1.18226e-07
pep-nc-ATP11A-AS1	ENST00000446442_112746820_112746888_69	ATP11A-AS1	EGC	1.11116	0.00541423	0.0182912
pep2-alt-ATP1A2	ENST00000472488_160135275_160137032_747	ATP1A2	EGC	-5.36349	6.10614e-21	1.07287e-18
pep1-alt-ATP1A2	ENST00000468587_160123958_160125276_375	ATP1A2	EGC	-5.36349	6.10614e-21	1.07287e-18
pep-alt-ATP2B4	ENST00000466407_203727649_203727687_39	ATP2B4	EGC	-2.1187	2.29896e-07	2.72645e-06
pep1-alt-ATP4A	ENST00000592131_35550618_35553820_615	ATP4A	EGC	-8.92478	4.62117e-22	9.86581e-20
pep3-alt-ATP4A	ENST00000592131_35555110_35555812_513	ATP4A	EGC	-8.92478	4.62117e-22	9.86581e-20
pep2-alt-ATP4A	ENST00000592131_35555110_35555758_459	ATP4A	EGC	-8.92478	4.62117e-22	9.86581e-20
pep4-alt-ATP4A	ENST00000592131_35555796_35557805_168	ATP4A	EGC	-8.92478	4.62117e-22	9.86581e-20
pep-alt-B3GAT1	ENST00000531778_134382894_134384067_501	B3GAT1	EGC	-3.76361	3.43595e-14	1.72806e-12
pep-d-B4GALNT2	ENST00000393354_49172651_49172683_33	B4GALNT2	EGC	-4.02912	2.77171e-09	5.22187e-08
pep-d-BAAT	ENST00000259407_101361839_101361952_114	BAAT	EGC	3.47412	7.75527e-11	1.99681e-09
pep-nc-BBOX1-AS1	ENST00000525302_27066498_27066578_81	BBOX1-AS1	EGC	1.45519	0.00243903	0.0093494
pep-alt-BHMT	ENST00000521279_79121281_79127984_498	BHMT	EGC	-1.32973	0.0130285	0.0378896
pep-d-BLOC1S5-TXNDC5	ENST00000439343_7883147_7895151_726	BLOC1S5-TXNDC5	EGC	-1.52525	1.67282e-07	2.04856e-06
pep-alt-BLVRA	ENST00000453612_43771159_43791492_378	BLVRA	EGC	-1.28313	2.39935e-05	0.000171786
pep2-alt-BZW2	ENST00000480517_16665444_16686102_603	BZW2	EGC	1.10662	2.2928e-09	4.39032e-08
pep1-alt-BZW2	ENST00000432311_16646168_16689874_627	BZW2	EGC	1.10662	2.2928e-09	4.39032e-08
pep-d-C1S	ENST00000443875_7069992_7070648_657	C1S	EGC	-1.66286	4.10507e-08	5.8232e-07
pep-alt-C20orf194	ENST00000619760_3295718_3295822_105	C20orf194	EGC	-1.40039	1.31449e-05	0.000100945
pep-nc-C21orf62-AS1	ENST00000382375_32797015_32797224_210	C21orf62-AS1	EGC	-1.33243	3.67346e-07	4.1452e-06
pep2-alt-C3	ENST00000598805_6686660_6693082_501	C3	EGC	-1.27541	0.000446811	0.00218034
pep3-alt-C3	ENST00000599899_6677885_6682150_738	C3	EGC	-1.27541	0.000446811	0.00218034
pep1-alt-C3	ENST00000594005_6697604_6697702_99	C3	EGC	-1.27541	0.000446811	0.00218034
pep-alt-C5	ENST00000480188_120957241_120962692_324	C5	EGC	-1.00522	0.00082917	0.00372208
pep1-nc-C5orf64	ENST00000313303_61706141_61706344_204	C5orf64	EGC	-1.7827	0.00879214	0.0273574
pep4-nc-C5orf64	ENST00000667197_61792518_61792685_168	C5orf64	EGC	-1.7827	0.00879214	0.0273574
pep2-nc-C5orf64	ENST00000656556_61757329_61757394_66	C5orf64	EGC	-1.7827	0.00879214	0.0273574
pep5-nc-C5orf64	ENST00000667197_61792971_61793027_57	C5orf64	EGC	-1.7827	0.00879214	0.0273574
pep3-nc-C5orf64	ENST00000665322_61750648_61750716_69	C5orf64	EGC	-1.7827	0.00879214	0.0273574
pep-nc-C8orf37-AS1	ENST00000655917_95801406_95801537_132	C8orf37-AS1	EGC	1.36807	6.3246e-05	0.000402116
pep-alt-CA1	ENST00000518233_85332472_85342778_207	CA1	EGC	-4.26506	6.48215e-07	6.89968e-06
pep2-alt-CA8	ENST00000529918_60265883_60281315_627	CA8	EGC	1.21303	0.0125435	0.0367167
pep1-alt-CA8	ENST00000524872_60208788_60279788_678	CA8	EGC	1.21303	0.0125435	0.0367167
pep-d-CACNA1D	ENST00000636448_53802158_53808756_438	CACNA1D	EGC	1.65073	1.11679e-08	1.84059e-07
pep-alt-CAD	ENST00000475695_27233102_27233572_300	CAD	EGC	1.29896	4.94629e-14	2.41067e-12
pep2-alt-CALD1	ENST00000482470_134941200_134960120_714	CALD1	EGC	-3.75449	3.4407e-15	2.12137e-13
pep3-alt-CALD1	ENST00000489019_134867734_134900033_273	CALD1	EGC	-3.75449	3.4407e-15	2.12137e-13
pep1-d-CALD1	ENST00000430085_134947662_134968342_693	CALD1	EGC	-3.75449	3.4407e-15	2.12137e-13
pep-d-CAMK2B	ENST00000523845_44220825_44243268_720	CAMK2B	EGC	-1.7821	8.05833e-07	8.40509e-06
pep-alt-CARD14	ENST00000649277_80203874_80208342_741	CARD14	EGC	1.48837	0.00368248	0.0132069
pep1-nc-CASC19	ENST00000500112_127208836_127208910_75	CASC19	EGC	2.80521	7.34259e-08	9.76286e-07
pep2-nc-CASC19	ENST00000641174_127187876_127218838_162	CASC19	EGC	2.80521	7.34259e-08	9.76286e-07
pep4-nc-CASC19	ENST00000641701_127148176_127148238_63	CASC19	EGC	2.80521	7.34259e-08	9.76286e-07
pep3-nc-CASC19	ENST00000641523_127202114_127209000_318	CASC19	EGC	2.80521	7.34259e-08	9.76286e-07
pep2-nc-CASC8	ENST00000502056_127480911_127480979_69	CASC8	EGC	2.41537	8.55209e-07	8.8614e-06
pep1-nc-CASC8	ENST00000501396_127323028_127420953_252	CASC8	EGC	2.41537	8.55209e-07	8.8614e-06
pep-nc-CASC9	ENST00000675549_75351961_75352198_99	CASC9	EGC	2.96364	1.23594e-06	1.22871e-05
pep1-alt-CASK	ENST00000472704_41552734_41578405_582	CASK	EGC	1.03296	7.27307e-08	9.68299e-07
pep2-alt-CASK	ENST00000643853_41586895_41665417_741	CASK	EGC	1.03296	7.27307e-08	9.68299e-07
pep3-alt-CASK	ENST00000645937_41520423_41542787_720	CASK	EGC	1.03296	7.27307e-08	9.68299e-07
pep-d-CBR1	ENST00000530908_36072145_36072879_735	CBR1	EGC	-1.85156	5.4312e-07	5.90723e-06
pep-alt-CBS	ENST00000461686_43053883_43063000_747	CBS	EGC	-2.24615	4.36102e-08	6.14369e-07
pep-d-CCR2	ENST00000445132_46359044_46359370_327	CCR2	EGC	-2.28656	4.67179e-09	8.4478e-08
pep-d-CCR9	ENST00000422395_45901149_45901895_747	CCR9	EGC	-1.42835	0.00544776	0.0183878
pep1-alt-CCT2	ENST00000546850_69589606_69592177_201	CCT2	EGC	1.0879	1.58402e-10	3.87385e-09
pep4-alt-CCT2	ENST00000551620_69585522_69589728_690	CCT2	EGC	1.0879	1.58402e-10	3.87385e-09
pep3-alt-CCT2	ENST00000551620_69585465_69589728_747	CCT2	EGC	1.0879	1.58402e-10	3.87385e-09
pep2-alt-CCT2	ENST00000550010_69597758_69601322_279	CCT2	EGC	1.0879	1.58402e-10	3.87385e-09
pep-alt-CD247	ENST00000470379_167431684_167435407_165	CD247	EGC	-1.2403	0.00136698	0.00572215
pep-alt-CD36	ENST00000526804_80636937_80636993_57	CD36	EGC	-3.67411	1.03204e-23	2.87419e-21
pep-alt-CD37	ENST00000595725_49336995_49340325_615	CD37	EGC	-1.51661	0.000827188	0.00371441
pep-alt-CD38	ENST00000502843_15816631_15848599_411	CD38	EGC	-1.44676	5.77584e-05	0.000371815
pep3-nc-CDKN2B-AS1	ENST00000652420_22034559_22034693_135	CDKN2B-AS1	EGC	-2.77361	2.71525e-05	0.000191919
pep4-nc-CDKN2B-AS1	ENST00000652420_22035400_22035501_102	CDKN2B-AS1	EGC	-2.77361	2.71525e-05	0.000191919
pep1-nc-CDKN2B-AS1	ENST00000643286_22117628_22117825_198	CDKN2B-AS1	EGC	-2.77361	2.71525e-05	0.000191919
pep2-nc-CDKN2B-AS1	ENST00000651588_22012155_22012412_258	CDKN2B-AS1	EGC	-2.77361	2.71525e-05	0.000191919
pep-d-CELF3	ENST00000290583_151700600_151700662_63	CELF3	EGC	-1.77326	6.08743e-05	0.000389031
pep2-alt-CES2	ENST00000566359_66935582_66938242_336	CES2	EGC	-1.44801	0.00255889	0.00972701
pep1-alt-CES2	ENST00000561843_66940594_66941691_387	CES2	EGC	-1.44801	0.00255889	0.00972701
pep3-d-CES2	ENST00000568470_66941527_66944022_741	CES2	EGC	-1.44801	0.00255889	0.00972701
pep-nc-CFAP44-AS1	ENST00000498480_113428912_113433618_186	CFAP44-AS1	EGC	1.35184	0.0166009	0.0462238
pep1-alt-CFB	ENST00000452035_31948952_31950642_705	CFB	EGC	1.11535	0.00736179	0.0236361
pep3-alt-CFB	ENST00000482312_31951032_31952027_549	CFB	EGC	1.11535	0.00736179	0.0236361
pep2-alt-CFB	ENST00000472581_31946135_31946674_453	CFB	EGC	1.11535	0.00736179	0.0236361
pep4-alt-CFH	ENST00000496761_196652118_196673183_264	CFH	EGC	-1.08126	8.38188e-05	0.000515079
pep2-alt-CFH	ENST00000466229_196726937_196740803_735	CFH	EGC	-1.08126	8.38188e-05	0.000515079
pep3-alt-CFH	ENST00000466229_196741919_196747310_693	CFH	EGC	-1.08126	8.38188e-05	0.000515079
pep1-alt-CFH	ENST00000466229_196677478_196677687_210	CFH	EGC	-1.08126	8.38188e-05	0.000515079
pep2-nc-CHL1-AS2	ENST00000663345_112049_112150_102	CHL1-AS2	EGC	-3.78721	9.99812e-16	6.81053e-14
pep1-nc-CHL1-AS2	ENST00000452919_195903_197159_399	CHL1-AS2	EGC	-3.78721	9.99812e-16	6.81053e-14
pep-alt-CHN1	ENST00000488080_174800119_174824518_750	CHN1	EGC	-1.04895	0.0029099	0.0108496
pep-u-CHODL	ENST00000400128_17917329_17917385_57	CHODL	EGC	-4.19131	3.00882e-17	2.63201e-15
pep-d-CHRNA1	ENST00000435083_174748127_174753659_750	CHRNA1	EGC	2.09418	2.50858e-06	2.30628e-05
pep-alt-CIT	ENST00000677927_119726605_119726643_39	CIT	EGC	1.48174	2.93082e-15	1.83183e-13
pep6-alt-CKB	ENST00000555770_103522215_103522807_333	CKB	EGC	-3.16499	8.70586e-16	6.05109e-14
pep1-alt-CKB	ENST00000553528_103519867_103520567_465	CKB	EGC	-3.16499	8.70586e-16	6.05109e-14
pep3-alt-CKB	ENST00000553528_103519867_103521423_651	CKB	EGC	-3.16499	8.70586e-16	6.05109e-14
pep2-alt-CKB	ENST00000553528_103519867_103520570_468	CKB	EGC	-3.16499	8.70586e-16	6.05109e-14
pep5-alt-CKB	ENST00000555770_103522215_103522493_279	CKB	EGC	-3.16499	8.70586e-16	6.05109e-14
pep4-alt-CKB	ENST00000553528_103519867_103521483_711	CKB	EGC	-3.16499	8.70586e-16	6.05109e-14
pep2-alt-CKMT2	ENST00000505850_81255023_81259278_561	CKMT2	EGC	-3.01253	4.87337e-13	2.00715e-11
pep1-alt-CKMT2	ENST00000505135_81252780_81257735_435	CKMT2	EGC	-3.01253	4.87337e-13	2.00715e-11
pep3-alt-CKMT2	ENST00000514086_81255213_81266255_504	CKMT2	EGC	-3.01253	4.87337e-13	2.00715e-11
pep-nc-CLDN10-AS1	ENST00000416909_95479491_95479544_54	CLDN10-AS1	EGC	-2.25478	0.00106644	0.00461999
pep-u-CLDN2	ENST00000540876_106918463_106928100_57	CLDN2	EGC	2.66052	1.55609e-05	0.000117009
pep1-alt-CLIC4	ENST00000489758_24745554_24797852_183	CLIC4	EGC	-1.85775	8.66853e-09	1.4669e-07
pep2-alt-CLIC4	ENST00000489758_24745560_24797852_177	CLIC4	EGC	-1.85775	8.66853e-09	1.4669e-07
pep-alt-CLIC4P1	ENST00000453177_22747824_22748108_285	CLIC4P1	EGC	-1.59012	0.000184716	0.00101822
pep-alt-CLIC4P3	ENST00000422221_41077173_41077391_219	CLIC4P3	EGC	-1.39497	0.000112834	0.000662839
pep-d-CLMP	ENST00000448775_123069889_123069951_63	CLMP	EGC	-3.9332	2.49457e-24	7.97854e-22
pep1-alt-CLU	ENST00000522299_27598244_27598635_183	CLU	EGC	-1.14121	0.000957297	0.00421384
pep2-alt-CLU	ENST00000522299_27599702_27605239_729	CLU	EGC	-1.14121	0.000957297	0.00421384
pep-d-CLVS1	ENST00000325897_61500355_61500465_111	CLVS1	EGC	-1.06714	0.0117065	0.0346357
pep-alt-CMYA5	ENST00000506603_79738979_79739248_270	CMYA5	EGC	-1.57445	8.85553e-05	0.00053989
pep2-alt-CNN1	ENST00000588468_11538928_11541943_207	CNN1	EGC	-6.49485	6.29444e-33	9.54401e-30
pep1-u-CNN1	ENST00000535659_11538793_11539330_234	CNN1	EGC	-6.49485	6.29444e-33	9.54401e-30
pep-alt-CNTN2	ENST00000638980_205067264_205067512_249	CNTN2	EGC	-4.26289	2.4748e-19	3.14645e-17
pep-alt-CNTNAP2	ENST00000637694_147128834_147486040_696	CNTNAP2	EGC	2.04101	6.66495e-07	7.07065e-06
pep2-d-COL14A1	ENST00000498051_120216374_120231639_750	COL14A1	EGC	-2.1396	1.93796e-09	3.77441e-08
pep1-alt-COL14A1	ENST00000432943_120247636_120277496_723	COL14A1	EGC	-2.1396	1.93796e-09	3.77441e-08
pep-alt-COL1A1	ENST00000510710_50186742_50186888_147	COL1A1	EGC	1.28838	0.000224254	0.00120308
pep-alt-COL6A2	ENST00000460886_46112431_46112878_222	COL6A2	EGC	-1.96819	1.46477e-08	2.34885e-07
pep-alt-CORO1A	ENST00000568763_30187415_30188961_714	CORO1A	EGC	-1.36424	0.00162857	0.00665653
pep-alt-CPA4	ENST00000474254_130300843_130305950_309	CPA4	EGC	-3.83399	2.62551e-05	0.000186091
pep-alt-CPNE6	ENST00000558995_24076149_24077727_747	CPNE6	EGC	-1.87273	0.000252928	0.00133781
pep1-nc-CRNDE	ENST00000613942_54851987_54852265_279	CRNDE	EGC	1.01521	0.0159764	0.0447759
pep2-nc-CRNDE	ENST00000657142_54927465_54927590_126	CRNDE	EGC	1.01521	0.0159764	0.0447759
pep-alt-CRYL1	ENST00000644872_20404132_20489432_744	CRYL1	EGC	-1.24702	0.000416011	0.00205317
pep-alt-CSE1L	ENST00000469700_49090769_49096184_627	CSE1L	EGC	1.04718	7.90157e-11	2.0332e-09
pep-alt-CSRP1	ENST00000527662_201484716_201490612_735	CSRP1	EGC	-3.13852	5.33451e-18	5.43257e-16
pep-alt-CSTB	ENST00000675996_43774205_43775995_384	CSTB	EGC	-2.64563	9.77937e-06	7.75887e-05
pep-nc-CTBP1-AS	ENST00000625256_1210407_1212117_303	CTBP1-AS	EGC	1.19788	2.54796e-07	2.98886e-06
pep-alt-CTNNA2	ENST00000508970_79697849_79777032_312	CTNNA2	EGC	-3.48417	4.26359e-10	9.55899e-09
pep2-alt-CTSG	ENST00000552252_24575264_24575365_102	CTSG	EGC	-4.56398	8.6427e-25	3.0502e-22
pep1-alt-CTSG	ENST00000552252_24573640_24574842_594	CTSG	EGC	-4.56398	8.6427e-25	3.0502e-22
pep-d-CTXN2	ENST00000417307_48201988_48202155_168	CTXN2	EGC	-4.14453	0.000147805	0.000839483
pep-alt-CXCL3	ENST00000511669_74038289_74038758_372	CXCL3	EGC	2.00627	9.49503e-05	0.0005724
pep-alt-CYFIP2	ENST00000622696_157285470_157304378_699	CYFIP2	EGC	-1.33419	1.069e-05	8.41614e-05
pep2-nc-CYP1B1-AS1	ENST00000413828_38180420_38180500_81	CYP1B1-AS1	EGC	-2.42556	5.49402e-13	2.24247e-11
pep1-nc-CYP1B1-AS1	ENST00000413828_38180359_38180565_207	CYP1B1-AS1	EGC	-2.42556	5.49402e-13	2.24247e-11
pep-nc-DACT3-AS1	ENST00000500689_46661564_46661743_180	DACT3-AS1	EGC	-1.18542	0.0028342	0.0106166
pep2-alt-DARS2	ENST00000648055_173828235_173830839_345	DARS2	EGC	1.68127	1.02491e-15	6.95832e-14
pep1-d-DARS2	ENST00000647788_173834499_173857702_747	DARS2	EGC	1.68127	1.02491e-15	6.95832e-14
pep2-alt-DCN	ENST00000393155_91146061_91158506_750	DCN	EGC	-3.58758	5.06085e-33	7.96869e-30
pep1-d-DCN	ENST00000393155_91146061_91158308_552	DCN	EGC	-3.58758	5.06085e-33	7.96869e-30
pep-d-DDR2	ENST00000367921_162786664_162786735_72	DDR2	EGC	-3.20118	2.61156e-20	4.01934e-18
pep-alt-DDX31	ENST00000482620_132661207_132669934_453	DDX31	EGC	1.17961	9.32824e-14	4.35946e-12
pep-u-DENND5A	ENST00000680554_9265829_9265954_126	DENND5A	EGC	-1.54171	6.3481e-07	6.77136e-06
pep-alt-DES	ENST00000483395_219425554_219425987_231	DES	EGC	-6.11909	5.52151e-24	1.60316e-21
pep-alt-DHRS7	ENST00000556502_60152867_60165309_705	DHRS7	EGC	-1.26507	7.28275e-07	7.66449e-06
pep-nc-DIO3OS	ENST00000556120_101553972_101554193_222	DIO3OS	EGC	-2.37236	4.96423e-09	8.93708e-08
pep-nc-DIRC3	ENST00000474063_217478485_217599627_90	DIRC3	EGC	-3.24684	2.04284e-15	1.30736e-13
pep-d-DIXDC1	ENST00000440460_112019068_112019121_54	DIXDC1	EGC	-3.0803	4.55256e-19	5.54695e-17
pep1-alt-DKC1	ENST00000473552_154762966_154766429_477	DKC1	EGC	1.31149	1.68756e-21	3.30025e-19
pep2-alt-DKC1	ENST00000492372_154775148_154776864_330	DKC1	EGC	1.31149	1.68756e-21	3.30025e-19
pep-nc-DLEU2	ENST00000425586_50027351_50029284_63	DLEU2	EGC	1.20756	1.7595e-15	1.14701e-13
pep-nc-DLGAP1-AS2	ENST00000572856_3607890_3608105_216	DLGAP1-AS2	EGC	2.64319	1.47017e-13	6.62126e-12
pep-alt-DLGAP2	ENST00000524139_1002731_1002868_138	DLGAP2	EGC	-2.134	5.39927e-08	7.41001e-07
pep2-nc-DLX6-AS1	ENST00000430027_96967851_96967946_96	DLX6-AS1	EGC	2.05368	0.000354345	0.00178982
pep1-nc-DLX6-AS1	ENST00000430027_96956649_96956729_81	DLX6-AS1	EGC	2.05368	0.000354345	0.00178982
pep-alt-DMD	ENST00000679850_31121922_31172403_717	DMD	EGC	-3.1998	2.2384e-13	9.72802e-12
pep-nc-DNAH10OS	ENST00000514254_123930115_123930246_132	DNAH10OS	EGC	-1.30656	2.18559e-05	0.000157722
pep-nc-DNM3OS	ENST00000417354_172144677_172144787_111	DNM3OS	EGC	-1.72041	1.20787e-06	1.20373e-05
pep-alt-DOCK2	ENST00000520450_170075989_170082855_720	DOCK2	EGC	-1.12567	0.00315371	0.0116284
pep-alt-DPEP2	ENST00000268795_67991837_67991923_87	DPEP2	EGC	-1.28442	6.61524e-07	7.0252e-06
pep-alt-DPF1	ENST00000471976_38217787_38224250_714	DPF1	EGC	1.38334	1.5362e-06	1.49312e-05
pep-alt-DPYSL3	ENST00000519672_147408769_147453587_453	DPYSL3	EGC	-2.94485	1.00497e-12	3.87772e-11
pep-nc-DSCR4-IT1	ENST00000417138_38006662_38010486_174	DSCR4-IT1	EGC	5.02162	0.0132335	0.0383714
pep-alt-DSG1	ENST00000462981_31354657_31355343_687	DSG1	EGC	-5.0007	1.75959e-05	0.000130264
pep-d-EDARADD	ENST00000334232_236483657_236484328_672	EDARADD	EGC	-1.37007	0.00067069	0.00309588
pep-alt-EHD2	ENST00000540884_47729649_47741429_747	EHD2	EGC	-1.64442	1.9084e-07	2.30965e-06
pep-d-ELMOD1	ENST00000443271_107665246_107665293_48	ELMOD1	EGC	-1.67171	0.00304418	0.0112702
pep-nc-EMX2OS	ENST00000440007_117484649_117484771_123	EMX2OS	EGC	-2.89146	3.27119e-08	4.80514e-07
pep-d-ENGASE	ENST00000579016_79087074_79087346_273	ENGASE	EGC	1.33439	2.08672e-10	4.97545e-09
pep-alt-ENPP2	ENST00000518958_119618163_119619250_168	ENPP2	EGC	-1.73997	2.72241e-08	4.07357e-07
pep-alt-EPB41L3	ENST00000542652_5394686_5397378_741	EPB41L3	EGC	-2.19541	7.94975e-10	1.67847e-08
pep2-alt-EVL	ENST00000554460_100074521_100102317_456	EVL	EGC	-1.31537	9.22311e-08	1.19906e-06
pep1-d-EVL	ENST00000554045_100128650_100143735_636	EVL	EGC	-1.31537	9.22311e-08	1.19906e-06
pep-alt-F12	ENST00000502854_177403573_177404379_702	F12	EGC	1.67859	0.000147445	0.000838018
pep-d-F13A1	ENST00000264870_6145045_6145227_183	F13A1	EGC	-3.43448	3.58465e-26	1.54476e-23
pep-nc-FAM138B	ENST00000446648_113578077_113578322_144	FAM138B	EGC	-2.6301	8.3055e-05	0.000511153
pep-nc-FAM167A-AS1	ENST00000529305_11390664_11433963_216	FAM167A-AS1	EGC	-2.08692	0.00102928	0.00448273
pep-d-FAM216B	ENST00000313851_42789642_42789890_249	FAM216B	EGC	-1.67913	0.00253742	0.00966275
pep2-nc-FAM66C	ENST00000544214_8200307_8200378_72	FAM66C	EGC	-1.56521	6.66263e-07	7.07065e-06
pep1-nc-FAM66C	ENST00000454799_8188006_8188176_171	FAM66C	EGC	-1.56521	6.66263e-07	7.07065e-06
pep-alt-FASN	ENST00000578424_82079146_82080612_729	FASN	EGC	1.0466	3.27882e-05	0.000226169
pep-alt-FBLN1	ENST00000476366_45541243_45550946_675	FBLN1	EGC	-3.7749	9.78631e-23	2.32931e-20
pep-nc-FENDRR	ENST00000595886_86475082_86475210_129	FENDRR	EGC	-2.9368	1.93888e-17	1.75223e-15
pep-alt-FERMT1	ENST00000478194_6077176_6087806_690	FERMT1	EGC	1.26403	0.000318453	0.00163254
pep1-nc-FEZF1-AS1	ENST00000424404_122307117_122307236_120	FEZF1-AS1	EGC	5.39286	4.04459e-13	1.67933e-11
pep2-nc-FEZF1-AS1	ENST00000428449_122309691_122309777_87	FEZF1-AS1	EGC	5.39286	4.04459e-13	1.67933e-11
pep-d-FGF7	ENST00000267843_49486653_49486685_33	FGF7	EGC	-3.18493	2.01132e-15	1.29062e-13
pep-d-FGFR1	ENST00000341462_38413631_38416007_750	FGFR1	EGC	-2.50538	9.15006e-12	2.85079e-10
pep1-nc-FIRRE	ENST00000649541_131689698_131689793_96	FIRRE	EGC	3.50148	1.09158e-11	3.33992e-10
pep2-nc-FIRRE	ENST00000657242_131824110_131824238_129	FIRRE	EGC	3.50148	1.09158e-11	3.33992e-10
pep-alt-FKBP4P6	ENST00000457486_42385594_42386133_540	FKBP4P6	EGC	1.26942	0.00285976	0.0106936
pep-nc-FLG-AS1	ENST00000658099_152335181_152335285_105	FLG-AS1	EGC	-1.71759	0.00630243	0.0207591
pep3-nc-FLJ12825	ENST00000515617_54121567_54121623_57	FLJ12825	EGC	2.12362	1.38472e-06	1.36206e-05
pep2-nc-FLJ12825	ENST00000515617_54120490_54120585_96	FLJ12825	EGC	2.12362	1.38472e-06	1.36206e-05
pep1-nc-FLJ12825	ENST00000515617_54058422_54118646_186	FLJ12825	EGC	2.12362	1.38472e-06	1.36206e-05
pep-nc-FLJ42969	ENST00000653983_101052046_101075206_414	FLJ42969	EGC	1.88249	0.000615804	0.00287954
pep1-d-FLNA	ENST00000420627_154348852_154350163_741	FLNA	EGC	-3.94229	6.65194e-17	5.4904e-15
pep4-alt-FLNA	ENST00000490936_154351164_154352208_699	FLNA	EGC	-3.94229	6.65194e-17	5.4904e-15
pep3-alt-FLNA	ENST00000474358_154351846_154352778_573	FLNA	EGC	-3.94229	6.65194e-17	5.4904e-15
pep2-alt-FLNA	ENST00000466325_154352900_154353446_456	FLNA	EGC	-3.94229	6.65194e-17	5.4904e-15
pep-alt-FNBP1	ENST00000491905_129978396_129994889_321	FNBP1	EGC	-1.73685	1.33594e-05	0.000102381
pep-d-FRMPD4	ENST00000380682_12721502_12721855_354	FRMPD4	EGC	-2.0613	0.000923839	0.00408736
pep-nc-FSIP2-AS1	ENST00000429929_185788805_185788876_72	FSIP2-AS1	EGC	2.13547	3.47953e-07	3.94485e-06
pep-alt-FYTTD1P1	ENST00000424250_101376481_101376510_30	FYTTD1P1	EGC	2.82127	0.00196215	0.00778604
pep-nc-FZD10-AS1	ENST00000509760_130160796_130161137_342	FZD10-AS1	EGC	-1.05146	0.00538062	0.0181882
pep-alt-GAB1	ENST00000511109_143466145_143469186_237	GAB1	EGC	-1.06442	1.74124e-06	1.66904e-05
pep-nc-GACAT2	ENST00000579368_8707106_8707354_249	GACAT2	EGC	-3.06653	4.0685e-07	4.54711e-06
pep-nc-GAS6-AS1	ENST00000458001_113845279_113845572_294	GAS6-AS1	EGC	1.28178	9.18279e-05	0.000556363
pep-nc-GATA2-AS1	ENST00000468377_128489391_128489849_459	GATA2-AS1	EGC	1.56662	2.68322e-05	0.000189753
pep-alt-GBAP1	ENST00000486197_155215115_155217281_726	GBAP1	EGC	1.08406	2.10672e-07	2.52111e-06
pep-alt-GDPD3	ENST00000360688_30104875_30112768_747	GDPD3	EGC	-1.31026	0.000756354	0.00343819
pep-alt-GGH	ENST00000518466_63015335_63030216_729	GGH	EGC	1.62864	3.67799e-07	4.14917e-06
pep-alt-GHRL	ENST00000481287_10285878_10290351_522	GHRL	EGC	-3.40301	5.8254e-07	6.28256e-06
pep-alt-GKN2	ENST00000328895_68945301_68946315_162	GKN2	EGC	-6.44909	4.58796e-10	1.02191e-08
pep-alt-GLIPR2	ENST00000474050_36146137_36162519_528	GLIPR2	EGC	-2.35162	5.07504e-17	4.27504e-15
pep5-alt-GLUL	ENST00000475808_182386215_182388788_567	GLUL	EGC	-1.27515	6.71605e-06	5.54443e-05
pep3-alt-GLUL	ENST00000475808_182386215_182388686_465	GLUL	EGC	-1.27515	6.71605e-06	5.54443e-05
pep1-alt-GLUL	ENST00000463851_182384408_182388737_633	GLUL	EGC	-1.27515	6.71605e-06	5.54443e-05
pep4-alt-GLUL	ENST00000475808_182386215_182388737_516	GLUL	EGC	-1.27515	6.71605e-06	5.54443e-05
pep2-alt-GLUL	ENST00000475808_182386215_182388653_432	GLUL	EGC	-1.27515	6.71605e-06	5.54443e-05
pep-alt-GNAI1	ENST00000648097_80199246_80217490_738	GNAI1	EGC	-1.48334	2.51463e-06	2.31094e-05
pep-alt-GNAO1	ENST00000639966_56192236_56328789_462	GNAO1	EGC	-4.95783	3.94923e-26	1.66678e-23
pep1-alt-GPT	ENST00000527165_144505042_144506263_750	GPT	EGC	-1.38788	0.00636511	0.0209319
pep3-alt-GPT	ENST00000534702_144504293_144505055_549	GPT	EGC	-1.38788	0.00636511	0.0209319
pep2-alt-GPT	ENST00000527165_144505995_144506213_219	GPT	EGC	-1.38788	0.00636511	0.0209319
pep-nc-GRM7-AS3	ENST00000424366_6740457_6740555_99	GRM7-AS3	EGC	2.72571	0.00419067	0.0147209
pep1-alt-GSN	ENST00000373806_121326778_121332600_621	GSN	EGC	-2.38134	1.78692e-22	4.06415e-20
pep3-alt-GSN	ENST00000485767_121313820_121317253_372	GSN	EGC	-2.38134	1.78692e-22	4.06415e-20
pep2-alt-GSN	ENST00000373807_121324600_121331531_738	GSN	EGC	-2.38134	1.78692e-22	4.06415e-20
pep-alt-GYG1	ENST00000627418_149024075_149026930_369	GYG1	EGC	-1.31288	2.47769e-08	3.74572e-07
pep-alt-HAAO	ENST00000402698_42770492_42792536_441	HAAO	EGC	-1.54105	0.000165871	0.00092654
pep2-d-HAL	ENST00000546999_95980693_95992770_741	HAL	EGC	1.49573	9.46674e-05	0.000570947
pep1-d-HAL	ENST00000544080_95974235_95983958_732	HAL	EGC	1.49573	9.46674e-05	0.000570947
pep2-nc-HAND2-AS1	ENST00000647267_173586900_173586959_60	HAND2-AS1	EGC	-8.92177	3.60316e-42	2.45849e-38
pep1-nc-HAND2-AS1	ENST00000647106_173658886_173658960_75	HAND2-AS1	EGC	-8.92177	3.60316e-42	2.45849e-38
pep1-d-HAP1	ENST00000393939_41721472_41721549_78	HAP1	EGC	-1.62613	0.00244634	0.0093739
pep2-d-HAP1	ENST00000393939_41721472_41721624_153	HAP1	EGC	-1.62613	0.00244634	0.0093739
pep1-nc-HAS2-AS1	ENST00000656304_121645219_121645278_60	HAS2-AS1	EGC	-1.91573	3.9616e-09	7.24035e-08
pep2-nc-HAS2-AS1	ENST00000663147_121644356_121717850_261	HAS2-AS1	EGC	-1.91573	3.9616e-09	7.24035e-08
pep11-alt-HBA1	ENST00000487791_177062_177262_201	HBA1	EGC	-2.63631	9.22313e-10	1.91765e-08
pep12-alt-HBA1	ENST00000487791_177074_177262_189	HBA1	EGC	-2.63631	9.22313e-10	1.91765e-08
pep2-alt-HBA1	ENST00000472694_176978_177408_282	HBA1	EGC	-2.63631	9.22313e-10	1.91765e-08
pep1-alt-HBA1	ENST00000472694_176723_176812_90	HBA1	EGC	-2.63631	9.22313e-10	1.91765e-08
pep9-alt-HBA1	ENST00000487791_177044_177262_219	HBA1	EGC	-2.63631	9.22313e-10	1.91765e-08
pep13-alt-HBA1	ENST00000487791_177083_177262_180	HBA1	EGC	-2.63631	9.22313e-10	1.91765e-08
pep6-alt-HBA1	ENST00000472694_177074_177408_186	HBA1	EGC	-2.63631	9.22313e-10	1.91765e-08
pep10-alt-HBA1	ENST00000487791_177053_177262_210	HBA1	EGC	-2.63631	9.22313e-10	1.91765e-08
pep7-alt-HBA1	ENST00000487791_176930_177262_333	HBA1	EGC	-2.63631	9.22313e-10	1.91765e-08
pep5-alt-HBA1	ENST00000472694_177062_177408_198	HBA1	EGC	-2.63631	9.22313e-10	1.91765e-08
pep4-alt-HBA1	ENST00000472694_177053_177408_207	HBA1	EGC	-2.63631	9.22313e-10	1.91765e-08
pep3-alt-HBA1	ENST00000472694_177044_177408_216	HBA1	EGC	-2.63631	9.22313e-10	1.91765e-08
pep8-alt-HBA1	ENST00000487791_176936_177262_327	HBA1	EGC	-2.63631	9.22313e-10	1.91765e-08
pep5-alt-HBB	ENST00000633227_5225601_5226792_342	HBB	EGC	-3.13104	1.55419e-14	8.30638e-13
pep1-d-HBB	ENST00000633227_5225601_5225630_30	HBB	EGC	-3.13104	1.55419e-14	8.30638e-13
pep2-d-HBB	ENST00000633227_5225601_5225639_39	HBB	EGC	-3.13104	1.55419e-14	8.30638e-13
pep4-alt-HBB	ENST00000633227_5225601_5226747_297	HBB	EGC	-3.13104	1.55419e-14	8.30638e-13
pep3-d-HBB	ENST00000633227_5225601_5226597_147	HBB	EGC	-3.13104	1.55419e-14	8.30638e-13
pep6-alt-HBB	ENST00000633227_5225601_5226795_345	HBB	EGC	-3.13104	1.55419e-14	8.30638e-13
pep2-alt-HCLS1	ENST00000481314_121644695_121644922_228	HCLS1	EGC	-1.06959	0.00174474	0.00706158
pep1-alt-HCLS1	ENST00000473883_121631849_121634398_747	HCLS1	EGC	-1.06959	0.00174474	0.00706158
pep-u-HCRTR1	ENST00000403528_31617702_31617746_45	HCRTR1	EGC	-1.55708	0.000223543	0.00120005
pep2-nc-HELLPAR	ENST00000626826_102206460_102206558_99	HELLPAR	EGC	1.58131	7.48513e-07	7.84722e-06
pep4-nc-HELLPAR	ENST00000626826_102246939_102246989_51	HELLPAR	EGC	1.58131	7.48513e-07	7.84722e-06
pep9-nc-HELLPAR	ENST00000626826_102283697_102283777_81	HELLPAR	EGC	1.58131	7.48513e-07	7.84722e-06
pep3-nc-HELLPAR	ENST00000626826_102238658_102239107_450	HELLPAR	EGC	1.58131	7.48513e-07	7.84722e-06
pep7-nc-HELLPAR	ENST00000626826_102258954_102259022_69	HELLPAR	EGC	1.58131	7.48513e-07	7.84722e-06
pep17-nc-HELLPAR	ENST00000626826_102370235_102370471_237	HELLPAR	EGC	1.58131	7.48513e-07	7.84722e-06
pep221-nc-HELLPAR	ENST00000626826_102394155_102394253_99	HELLPAR	EGC	1.58131	7.48513e-07	7.84722e-06
pep15-nc-HELLPAR	ENST00000626826_102349816_102349905_90	HELLPAR	EGC	1.58131	7.48513e-07	7.84722e-06
pep8-nc-HELLPAR	ENST00000626826_102279789_102279902_114	HELLPAR	EGC	1.58131	7.48513e-07	7.84722e-06
pep11-nc-HELLPAR	ENST00000626826_102308502_102308564_63	HELLPAR	EGC	1.58131	7.48513e-07	7.84722e-06
pep10-nc-HELLPAR	ENST00000626826_102286970_102287050_81	HELLPAR	EGC	1.58131	7.48513e-07	7.84722e-06
pep14-nc-HELLPAR	ENST00000626826_102330263_102330352_90	HELLPAR	EGC	1.58131	7.48513e-07	7.84722e-06
pep16-nc-HELLPAR	ENST00000626826_102355067_102355201_135	HELLPAR	EGC	1.58131	7.48513e-07	7.84722e-06
pep201-nc-HELLPAR	ENST00000626826_102380279_102380347_69	HELLPAR	EGC	1.58131	7.48513e-07	7.84722e-06
pep6-nc-HELLPAR	ENST00000626826_102249869_102250045_177	HELLPAR	EGC	1.58131	7.48513e-07	7.84722e-06
pep5-nc-HELLPAR	ENST00000626826_102246956_102247015_60	HELLPAR	EGC	1.58131	7.48513e-07	7.84722e-06
pep23-nc-HELLPAR	ENST00000626826_102395794_102395838_45	HELLPAR	EGC	1.58131	7.48513e-07	7.84722e-06
pep191-nc-HELLPAR	ENST00000626826_102378566_102378721_156	HELLPAR	EGC	1.58131	7.48513e-07	7.84722e-06
pep211-nc-HELLPAR	ENST00000626826_102388430_102388624_195	HELLPAR	EGC	1.58131	7.48513e-07	7.84722e-06
pep18-nc-HELLPAR	ENST00000626826_102375310_102375366_57	HELLPAR	EGC	1.58131	7.48513e-07	7.84722e-06
pep13-nc-HELLPAR	ENST00000626826_102327054_102327101_48	HELLPAR	EGC	1.58131	7.48513e-07	7.84722e-06
pep12-nc-HELLPAR	ENST00000626826_102314225_102314350_126	HELLPAR	EGC	1.58131	7.48513e-07	7.84722e-06
pep1-nc-HELLPAR	ENST00000626826_102204326_102204391_66	HELLPAR	EGC	1.58131	7.48513e-07	7.84722e-06
pep-alt-HK2P1	ENST00000447818_80574251_80574607_357	HK2P1	EGC	1.10646	0.00860671	0.0268702
pep-d-HLF	ENST00000430986_55321071_55321316_246	HLF	EGC	-3.26807	1.69983e-11	5.00643e-10
pep-alt-HMGA1	ENST00000478214_34237212_34244881_438	HMGA1	EGC	1.04306	0.00447901	0.0156003
pep-alt-HMGN2P17	ENST00000425872_8893509_8893778_270	HMGN2P17	EGC	1.5172	0.000182794	0.00100895
pep-d-HMOX1	ENST00000481190_35383206_35393595_741	HMOX1	EGC	-1.03397	0.00792434	0.0251173
pep1-nc-HNF1A-AS1	ENST00000535301_120980669_120980719_51	HNF1A-AS1	EGC	1.98781	8.51237e-05	0.000521767
pep2-nc-HNF1A-AS1	ENST00000537361_120968817_120980889_438	HNF1A-AS1	EGC	1.98781	8.51237e-05	0.000521767
pep-nc-HOTAIR	ENST00000424518_53963798_53963929_132	HOTAIR	EGC	6.35491	2.03318e-19	2.66783e-17
pep-nc-HOTTIP	ENST00000521028_27205472_27205585_114	HOTTIP	EGC	4.0311	1.6152e-07	1.98513e-06
pep1-nc-HOXA11-AS	ENST00000520395_27187026_27187106_81	HOXA11-AS	EGC	4.76793	1.95078e-08	3.01711e-07
pep2-nc-HOXA11-AS	ENST00000522863_27185916_27188720_324	HOXA11-AS	EGC	4.76793	1.95078e-08	3.01711e-07
pep-d-HOXB9	ENST00000311177_48622759_48622818_60	HOXB9	EGC	2.29094	0.00101376	0.00442509
pep-nc-HOXC-AS2	ENST00000604081_53994245_53994748_504	HOXC-AS2	EGC	4.6486	1.27287e-22	2.97771e-20
pep1-alt-HP	ENST00000562488_72054653_72058414_426	HP	EGC	1.51817	0.00277301	0.0104179
pep3-alt-HP	ENST00000566821_72060156_72060887_732	HP	EGC	1.51817	0.00277301	0.0104179
pep2-alt-HP	ENST00000566821_72060144_72060887_744	HP	EGC	1.51817	0.00277301	0.0104179
pep-d-HPGD	ENST00000510835_174491959_174518042_546	HPGD	EGC	-2.3218	4.97974e-10	1.09901e-08
pep-nc-HSD52	ENST00000592607_59132713_59146845_279	HSD52	EGC	-1.23282	0.0106677	0.0321004
pep-d-HSF2BP	ENST00000291560_43529437_43529490_54	HSF2BP	EGC	1.46024	3.23502e-06	2.89356e-05
pep-d-HSP90AA1	ENST00000554401_102083013_102084495_726	HSP90AA1	EGC	1.11499	5.01044e-14	2.43473e-12
pep-alt-HSP90AA2P	ENST00000530115_27890005_27890742_738	HSP90AA2P	EGC	1.1819	2.1303e-06	1.99983e-05
pep-alt-HSP90AA4P	ENST00000506915_189473238_189473639_402	HSP90AA4P	EGC	1.62903	2.2789e-06	2.12286e-05
pep1-alt-HSP90AB2P	ENST00000507090_13336976_13337488_513	HSP90AB2P	EGC	1.70718	8.99141e-13	3.51093e-11
pep2-alt-HSP90AB2P	ENST00000507090_13338324_13338554_231	HSP90AB2P	EGC	1.70718	8.99141e-13	3.51093e-11
pep3-alt-HSP90AB2P	ENST00000602906_13336758_13338174_750	HSP90AB2P	EGC	1.70718	8.99141e-13	3.51093e-11
pep2-alt-HSP90AB3P	ENST00000505987_87892787_87893236_450	HSP90AB3P	EGC	1.52854	4.50566e-11	1.21695e-09
pep1-alt-HSP90AB3P	ENST00000505987_87891843_87892274_432	HSP90AB3P	EGC	1.52854	4.50566e-11	1.21695e-09
pep3-alt-HSP90AB3P	ENST00000505987_87893266_87894012_747	HSP90AB3P	EGC	1.52854	4.50566e-11	1.21695e-09
pep4-alt-HSPD1	ENST00000476746_197495285_197499860_600	HSPD1	EGC	1.41347	1.28658e-23	3.48817e-21
pep5-alt-HSPD1	ENST00000678969_197490167_197494208_351	HSPD1	EGC	1.41347	1.28658e-23	3.48817e-21
pep3-alt-HSPD1	ENST00000476746_197495285_197498698_369	HSPD1	EGC	1.41347	1.28658e-23	3.48817e-21
pep1-d-HSPD1	ENST00000440114_197487049_197489247_750	HSPD1	EGC	1.41347	1.28658e-23	3.48817e-21
pep6-alt-HSPD1	ENST00000678969_197490167_197494695_432	HSPD1	EGC	1.41347	1.28658e-23	3.48817e-21
pep2-alt-HSPD1	ENST00000476746_197495285_197497383_336	HSPD1	EGC	1.41347	1.28658e-23	3.48817e-21
pep2-alt-HSPD1P1	ENST00000503199_21883023_21883250_228	HSPD1P1	EGC	1.50378	4.57912e-08	6.42002e-07
pep1-alt-HSPD1P1	ENST00000503199_21882741_21883250_510	HSPD1P1	EGC	1.50378	4.57912e-08	6.42002e-07
pep-alt-HSPD1P6	ENST00000388967_36767834_36768475_642	HSPD1P6	EGC	2.06974	1.16095e-15	7.79146e-14
pep-alt-HSPE1	ENST00000463841_197500996_197503173_378	HSPE1	EGC	1.20364	7.58349e-10	1.60611e-08
pep-alt-HSPE1P3	ENST00000559254_90634773_90635030_258	HSPE1P3	EGC	1.02582	0.000711627	0.00325803
pep3-alt-HSPH1	ENST00000629751_31154543_31155630_330	HSPH1	EGC	1.27594	6.1058e-09	1.07327e-07
pep2-alt-HSPH1	ENST00000626866_31141068_31148408_699	HSPH1	EGC	1.27594	6.1058e-09	1.07327e-07
pep1-d-HSPH1	ENST00000602786_31137321_31141139_738	HSPH1	EGC	1.27594	6.1058e-09	1.07327e-07
pep1-nc-IGF2BP2-AS1	ENST00000296270_185717379_185717495_117	IGF2BP2-AS1	EGC	1.68472	0.000434484	0.00212894
pep2-nc-IGF2BP2-AS1	ENST00000456447_185716561_185722262_168	IGF2BP2-AS1	EGC	1.68472	0.000434484	0.00212894
pep1-d-IGF2BP3	ENST00000258729_23311441_23311500_60	IGF2BP3	EGC	2.96194	2.27547e-07	2.70408e-06
pep2-d-IGF2BP3	ENST00000421467_23312365_23343852_678	IGF2BP3	EGC	2.96194	2.27547e-07	2.70408e-06
pep-nc-IGFBP7-AS1	ENST00000508328_57205884_57205934_51	IGFBP7-AS1	EGC	-1.73992	4.58971e-06	3.93669e-05
pep-alt-IGHV3-22	ENST00000520721_106257881_106258054_174	IGHV3-22	EGC	-3.94676	2.4634e-07	2.90046e-06
pep-alt-IGHV3-62	ENST00000520057_106643291_106643416_126	IGHV3-62	EGC	-4.63443	9.19568e-11	2.33973e-09
pep-alt-IGHV7-34-1	ENST00000519200_106377485_106377586_102	IGHV7-34-1	EGC	-4.20265	5.72863e-07	6.18961e-06
pep-alt-IGKV1OR22-1	ENST00000521497_16933569_16933976_285	IGKV1OR22-1	EGC	-4.8938	6.04445e-08	8.19654e-07
pep-alt-IGLC6	ENST00000410078_22919690_22919743_54	IGLC6	EGC	-3.71825	4.11351e-08	5.83113e-07
pep-d-IGLL5	ENST00000531372_22895587_22895691_105	IGLL5	EGC	-3.77044	9.85831e-08	1.27139e-06
pep-alt-IGLV8OR8-1	ENST00000399730_47202496_47202897_300	IGLV8OR8-1	EGC	-4.31323	5.58238e-07	6.05396e-06
pep-alt-IGSF1	ENST00000651526_131275487_131275537_51	IGSF1	EGC	-1.51865	0.00634984	0.0208917
pep-d-IKZF1	ENST00000413698_50368680_50368772_93	IKZF1	EGC	-1.23708	0.00353065	0.0127608
pep-nc-IL12A-AS1	ENST00000642756_159909775_159909867_93	IL12A-AS1	EGC	-2.08048	0.00967098	0.029575
pep-d-IL16	ENST00000360547_81301444_81308795_747	IL16	EGC	-2.13289	3.72408e-09	6.84598e-08
pep-alt-IL6	ENST00000485300_22727311_22731570_750	IL6	EGC	-1.79726	0.00546999	0.0184446
pep2-alt-ILK	ENST00000530016_6604272_6608996_654	ILK	EGC	-1.87145	3.41394e-14	1.7191e-12
pep1-d-ILK	ENST00000526711_6609335_6610608_702	ILK	EGC	-1.87145	3.41394e-14	1.7191e-12
pep-nc-INTS6-AS1	ENST00000593672_51452419_51454213_99	INTS6-AS1	EGC	1.06889	9.44801e-05	0.000569901
pep1-nc-IQCH-AS1	ENST00000559298_67406989_67407192_204	IQCH-AS1	EGC	1.00746	2.80016e-10	6.50969e-09
pep2-nc-IQCH-AS1	ENST00000665615_67430931_67431134_204	IQCH-AS1	EGC	1.00746	2.80016e-10	6.50969e-09
pep-alt-IQGAP3	ENST00000498755_156539373_156539465_93	IQGAP3	EGC	2.5926	1.9735e-11	5.72596e-10
pep-u-IQSEC3	ENST00000382841_77399_77650_252	IQSEC3	EGC	-2.24883	6.88236e-10	1.47517e-08
pep-alt-IRF4	ENST00000495137_394830_397293_453	IRF4	EGC	-2.6566	1.63952e-06	1.58228e-05
pep1-d-ITGA6	ENST00000409532_172501899_172504249_162	ITGA6	EGC	1.10133	2.42612e-05	0.00017349
pep2-alt-ITGA6	ENST00000469534_172488007_172489667_318	ITGA6	EGC	1.10133	2.42612e-05	0.00017349
pep-alt-ITIH2	ENST00000473227_7703405_7713286_498	ITIH2	EGC	1.57585	0.000198973	0.00108581
pep-alt-ITIH3	ENST00000475931_52802505_52804113_414	ITIH3	EGC	-2.22002	2.73262e-08	4.08437e-07
pep-nc-JAZF1-AS1	ENST00000436758_28217267_28240856_483	JAZF1-AS1	EGC	-2.53955	1.38541e-07	1.72918e-06
pep-nc-KCNIP2-AS1	ENST00000412353_101819016_101819102_87	KCNIP2-AS1	EGC	1.25769	0.000903347	0.0040076
pep3-nc-KCNMA1-AS1	ENST00000600782_76975373_76977728_147	KCNMA1-AS1	EGC	-2.32912	6.74211e-06	5.5637e-05
pep1-nc-KCNMA1-AS1	ENST00000598613_76939137_76939325_189	KCNMA1-AS1	EGC	-2.32912	6.74211e-06	5.5637e-05
pep2-nc-KCNMA1-AS1	ENST00000598613_76939750_76977728_153	KCNMA1-AS1	EGC	-2.32912	6.74211e-06	5.5637e-05
pep-u-KCNMB3	ENST00000392686_179259313_179259588_276	KCNMB3	EGC	1.40415	5.2373e-06	4.43729e-05
pep9-nc-KCNQ1OT1	ENST00000597346_2650807_2650893_87	KCNQ1OT1	EGC	1.43341	1.26201e-07	1.58629e-06
pep12-nc-KCNQ1OT1	ENST00000597346_2689872_2689940_69	KCNQ1OT1	EGC	1.43341	1.26201e-07	1.58629e-06
pep3-nc-KCNQ1OT1	ENST00000597346_2620082_2620279_198	KCNQ1OT1	EGC	1.43341	1.26201e-07	1.58629e-06
pep4-nc-KCNQ1OT1	ENST00000597346_2620604_2620660_57	KCNQ1OT1	EGC	1.43341	1.26201e-07	1.58629e-06
pep2-nc-KCNQ1OT1	ENST00000597346_2620082_2620165_84	KCNQ1OT1	EGC	1.43341	1.26201e-07	1.58629e-06
pep10-nc-KCNQ1OT1	ENST00000597346_2659290_2659412_123	KCNQ1OT1	EGC	1.43341	1.26201e-07	1.58629e-06
pep7-nc-KCNQ1OT1	ENST00000597346_2640386_2640496_111	KCNQ1OT1	EGC	1.43341	1.26201e-07	1.58629e-06
pep5-nc-KCNQ1OT1	ENST00000597346_2624113_2624262_150	KCNQ1OT1	EGC	1.43341	1.26201e-07	1.58629e-06
pep6-nc-KCNQ1OT1	ENST00000597346_2637416_2637799_384	KCNQ1OT1	EGC	1.43341	1.26201e-07	1.58629e-06
pep1-nc-KCNQ1OT1	ENST00000597346_2617327_2617386_60	KCNQ1OT1	EGC	1.43341	1.26201e-07	1.58629e-06
pep11-nc-KCNQ1OT1	ENST00000597346_2670136_2670336_201	KCNQ1OT1	EGC	1.43341	1.26201e-07	1.58629e-06
pep8-nc-KCNQ1OT1	ENST00000597346_2644167_2644253_87	KCNQ1OT1	EGC	1.43341	1.26201e-07	1.58629e-06
pep-nc-KDM4A-AS1	ENST00000659644_43701063_43701200_138	KDM4A-AS1	EGC	1.29301	1.0024e-07	1.29048e-06
pep2-alt-KIF1A	ENST00000650542_240775816_240788170_750	KIF1A	EGC	-1.92705	0.0019266	0.00767321
pep1-alt-KIF1A	ENST00000460788_240717078_240717146_69	KIF1A	EGC	-1.92705	0.0019266	0.00767321
pep1-alt-KIF5C	ENST00000464066_149008026_149011673_363	KIF5C	EGC	-1.22395	0.00164995	0.00672914
pep2-alt-KIF5C	ENST00000482151_149000340_149011673_744	KIF5C	EGC	-1.22395	0.00164995	0.00672914
pep3-alt-KIF5C	ENST00000678363_149008133_149008198_66	KIF5C	EGC	-1.22395	0.00164995	0.00672914
pep4-alt-KIF5C	ENST00000678891_148999578_148999712_135	KIF5C	EGC	-1.22395	0.00164995	0.00672914
pep-alt-KLC3	ENST00000494686_45340780_45346873_663	KLC3	EGC	-2.56264	0.000828252	0.00371877
pep3-alt-KPNA2	ENST00000679346_68037133_68043008_675	KPNA2	EGC	1.71416	4.8925e-16	3.52011e-14
pep2-alt-KPNA2	ENST00000677419_68043295_68046593_726	KPNA2	EGC	1.71416	4.8925e-16	3.52011e-14
pep1-alt-KPNA2	ENST00000583392_68042254_68044083_705	KPNA2	EGC	1.71416	4.8925e-16	3.52011e-14
pep-alt-KRT18P12	ENST00000425245_214532452_214532643_192	KRT18P12	EGC	1.47395	0.0141173	0.0404472
pep-alt-KRT18P15	ENST00000458108_32259736_32260227_492	KRT18P15	EGC	1.23724	0.000686836	0.00316115
pep-alt-KRT18P25	ENST00000508931_40021079_40021324_246	KRT18P25	EGC	1.52195	7.43527e-05	0.00046373
pep-alt-KRT18P27	ENST00000427733_90231417_90231626_210	KRT18P27	EGC	1.2058	0.0135658	0.0391217
pep-alt-KRT18P4	ENST00000422599_49957622_49958029_408	KRT18P4	EGC	1.04846	3.77487e-06	3.31417e-05
pep-alt-KRT18P5	ENST00000436075_20482818_20482868_51	KRT18P5	EGC	1.00931	0.000537183	0.00255451
pep-alt-KRT18P56	ENST00000507275_40066920_40066997_78	KRT18P56	EGC	1.22903	0.010778	0.0323703
pep-alt-KRT18P58	ENST00000527480_5994294_5994839_546	KRT18P58	EGC	1.16121	0.00510072	0.017401
pep-alt-KRT18P8	ENST00000581937_9678613_9679131_519	KRT18P8	EGC	1.08833	0.00869384	0.0270948
pep-alt-KRT23	ENST00000582754_40925353_40931452_744	KRT23	EGC	3.47417	4.06871e-08	5.78766e-07
pep-alt-KRT27	ENST00000540723_40777002_40777723_396	KRT27	EGC	-2.53509	2.80034e-07	3.25505e-06
pep6-alt-KRT5	ENST00000552629_52516636_52519016_741	KRT5	EGC	-3.03537	0.00635617	0.0209075
pep4-alt-KRT5	ENST00000552629_52516636_52517974_591	KRT5	EGC	-3.03537	0.00635617	0.0209075
pep1-alt-KRT5	ENST00000551013_52518058_52519160_321	KRT5	EGC	-3.03537	0.00635617	0.0209075
pep5-alt-KRT5	ENST00000552629_52516636_52518977_702	KRT5	EGC	-3.03537	0.00635617	0.0209075
pep2-alt-KRT5	ENST00000552629_52516636_52516848_213	KRT5	EGC	-3.03537	0.00635617	0.0209075
pep3-alt-KRT5	ENST00000552629_52516636_52517938_555	KRT5	EGC	-3.03537	0.00635617	0.0209075
pep1-alt-KRT6A	ENST00000549754_52490524_52491604_450	KRT6A	EGC	-2.81855	0.0147741	0.0420172
pep2-alt-KRT6A	ENST00000549898_52490642_52491736_588	KRT6A	EGC	-2.81855	0.0147741	0.0420172
pep1-alt-KRT6C	ENST00000553087_52470499_52471221_222	KRT6C	EGC	-3.78105	0.00588327	0.0196232
pep2-alt-KRT6C	ENST00000553087_52470499_52471302_303	KRT6C	EGC	-3.78105	0.00588327	0.0196232
pep-alt-KRT7	ENST00000547613_52235155_52237641_345	KRT7	EGC	2.34374	2.61468e-05	0.000185483
pep1-alt-KRT73	ENST00000546934_52611171_52618110_729	KRT73	EGC	-4.01751	3.99738e-06	3.48411e-05
pep2-alt-KRT73	ENST00000546934_52611171_52618113_732	KRT73	EGC	-4.01751	3.99738e-06	3.48411e-05
pep-alt-KRT87P	ENST00000529785_52252036_52256091_744	KRT87P	EGC	2.41572	5.86639e-07	6.32177e-06
pep-alt-KRT89P	ENST00000620027_52341197_52347316_744	KRT89P	EGC	-3.1265	1.40772e-05	0.000107082
pep-alt-KRT8P36	ENST00000489121_138101481_138101903_423	KRT8P36	EGC	-1.63751	0.00484735	0.0166663
pep-alt-KRT8P47	ENST00000604727_44103655_44104398_744	KRT8P47	EGC	-2.25657	0.00970783	0.0296624
pep-nc-KRTAP5-AS1	ENST00000424148_1599056_1599130_75	KRTAP5-AS1	EGC	1.78395	1.86759e-05	0.000137094
pep-alt-LACTB2	ENST00000522558_70640875_70644116_228	LACTB2	EGC	1.11533	6.67036e-06	5.51116e-05
pep2-nc-LAMTOR5-AS1	ENST00000626572_110355974_110418311_123	LAMTOR5-AS1	EGC	1.14801	6.69293e-11	1.74191e-09
pep1-nc-LAMTOR5-AS1	ENST00000626261_110430368_110430448_81	LAMTOR5-AS1	EGC	1.14801	6.69293e-11	1.74191e-09
pep1-alt-LDHD	ENST00000568164_75114525_75115563_690	LDHD	EGC	-1.20034	0.000662306	0.00306271
pep3-d-LDHD	ENST00000569876_75112359_75114086_735	LDHD	EGC	-1.20034	0.000662306	0.00306271
pep2-d-LDHD	ENST00000569876_75112359_75113793_537	LDHD	EGC	-1.20034	0.000662306	0.00306271
pep1-alt-LGALS1	ENST00000425542_37675710_37679746_528	LGALS1	EGC	-1.55699	2.11166e-06	1.9846e-05
pep2-d-LGALS1	ENST00000425542_37679702_37679746_45	LGALS1	EGC	-1.55699	2.11166e-06	1.9846e-05
pep-nc-LGALS8-AS1	ENST00000487567_236523317_236523370_54	LGALS8-AS1	EGC	1.7795	9.46893e-06	7.5418e-05
pep-d-LGALS9B	ENST00000578481_20449976_20456671_735	LGALS9B	EGC	-2.23061	0.000109144	0.000644209
pep-alt-LIMS2	ENST00000409754_127642192_127644103_249	LIMS2	EGC	-4.17331	4.11227e-25	1.53047e-22
pep-nc-LINC00092	ENST00000580908_96025426_96025566_141	LINC00092	EGC	-2.96951	5.77405e-30	5.76546e-27
pep-nc-LINC00163	ENST00000434081_44991515_44991613_99	LINC00163	EGC	-3.48948	3.04879e-07	3.51292e-06
pep1-nc-LINC00174	ENST00000450353_66491420_66492284_63	LINC00174	EGC	1.29821	9.11315e-09	1.53154e-07
pep2-nc-LINC00174	ENST00000638592_66423408_66423878_471	LINC00174	EGC	1.29821	9.11315e-09	1.53154e-07
pep1-nc-LINC00184	ENST00000429269_234633086_234633334_249	LINC00184	EGC	1.53443	8.45168e-05	0.00051859
pep2-nc-LINC00184	ENST00000429269_234634690_234634749_60	LINC00184	EGC	1.53443	8.45168e-05	0.00051859
pep1-nc-LINC00299	ENST00000657091_8391175_8391318_144	LINC00299	EGC	1.86231	3.65351e-07	4.1261e-06
pep3-nc-LINC00299	ENST00000668369_8302066_8302215_150	LINC00299	EGC	1.86231	3.65351e-07	4.1261e-06
pep2-nc-LINC00299	ENST00000664728_8439431_8439685_255	LINC00299	EGC	1.86231	3.65351e-07	4.1261e-06
pep-nc-LINC00319	ENST00000448049_43446641_43446895_255	LINC00319	EGC	2.01659	0.000211501	0.00114348
pep-nc-LINC00365	ENST00000660467_30107375_30107449_75	LINC00365	EGC	-1.98497	0.00202894	0.00800761
pep-nc-LINC00393	ENST00000648903_73593340_73593408_69	LINC00393	EGC	1.82614	0.01275	0.0372332
pep-nc-LINC00426	ENST00000417079_30364125_30365517_129	LINC00426	EGC	-1.0332	0.0139643	0.040104
pep-nc-LINC00460	ENST00000647525_106381143_106382154_96	LINC00460	EGC	2.03872	0.000284218	0.00148036
pep2-nc-LINC00461	ENST00000662060_88538172_88538246_75	LINC00461	EGC	-2.0505	0.00175926	0.00711051
pep3-nc-LINC00461	ENST00000662060_88538888_88538950_63	LINC00461	EGC	-2.0505	0.00175926	0.00711051
pep4-nc-LINC00461	ENST00000664240_88536173_88536379_207	LINC00461	EGC	-2.0505	0.00175926	0.00711051
pep1-nc-LINC00461	ENST00000506978_88507611_88507679_69	LINC00461	EGC	-2.0505	0.00175926	0.00711051
pep-nc-LINC00462	ENST00000425350_48577000_48577254_255	LINC00462	EGC	1.37712	0.0132852	0.0384751
pep-nc-LINC00467	ENST00000423222_211433720_211433932_213	LINC00467	EGC	1.02166	1.79286e-06	1.71316e-05
pep1-nc-LINC00470	ENST00000584090_1255140_1255190_51	LINC00470	EGC	1.81559	0.00943864	0.0289792
pep2-nc-LINC00470	ENST00000657919_1359679_1359783_105	LINC00470	EGC	1.81559	0.00943864	0.0289792
pep3-nc-LINC00470	ENST00000658090_1302982_1303086_105	LINC00470	EGC	1.81559	0.00943864	0.0289792
pep2-nc-LINC00472	ENST00000651660_71408072_71408164_93	LINC00472	EGC	-1.35561	0.0012779	0.0054034
pep1-nc-LINC00472	ENST00000625013_71376420_71376545_126	LINC00472	EGC	-1.35561	0.0012779	0.0054034
pep-nc-LINC00494	ENST00000669055_48365429_48365575_147	LINC00494	EGC	1.50332	0.00995067	0.030263
pep2-nc-LINC00504	ENST00000515031_14572212_14700776_69	LINC00504	EGC	-1.52102	0.00013109	0.000754701
pep1-nc-LINC00504	ENST00000505089_14470588_14470653_66	LINC00504	EGC	-1.52102	0.00013109	0.000754701
pep2-nc-LINC00534	ENST00000667565_90519826_90519900_75	LINC00534	EGC	2.73294	0.00053963	0.00256435
pep3-nc-LINC00534	ENST00000668720_90222024_90222155_132	LINC00534	EGC	2.73294	0.00053963	0.00256435
pep1-nc-LINC00534	ENST00000663329_90476736_90476789_54	LINC00534	EGC	2.73294	0.00053963	0.00256435
pep2-nc-LINC00578	ENST00000445673_177617613_177629520_195	LINC00578	EGC	-2.76722	1.20021e-08	1.95915e-07
pep1-nc-LINC00578	ENST00000442937_177441933_177441995_63	LINC00578	EGC	-2.76722	1.20021e-08	1.95915e-07
pep1-nc-LINC00595	ENST00000624665_78551139_78551198_60	LINC00595	EGC	-3.5347	1.86971e-14	9.83855e-13
pep2-nc-LINC00595	ENST00000667413_78524415_78524513_99	LINC00595	EGC	-3.5347	1.86971e-14	9.83855e-13
pep2-nc-LINC00624	ENST00000621316_147384409_147384486_78	LINC00624	EGC	1.62138	1.19314e-09	2.42411e-08
pep1-nc-LINC00624	ENST00000619867_147408592_147408678_87	LINC00624	EGC	1.62138	1.19314e-09	2.42411e-08
pep-nc-LINC00636	ENST00000649048_107834587_107923704_252	LINC00636	EGC	-1.92648	0.00101103	0.00441556
pep2-nc-LINC00641	ENST00000555688_21206762_21206848_87	LINC00641	EGC	-1.13465	0.00224102	0.00870035
pep1-nc-LINC00641	ENST00000555379_21203415_21203615_201	LINC00641	EGC	-1.13465	0.00224102	0.00870035
pep2-nc-LINC00665	ENST00000591372_36326881_36327222_342	LINC00665	EGC	1.32384	0.000371121	0.00186398
pep3-nc-LINC00665	ENST00000658042_36315356_36315763_408	LINC00665	EGC	1.32384	0.000371121	0.00186398
pep1-nc-LINC00665	ENST00000412740_36331488_36331643_156	LINC00665	EGC	1.32384	0.000371121	0.00186398
pep-nc-LINC00683	ENST00000658647_76638262_76669211_120	LINC00683	EGC	-1.15697	0.00972167	0.0296923
pep1-nc-LINC00702	ENST00000608792_4205193_4205252_60	LINC00702	EGC	-3.02075	4.84411e-13	1.99711e-11
pep2-nc-LINC00702	ENST00000661427_4234621_4234755_135	LINC00702	EGC	-3.02075	4.84411e-13	1.99711e-11
pep1-nc-LINC00710	ENST00000598573_10947214_10947357_144	LINC00710	EGC	-2.78461	0.00068756	0.00316412
pep2-nc-LINC00710	ENST00000598573_10947379_10947423_45	LINC00710	EGC	-2.78461	0.00068756	0.00316412
pep-nc-LINC00862	ENST00000367355_200343249_200368775_273	LINC00862	EGC	1.35413	0.00308329	0.0113964
pep-nc-LINC00865	ENST00000448490_89839419_89839493_75	LINC00865	EGC	-1.78219	1.23282e-05	9.55155e-05
pep-nc-LINC00870	ENST00000664354_72203591_72203725_135	LINC00870	EGC	1.62682	4.33899e-05	0.000289495
pep-nc-LINC00877	ENST00000498432_72055239_72055772_534	LINC00877	EGC	-1.65921	0.000197693	0.00107969
pep2-nc-LINC00882	ENST00000669895_107129451_107129513_63	LINC00882	EGC	-2.55943	1.27538e-08	2.06947e-07
pep1-nc-LINC00882	ENST00000655832_107209617_107209667_51	LINC00882	EGC	-2.55943	1.27538e-08	2.06947e-07
pep1-nc-LINC00884	ENST00000448892_194488247_194488384_138	LINC00884	EGC	1.42227	1.15204e-07	1.46395e-06
pep2-nc-LINC00884	ENST00000448892_194521014_194521100_87	LINC00884	EGC	1.42227	1.15204e-07	1.46395e-06
pep3-nc-LINC00884	ENST00000661941_194513608_194513667_60	LINC00884	EGC	1.42227	1.15204e-07	1.46395e-06
pep-nc-LINC00891	ENST00000627173_71705396_71705476_81	LINC00891	EGC	-3.91702	9.1844e-23	2.22485e-20
pep2-nc-LINC00892	ENST00000427517_136641823_136641939_117	LINC00892	EGC	-1.36299	0.00179388	0.00723177
pep1-nc-LINC00892	ENST00000427517_136640860_136641084_225	LINC00892	EGC	-1.36299	0.00179388	0.00723177
pep-nc-LINC00896	ENST00000609602_20206520_20206678_159	LINC00896	EGC	1.50578	9.21801e-06	7.36919e-05
pep2-nc-LINC00939	ENST00000502479_125964033_125964119_87	LINC00939	EGC	3.14347	1.10447e-06	1.11068e-05
pep1-nc-LINC00939	ENST00000502479_125964033_125964113_81	LINC00939	EGC	3.14347	1.10447e-06	1.11068e-05
pep3-nc-LINC00939	ENST00000502479_125964033_125964215_183	LINC00939	EGC	3.14347	1.10447e-06	1.11068e-05
pep-nc-LINC00968	ENST00000499425_56518873_56518995_123	LINC00968	EGC	-1.66694	0.00284802	0.0106577
pep-nc-LINC00989	ENST00000668018_79493464_79623260_363	LINC00989	EGC	-2.22681	5.86043e-05	0.000376404
pep-nc-LINC01012	ENST00000628328_27710841_27710903_63	LINC01012	EGC	1.65508	1.02992e-05	8.13031e-05
pep1-nc-LINC01018	ENST00000505626_6588179_6588307_129	LINC01018	EGC	-6.14574	1.01134e-29	9.20075e-27
pep3-nc-LINC01018	ENST00000657872_6583353_6583742_390	LINC01018	EGC	-6.14574	1.01134e-29	9.20075e-27
pep2-nc-LINC01018	ENST00000505626_6588922_6588975_54	LINC01018	EGC	-6.14574	1.01134e-29	9.20075e-27
pep4-nc-LINC01018	ENST00000659719_6585988_6586528_222	LINC01018	EGC	-6.14574	1.01134e-29	9.20075e-27
pep-nc-LINC01028	ENST00000586373_70067824_70067904_81	LINC01028	EGC	-2.26677	0.000577235	0.00272406
pep2-nc-LINC01087	ENST00000431979_131637191_131637262_72	LINC01087	EGC	3.31939	3.73786e-06	3.28802e-05
pep1-nc-LINC01087	ENST00000431979_131637161_131637262_102	LINC01087	EGC	3.31939	3.73786e-06	3.28802e-05
pep3-nc-LINC01087	ENST00000431979_131637889_131638077_189	LINC01087	EGC	3.31939	3.73786e-06	3.28802e-05
pep2-nc-LINC01097	ENST00000628853_13527817_13528178_108	LINC01097	EGC	-2.67334	0.0015377	0.00633254
pep1-nc-LINC01097	ENST00000627163_13527058_13527249_192	LINC01097	EGC	-2.67334	0.0015377	0.00633254
pep2-nc-LINC01120	ENST00000671078_131409509_131409754_246	LINC01120	EGC	2.23031	0.00159435	0.00653494
pep1-nc-LINC01120	ENST00000671078_131409322_131409498_177	LINC01120	EGC	2.23031	0.00159435	0.00653494
pep-nc-LINC01132	ENST00000437601_234730341_234730391_51	LINC01132	EGC	1.47136	9.17129e-08	1.19422e-06
pep-nc-LINC01140	ENST00000469312_87165977_87168358_228	LINC01140	EGC	-1.25378	0.000630663	0.00293929
pep2-nc-LINC01146	ENST00000659391_88044794_88096617_174	LINC01146	EGC	1.64394	0.00175542	0.00709751
pep1-nc-LINC01146	ENST00000653202_88090030_88090110_81	LINC01146	EGC	1.64394	0.00175542	0.00709751
pep-nc-LINC01150	ENST00000455671_1908262_1908363_102	LINC01150	EGC	-1.22359	0.000617879	0.0028876
pep-nc-LINC01152	ENST00000472655_72040200_72040262_63	LINC01152	EGC	1.89854	0.00013962	0.000798536
pep1-nc-LINC01197	ENST00000555332_95274948_95275004_57	LINC01197	EGC	-1.52532	3.59987e-07	4.07226e-06
pep2-nc-LINC01197	ENST00000653272_95254445_95254495_51	LINC01197	EGC	-1.52532	3.59987e-07	4.07226e-06
pep3-nc-LINC01197	ENST00000653272_95254650_95254706_57	LINC01197	EGC	-1.52532	3.59987e-07	4.07226e-06
pep-nc-LINC01205	ENST00000659474_109681106_109681321_216	LINC01205	EGC	2.06214	0.0142508	0.0407808
pep-nc-LINC01210	ENST00000652948_137777678_137777833_156	LINC01210	EGC	6.01262	1.24677e-11	3.77525e-10
pep2-nc-LINC01226	ENST00000640623_31518508_31518573_66	LINC01226	EGC	2.301	0.00125346	0.00531544
pep1-nc-LINC01226	ENST00000639047_31542546_31542614_69	LINC01226	EGC	2.301	0.00125346	0.00531544
pep3-nc-LINC01226	ENST00000640623_31525890_31525997_108	LINC01226	EGC	2.301	0.00125346	0.00531544
pep-nc-LINC01229	ENST00000653222_79762582_79762644_63	LINC01229	EGC	-2.45354	3.88911e-08	5.5787e-07
pep3-nc-LINC01234	ENST00000669504_113705437_113705541_105	LINC01234	EGC	6.60898	1.0867e-21	2.20239e-19
pep1-nc-LINC01234	ENST00000547963_113744910_113744966_57	LINC01234	EGC	6.60898	1.0867e-21	2.20239e-19
pep2-nc-LINC01234	ENST00000661760_113584002_113584121_120	LINC01234	EGC	6.60898	1.0867e-21	2.20239e-19
pep1-nc-LINC01266	ENST00000420823_843306_843509_204	LINC01266	EGC	-4.82639	1.92258e-14	1.00779e-12
pep2-nc-LINC01266	ENST00000420823_843315_843509_195	LINC01266	EGC	-4.82639	1.92258e-14	1.00779e-12
pep3-nc-LINC01266	ENST00000420823_845559_845741_183	LINC01266	EGC	-4.82639	1.92258e-14	1.00779e-12
pep4-nc-LINC01266	ENST00000661877_763750_763821_72	LINC01266	EGC	-4.82639	1.92258e-14	1.00779e-12
pep-nc-LINC01287	ENST00000647863_153356436_153361202_201	LINC01287	EGC	5.04823	7.86639e-12	2.48681e-10
pep2-nc-LINC01301	ENST00000664011_60360775_60360882_108	LINC01301	EGC	1.34846	5.08017e-06	4.32026e-05
pep1-nc-LINC01301	ENST00000530725_60292220_60293500_90	LINC01301	EGC	1.34846	5.08017e-06	4.32026e-05
pep2-nc-LINC01322	ENST00000652830_165446888_165446941_54	LINC01322	EGC	-2.39401	0.0039656	0.0140634
pep1-nc-LINC01322	ENST00000652830_165446719_165446823_105	LINC01322	EGC	-2.39401	0.0039656	0.0140634
pep-nc-LINC01344	ENST00000653755_182120585_182120830_246	LINC01344	EGC	1.80896	0.0054521	0.0183979
pep-nc-LINC01352	ENST00000431347_220831251_220831331_81	LINC01352	EGC	-2.54984	1.91803e-06	1.82299e-05
pep2-nc-LINC01355	ENST00000566551_23286046_23286117_72	LINC01355	EGC	1.58821	5.82706e-08	7.93065e-07
pep1-nc-LINC01355	ENST00000566551_23282511_23282690_180	LINC01355	EGC	1.58821	5.82706e-08	7.93065e-07
pep3-nc-LINC01370	ENST00000664271_40006436_40006528_93	LINC01370	EGC	-2.90284	0.00943308	0.0289643
pep2-nc-LINC01370	ENST00000432633_40008018_40008095_78	LINC01370	EGC	-2.90284	0.00943308	0.0289643
pep1-nc-LINC01370	ENST00000432633_40006387_40008011_165	LINC01370	EGC	-2.90284	0.00943308	0.0289643
pep-nc-LINC01460	ENST00000379677_27707597_27707677_81	LINC01460	EGC	1.50247	0.00869363	0.0270948
pep1-nc-LINC01500	ENST00000660465_59079753_59125204_57	LINC01500	EGC	-1.57495	0.0109809	0.0329002
pep2-nc-LINC01500	ENST00000666714_59129084_59129239_156	LINC01500	EGC	-1.57495	0.0109809	0.0329002
pep-nc-LINC01502	ENST00000445997_135585498_135585740_243	LINC01502	EGC	-2.75591	0.000838752	0.00376056
pep1-nc-LINC01505	ENST00000425709_106604071_106604178_108	LINC01505	EGC	-2.35813	0.000608593	0.00285071
pep2-nc-LINC01505	ENST00000637046_106698044_106712469_345	LINC01505	EGC	-2.35813	0.000608593	0.00285071
pep3-nc-LINC01505	ENST00000667292_106662491_106662700_210	LINC01505	EGC	-2.35813	0.000608593	0.00285071
pep-nc-LINC01532	ENST00000591143_29012961_29013209_249	LINC01532	EGC	-2.21374	0.00731428	0.0235002
pep-nc-LINC01537	ENST00000450804_72571781_72572029_249	LINC01537	EGC	-2.49169	4.34754e-10	9.72589e-09
pep1-nc-LINC01544	ENST00000567801_61754031_61754447_417	LINC01544	EGC	-1.98538	0.0111523	0.0332919
pep2-nc-LINC01544	ENST00000663426_61757469_61757606_138	LINC01544	EGC	-1.98538	0.0111523	0.0332919
pep3-nc-LINC01544	ENST00000663426_61757642_61757701_60	LINC01544	EGC	-1.98538	0.0111523	0.0332919
pep3-nc-LINC01550	ENST00000554822_97960004_97960069_66	LINC01550	EGC	-1.81033	3.5616e-10	8.09597e-09
pep2-nc-LINC01550	ENST00000499006_97969383_97969514_132	LINC01550	EGC	-1.81033	3.5616e-10	8.09597e-09
pep1-nc-LINC01550	ENST00000499006_97925401_97925508_108	LINC01550	EGC	-1.81033	3.5616e-10	8.09597e-09
pep-nc-LINC01558	ENST00000495520_167784563_167784616_54	LINC01558	EGC	1.71051	6.2013e-07	6.63084e-06
pep-nc-LINC01572	ENST00000561611_72426618_72426689_72	LINC01572	EGC	1.27034	2.43666e-05	0.000174152
pep-nc-LINC01583	ENST00000558082_82096398_82097537_129	LINC01583	EGC	2.3253	0.00636183	0.0209245
pep-nc-LL22NC03-63E9.3	ENST00000407120_22565518_22565712_195	LL22NC03-63E9.3	EGC	-2.78548	0.00127906	0.00540722
pep-d-LLGL2	ENST00000578638_75571912_75574875_750	LLGL2	EGC	1.07665	0.00268387	0.0101305
pep-d-LMNB1	ENST00000460265_126818994_126836261_747	LMNB1	EGC	1.3311	8.36458e-05	0.00051417
pep-alt-LMNB2	ENST00000532465_2431548_2433867_381	LMNB2	EGC	1.1022	4.0774e-08	5.796e-07
pep-alt-LMO3	ENST00000539534_16600785_16602038_105	LMO3	EGC	-4.25559	1.34845e-15	8.97629e-14
pep1-alt-LRRFIP1P1	ENST00000498774_179259673_179260263_591	LRRFIP1P1	EGC	1.1257	3.89052e-06	3.40184e-05
pep2-alt-LRRFIP1P1	ENST00000498774_179260788_179261273_486	LRRFIP1P1	EGC	1.1257	3.89052e-06	3.40184e-05
pep-alt-LSP1	ENST00000472974_1881541_1887560_717	LSP1	EGC	-2.0485	1.70886e-12	6.30261e-11
pep-d-LTBP1	ENST00000402934_33398784_33398879_96	LTBP1	EGC	-1.7904	1.06971e-09	2.19733e-08
pep-alt-LTF	ENST00000462667_46454276_46455440_231	LTF	EGC	-3.08668	5.4735e-05	0.000354781
pep2-nc-LUCAT1	ENST00000647761_91285245_91285322_78	LUCAT1	EGC	2.38831	3.10129e-06	2.79041e-05
pep3-nc-LUCAT1	ENST00000647761_91286464_91286553_90	LUCAT1	EGC	2.38831	3.10129e-06	2.79041e-05
pep4-nc-LUCAT1	ENST00000648385_91181525_91195556_174	LUCAT1	EGC	2.38831	3.10129e-06	2.79041e-05
pep1-nc-LUCAT1	ENST00000647761_91283969_91284025_57	LUCAT1	EGC	2.38831	3.10129e-06	2.79041e-05
pep-alt-LUM	ENST00000546642_91104168_91108637_672	LUM	EGC	-1.65992	2.21777e-07	2.64241e-06
pep-nc-LURAP1L-AS1	ENST00000671522_12809510_12809611_102	LURAP1L-AS1	EGC	1.2539	0.00458183	0.0158922
pep-u-LUZP2	ENST00000533227_24497280_24729185_39	LUZP2	EGC	-1.14268	0.0121126	0.0356362
pep-nc-LYPLAL1-AS1	ENST00000640010_219459146_219459202_57	LYPLAL1-AS1	EGC	-2.52621	2.83152e-07	3.28803e-06
pep-d-MAB21L2	ENST00000317605_150584125_150584208_84	MAB21L2	EGC	-4.07405	4.62777e-15	2.72992e-13
pep-nc-MAGI2-AS3	ENST00000422093_79460319_79460366_48	MAGI2-AS3	EGC	-2.54349	4.82646e-14	2.35788e-12
pep-nc-MAMDC2-AS1	ENST00000414515_70085950_70086120_171	MAMDC2-AS1	EGC	-1.66562	0.000163894	0.000917225
pep-alt-MAOA	ENST00000490604_43743795_43744510_318	MAOA	EGC	-1.46705	4.0121e-06	3.49471e-05
pep-d-MAP6	ENST00000434603_75603631_75603738_108	MAP6	EGC	-3.70435	8.29781e-20	1.15154e-17
pep1-nc-MAPT-AS1	ENST00000634876_45826113_45826196_84	MAPT-AS1	EGC	-1.88064	0.0091643	0.0282794
pep2-nc-MAPT-AS1	ENST00000649665_45841832_45842092_261	MAPT-AS1	EGC	-1.88064	0.0091643	0.0282794
pep-nc-MAPT-IT1	ENST00000624111_45897063_45897386_324	MAPT-IT1	EGC	-2.02738	0.00743006	0.0238348
pep-alt-MASP1	ENST00000465015_187276640_187276717_78	MASP1	EGC	-2.46213	9.40206e-11	2.38483e-09
pep-alt-MAT1A	ENST00000485270_80273784_80275238_456	MAT1A	EGC	1.85053	0.000520634	0.00248708
pep-u-MC1R	ENST00000555427_89914959_89918952_456	MC1R	EGC	1.38897	2.23682e-08	3.41502e-07
pep1-alt-MCM2	ENST00000468414_127618046_127621770_735	MCM2	EGC	1.54579	2.29578e-11	6.59096e-10
pep2-d-MCM2	ENST00000477668_127608925_127619118_663	MCM2	EGC	1.54579	2.29578e-11	6.59096e-10
pep-alt-MECOM	ENST00000461430_169120997_169122627_264	MECOM	EGC	1.01755	4.27764e-05	0.000286054
pep1-nc-MEF2C-AS1	ENST00000506665_88903942_88904010_69	MEF2C-AS1	EGC	-3.67882	8.07976e-20	1.12509e-17
pep2-nc-MEF2C-AS1	ENST00000514092_89377295_89465959_222	MEF2C-AS1	EGC	-3.67882	8.07976e-20	1.12509e-17
pep1-nc-MEG3	ENST00000451743_100860875_100861027_153	MEG3	EGC	-1.1603	0.0112246	0.033459
pep2-nc-MEG3	ENST00000522771_100847673_100847774_102	MEG3	EGC	-1.1603	0.0112246	0.033459
pep1-nc-MEG8	ENST00000434716_100956059_100956187_129	MEG8	EGC	-2.19697	0.000115575	0.00067661
pep3-nc-MEG8	ENST00000666972_100990569_100990706_138	MEG8	EGC	-2.19697	0.000115575	0.00067661
pep2-nc-MEG8	ENST00000648818_100974155_100980644_321	MEG8	EGC	-2.19697	0.000115575	0.00067661
pep-nc-MEIS1-AS3	ENST00000454167_66427137_66433426_261	MEIS1-AS3	EGC	-3.03728	0.000101391	0.00060508
pep-nc-MIMT1	ENST00000652034_56841264_56848093_318	MIMT1	EGC	-2.71496	0.00336445	0.0122575
pep4-nc-MIR100HG	ENST00000530955_122028537_122028635_99	MIR100HG	EGC	-3.0447	9.39279e-10	1.95194e-08
pep2-nc-MIR100HG	ENST00000528986_122101541_122101648_108	MIR100HG	EGC	-3.0447	9.39279e-10	1.95194e-08
pep6-nc-MIR100HG	ENST00000648576_122413065_122413163_99	MIR100HG	EGC	-3.0447	9.39279e-10	1.95194e-08
pep3-nc-MIR100HG	ENST00000529804_122293464_122309406_300	MIR100HG	EGC	-3.0447	9.39279e-10	1.95194e-08
pep1-nc-MIR100HG	ENST00000528986_122100652_122100792_141	MIR100HG	EGC	-3.0447	9.39279e-10	1.95194e-08
pep5-nc-MIR100HG	ENST00000534297_122116177_122116236_60	MIR100HG	EGC	-3.0447	9.39279e-10	1.95194e-08
pep-nc-MIR497HG	ENST00000572453_7017617_7018180_564	MIR497HG	EGC	-3.26883	3.91391e-20	5.8266e-18
pep-nc-MIR663AHG	ENST00000598451_26192186_26209080_129	MIR663AHG	EGC	1.26195	0.00192989	0.00768483
pep2-nc-MIR99AHG	ENST00000602659_16627271_16627420_150	MIR99AHG	EGC	-2.45045	2.11422e-07	2.5286e-06
pep3-nc-MIR99AHG	ENST00000662647_16485784_16537398_102	MIR99AHG	EGC	-2.45045	2.11422e-07	2.5286e-06
pep1-nc-MIR99AHG	ENST00000400178_16391683_16607070_129	MIR99AHG	EGC	-2.45045	2.11422e-07	2.5286e-06
pep-alt-MNDA	ENST00000491210_158842154_158842474_321	MNDA	EGC	-1.05126	0.000640064	0.00297633
pep-alt-MPP1	ENST00000475943_154784800_154805427_711	MPP1	EGC	-1.85991	3.34439e-05	0.000230111
pep-alt-MRC2	ENST00000583597_62690206_62692448_645	MRC2	EGC	-1.05988	0.000137061	0.000785653
pep-d-MRO	ENST00000256425_50797510_50797605_96	MRO	EGC	-2.10712	1.7195e-05	0.000127562
pep-alt-MTHFD1P1	ENST00000413059_57393478_57394227_750	MTHFD1P1	EGC	1.30632	1.80671e-06	1.72493e-05
pep-d-MTHFD2	ENST00000470592_74207724_74214239_744	MTHFD2	EGC	1.19699	4.99942e-09	8.98865e-08
pep1-alt-MYH10	ENST00000488329_8492713_8492841_129	MYH10	EGC	-1.09619	0.00192075	0.00765515
pep2-alt-MYH10	ENST00000488329_8492713_8493849_429	MYH10	EGC	-1.09619	0.00192075	0.00765515
pep6-alt-MYH11	ENST00000576164_15721344_15724274_405	MYH11	EGC	-6.10799	1.23765e-26	5.82391e-24
pep5-alt-MYH11	ENST00000576164_15719219_15721129_672	MYH11	EGC	-6.10799	1.23765e-26	5.82391e-24
pep2-alt-MYH11	ENST00000570785_15750009_15757955_741	MYH11	EGC	-6.10799	1.23765e-26	5.82391e-24
pep4-alt-MYH11	ENST00000571505_15786597_15856950_693	MYH11	EGC	-6.10799	1.23765e-26	5.82391e-24
pep3-alt-MYH11	ENST00000571275_15714908_15719614_735	MYH11	EGC	-6.10799	1.23765e-26	5.82391e-24
pep1-alt-MYH11	ENST00000570785_15750009_15757931_717	MYH11	EGC	-6.10799	1.23765e-26	5.82391e-24
pep-alt-MYH16	ENST00000453194_99238916_99253732_648	MYH16	EGC	1.01376	0.00530995	0.0179939
pep-alt-MYL6	ENST00000550184_56159992_56160651_261	MYL6	EGC	-1.63259	1.88671e-13	8.26096e-12
pep3-alt-MYLK	ENST00000511058_123667069_123682275_171	MYLK	EGC	-4.87087	5.46857e-24	1.59913e-21
pep4-alt-MYLK	ENST00000513111_123647223_123649180_318	MYLK	EGC	-4.87087	5.46857e-24	1.59913e-21
pep2-alt-MYLK	ENST00000504946_123682102_123700428_735	MYLK	EGC	-4.87087	5.46857e-24	1.59913e-21
pep1-d-MYLK	ENST00000464489_123614108_123629580_735	MYLK	EGC	-4.87087	5.46857e-24	1.59913e-21
pep2-d-MYO19	ENST00000610992_36496254_36501122_717	MYO19	EGC	1.02957	2.69344e-06	2.45747e-05
pep3-d-MYO19	ENST00000610992_36504297_36504395_99	MYO19	EGC	1.02957	2.69344e-06	2.45747e-05
pep1-d-MYO19	ENST00000610930_36496143_36496247_105	MYO19	EGC	1.02957	2.69344e-06	2.45747e-05
pep3-alt-MYO1B	ENST00000494129_191381420_191387556_744	MYO1B	EGC	1.46428	4.77567e-15	2.81311e-13
pep1-alt-MYO1B	ENST00000471904_191263386_191350290_639	MYO1B	EGC	1.46428	4.77567e-15	2.81311e-13
pep4-alt-MYO1B	ENST00000494129_191387779_191387889_111	MYO1B	EGC	1.46428	4.77567e-15	2.81311e-13
pep2-alt-MYO1B	ENST00000490069_191409077_191423957_744	MYO1B	EGC	1.46428	4.77567e-15	2.81311e-13
pep-d-MYRIP	ENST00000458441_40210046_40258163_720	MYRIP	EGC	-2.71404	1.02224e-17	9.73247e-16
pep-alt-MYT1L	ENST00000647604_1942649_1942759_111	MYT1L	EGC	-1.97817	0.00724447	0.0233198
pep-d-NCAM1	ENST00000615112_113276565_113276657_93	NCAM1	EGC	-4.67389	1.62795e-27	9.12968e-25
pep-alt-NCF1B	ENST00000432102_73223888_73229949_750	NCF1B	EGC	-1.99012	5.31039e-06	4.49085e-05
pep-alt-NCF1C	ENST00000438382_75156797_75165154_750	NCF1C	EGC	-1.45832	0.00028176	0.00146942
pep2-nc-NEAT1	ENST00000501122_65431832_65431882_51	NEAT1	EGC	1.01717	3.7197e-05	0.000253
pep3-nc-NEAT1	ENST00000501122_65437784_65437840_57	NEAT1	EGC	1.01717	3.7197e-05	0.000253
pep1-nc-NEAT1	ENST00000501122_65426954_65427031_78	NEAT1	EGC	1.01717	3.7197e-05	0.000253
pep-d-NEFM	ENST00000433454_24918954_24919091_138	NEFM	EGC	-3.25981	1.19919e-08	1.95826e-07
pep-alt-NELFCD	ENST00000477741_58987719_58989989_492	NELFCD	EGC	1.26766	5.24357e-12	1.72561e-10
pep-alt-NEXN	ENST00000480732_77935850_77942826_747	NEXN	EGC	-4.03961	4.23968e-18	4.40529e-16
pep-u-NIM1K	ENST00000326035_43245664_43245759_96	NIM1K	EGC	-1.61586	7.06345e-07	7.4567e-06
pep-d-NME1	ENST00000475573_51161199_51161842_189	NME1	EGC	1.2665	3.21718e-06	2.88075e-05
pep-alt-NME2P1	ENST00000426182_120282525_120282713_189	NME2P1	EGC	1.50428	5.39727e-06	4.55585e-05
pep-alt-NNMT	ENST00000541754_114297956_114312474_633	NNMT	EGC	-1.1897	3.34283e-05	0.000230042
pep-d-NOLC1	ENST00000464969_102160721_102162266_729	NOLC1	EGC	1.10466	1.97627e-13	8.61624e-12
pep2-alt-NOP56	ENST00000462630_2656887_2658291_510	NOP56	EGC	1.03236	2.85907e-13	1.21925e-11
pep4-alt-NOP56	ENST00000492135_2656504_2658291_669	NOP56	EGC	1.03236	2.85907e-13	1.21925e-11
pep3-alt-NOP56	ENST00000480992_2654793_2656041_603	NOP56	EGC	1.03236	2.85907e-13	1.21925e-11
pep1-d-NOP56	ENST00000415272_2658061_2658291_231	NOP56	EGC	1.03236	2.85907e-13	1.21925e-11
pep1-nc-NR2F2-AS1	ENST00000616032_96232574_96269901_66	NR2F2-AS1	EGC	-1.6936	1.62698e-06	1.57203e-05
pep3-nc-NR2F2-AS1	ENST00000624299_96285723_96285845_123	NR2F2-AS1	EGC	-1.6936	1.62698e-06	1.57203e-05
pep4-nc-NR2F2-AS1	ENST00000624299_96286943_96287113_171	NR2F2-AS1	EGC	-1.6936	1.62698e-06	1.57203e-05
pep2-nc-NR2F2-AS1	ENST00000624299_96285128_96285286_159	NR2F2-AS1	EGC	-1.6936	1.62698e-06	1.57203e-05
pep-alt-NRADDP	ENST00000641269_47010841_47010978_138	NRADDP	EGC	1.3963	0.0020198	0.00797769
pep-alt-NRBF2P2	ENST00000413087_46023305_46023553_249	NRBF2P2	EGC	1.86896	0.00347063	0.0125905
pep-nc-NRIR	ENST00000366140_6828750_6828947_198	NRIR	EGC	1.49736	0.000659237	0.00305058
pep-d-NRXN1	ENST00000405581_50918266_50918304_39	NRXN1	EGC	-5.37405	5.51487e-31	6.10198e-28
pep-alt-NRXN2	ENST00000466324_64675833_64675919_87	NRXN2	EGC	-3.20221	3.49566e-12	1.19957e-10
pep2-d-NUCB2	ENST00000646648_17311238_17337433_627	NUCB2	EGC	-1.01649	8.66501e-05	0.000530012
pep1-alt-NUCB2	ENST00000533511_17295396_17295482_87	NUCB2	EGC	-1.01649	8.66501e-05	0.000530012
pep-alt-NUP107	ENST00000537598_68687042_68709242_630	NUP107	EGC	1.14449	4.83089e-17	4.08619e-15
pep-alt-OASL	ENST00000680750_121020564_121027679_747	OASL	EGC	-1.27275	0.00950308	0.0291421
pep-alt-OAT	ENST00000476917_124407397_124412198_567	OAT	EGC	-1.37773	0.000124724	0.000723056
pep-alt-OGN	ENST00000468743_92389842_92393113_243	OGN	EGC	-5.05539	2.95724e-23	7.76068e-21
pep2-d-OLFML1	ENST00000528758_7509439_7510185_747	OLFML1	EGC	-2.21247	1.2304e-13	5.61555e-12
pep1-alt-OLFML1	ENST00000528308_7485852_7488504_531	OLFML1	EGC	-2.21247	1.2304e-13	5.61555e-12
pep-alt-OLFML3	ENST00000491700_113981035_113981766_732	OLFML3	EGC	-3.0169	9.33057e-19	1.08211e-16
pep-d-ONECUT2	ENST00000491143_57482741_57482950_210	ONECUT2	EGC	1.57608	0.0138211	0.0397541
pep-nc-OVAAL	ENST00000442621_180566055_180566222_168	OVAAL	EGC	3.27236	0.00103354	0.0044979
pep1-nc-OVCH1-AS1	ENST00000641955_29394175_29394291_117	OVCH1-AS1	EGC	-2.00261	6.10559e-07	6.54337e-06
pep2-nc-OVCH1-AS1	ENST00000641955_29394181_29394291_111	OVCH1-AS1	EGC	-2.00261	6.10559e-07	6.54337e-06
pep-alt-OXCT2P1	ENST00000447263_39515741_39516487_747	OXCT2P1	EGC	-1.60756	3.42697e-06	3.04794e-05
pep-alt-PABPC1P2	ENST00000471997_146589068_146589238_171	PABPC1P2	EGC	1.33754	0.000866092	0.00387
pep2-alt-PAICS	ENST00000510584_56436313_56441901_255	PAICS	EGC	1.18438	9.32713e-16	6.41754e-14
pep1-alt-PAICS	ENST00000508554_56450661_56450714_54	PAICS	EGC	1.18438	9.32713e-16	6.41754e-14
pep-alt-PALLD	ENST00000507699_168915968_168926382_738	PALLD	EGC	-2.75569	1.85576e-13	8.13415e-12
pep1-alt-PALM	ENST00000592870_709147_734268_516	PALM	EGC	-2.63087	3.96846e-15	2.39423e-13
pep2-alt-PALM	ENST00000593172_734179_746811_735	PALM	EGC	-2.63087	3.96846e-15	2.39423e-13
pep2-nc-PART1	ENST00000504876_60525842_60526081_240	PART1	EGC	-3.46198	3.84179e-15	2.33352e-13
pep1-nc-PART1	ENST00000504876_60523692_60523841_150	PART1	EGC	-3.46198	3.84179e-15	2.33352e-13
pep3-nc-PART1	ENST00000515734_60490405_60490584_180	PART1	EGC	-3.46198	3.84179e-15	2.33352e-13
[truncated: 499 more rows]
