# Supplementary material for: Comprehensive discovery and functional characterization of the noncanonical proteome
Source: Cell Res. 2025 Jan 10;35(3):186–204. doi: 10.1038/s41422-024-01059-3 (PMC11909191; doi:10.1038/s41422-024-01059-3)
Supplement: Supplementary file 12 — Table S4 [file 41422_2024_1059_MOESM12_ESM.xlsx]

## Sheet: S4
Supplementary Information Table S4. Analysis of the association between the gene from which the sORF is derived and gastric cancer stage
These tables present peptide-derived genes associated with gastric cancer histopathological stage from STAD in TCGA database. Specific information includes peptides name, ORF IDs, gene to which peptides belong, associated clinical stage, expression fold change, p value and adjusted p value.
Pep_name	ORF_ID	gene	stage	log2FoldChange	pvalue	adjusted.pvalue
pep-nc-A1BG-AS1	ENST00000593374_58354025_58354072_48	A1BG-AS1	T1	-1.28232	5.08428e-07	4.45773e-06
pep2-alt-A2M	ENST00000472360_9098544_9101551_525	A2M	T1	-1.31544	5.05191e-08	5.57105e-07
pep1-alt-A2M	ENST00000462568_9080062_9090527_462	A2M	T1	-1.31544	5.05191e-08	5.57105e-07
pep3-alt-A2M	ENST00000545828_9072688_9106283_369	A2M	T1	-1.31544	5.05191e-08	5.57105e-07
pep1-alt-A2ML1	ENST00000537546_8823580_8834793_351	A2ML1	T1	-2.92565	0.0209298	0.0493845
pep2-alt-A2ML1	ENST00000545850_8857238_8857589_186	A2ML1	T1	-2.92565	0.0209298	0.0493845
pep-d-ABAT	ENST00000566590_8768908_8781427_750	ABAT	T1	-1.21204	0.000527742	0.00211003
pep-nc-AC242988.1	ENST00000611044_150255246_150255314_69	AC242988.1	T1	2.21156	1.24479e-09	1.94461e-08
pep2-alt-ACAT1	ENST00000671707_108138994_108147387_750	ACAT1	T1	-1.08135	4.03714e-10	6.91082e-09
pep1-alt-ACAT1	ENST00000531813_108134260_108142579_591	ACAT1	T1	-1.08135	4.03714e-10	6.91082e-09
pep-d-ACSF2	ENST00000510410_50463900_50474549_717	ACSF2	T1	-1.07129	0.00176645	0.00602078
pep3-alt-ACTA2	ENST00000480297_88941212_88947350_468	ACTA2	T1	-3.79926	5.11895e-19	4.36083e-17
pep1-alt-ACTA2	ENST00000480297_88941212_88947311_429	ACTA2	T1	-3.79926	5.11895e-19	4.36083e-17
pep2-alt-ACTA2	ENST00000480297_88941212_88947317_435	ACTA2	T1	-3.79926	5.11895e-19	4.36083e-17
pep4-alt-ACTA2	ENST00000480297_88941212_88948900_603	ACTA2	T1	-3.79926	5.11895e-19	4.36083e-17
pep5-alt-ACTA2	ENST00000480297_88941212_88948930_633	ACTA2	T1	-3.79926	5.11895e-19	4.36083e-17
pep3-alt-ACTC1	ENST00000647798_34790415_34792231_465	ACTC1	T1	-4.03636	3.60694e-14	1.29738e-12
pep6-alt-ACTC1	ENST00000650163_34790415_34793299_732	ACTC1	T1	-4.03636	3.60694e-14	1.29738e-12
pep4-alt-ACTC1	ENST00000647798_34792521_34793563_315	ACTC1	T1	-4.03636	3.60694e-14	1.29738e-12
pep5-alt-ACTC1	ENST00000647798_34792521_34793940_420	ACTC1	T1	-4.03636	3.60694e-14	1.29738e-12
pep1-alt-ACTC1	ENST00000647798_34790415_34791221_249	ACTC1	T1	-4.03636	3.60694e-14	1.29738e-12
pep2-alt-ACTC1	ENST00000647798_34790415_34791293_321	ACTC1	T1	-4.03636	3.60694e-14	1.29738e-12
pep1-d-ACTG2	ENST00000438902_73909085_73919572_732	ACTG2	T1	-6.13188	4.08665e-28	1.88992e-25
pep2-d-ACTG2	ENST00000438902_73914724_73919572_471	ACTG2	T1	-6.13188	4.08665e-28	1.88992e-25
pep3-d-ACTG2	ENST00000438902_73919510_73919572_63	ACTG2	T1	-6.13188	4.08665e-28	1.88992e-25
pep2-alt-ACTN1	ENST00000554508_68900905_68902515_81	ACTN1	T1	-1.42639	0.000110433	0.000536065
pep5-alt-ACTN1	ENST00000556083_68887884_68888231_348	ACTN1	T1	-1.42639	0.000110433	0.000536065
pep1-alt-ACTN1	ENST00000553882_68878452_68879018_567	ACTN1	T1	-1.42639	0.000110433	0.000536065
pep3-alt-ACTN1	ENST00000554508_68900905_68921027_486	ACTN1	T1	-1.42639	0.000110433	0.000536065
pep4-alt-ACTN1	ENST00000556083_68874862_68882463_729	ACTN1	T1	-1.42639	0.000110433	0.000536065
pep3-alt-ADA	ENST00000545776_44626455_44651607_363	ADA	T1	-2.19681	1.20693e-06	9.68972e-06
pep2-alt-ADA	ENST00000539235_44619837_44623072_477	ADA	T1	-2.19681	1.20693e-06	9.68972e-06
pep1-alt-ADA	ENST00000492931_44622863_44629129_687	ADA	T1	-2.19681	1.20693e-06	9.68972e-06
pep-alt-ADAMTS16	ENST00000433402_5237086_5239737_195	ADAMTS16	T1	-2.4355	6.30426e-10	1.04124e-08
pep1-alt-ADH1B	ENST00000504498_99317969_99321361_366	ADH1B	T1	-4.73661	2.61385e-25	6.98666e-23
pep3-alt-ADH1B	ENST00000632775_99315784_99316164_381	ADH1B	T1	-4.73661	2.61385e-25	6.98666e-23
pep2-alt-ADH1B	ENST00000515694_99307843_99316011_672	ADH1B	T1	-4.73661	2.61385e-25	6.98666e-23
pep-alt-ADH7	ENST00000485660_99413151_99415632_177	ADH7	T1	-3.56582	7.146e-05	0.000367323
pep-d-ADHFE1	ENST00000426810_66444418_66453731_714	ADHFE1	T1	-2.56925	1.09877e-11	2.51659e-10
pep-nc-ADIRF-AS1	ENST00000609170_86965596_86965712_117	ADIRF-AS1	T1	-1.2218	2.49529e-05	0.000144792
pep2-nc-AFAP1-AS1	ENST00000608442_7777601_7777723_123	AFAP1-AS1	T1	3.06547	9.51485e-08	9.82312e-07
pep1-nc-AFAP1-AS1	ENST00000608442_7774862_7775083_222	AFAP1-AS1	T1	3.06547	9.51485e-08	9.82312e-07
pep-alt-AHNAK	ENST00000525875_62433855_62517298_426	AHNAK	T1	-1.29497	1.92909e-05	0.000115765
pep-alt-AHNAK2	ENST00000555122_104954885_104970456_669	AHNAK2	T1	-1.73679	0.00388429	0.0117946
pep-alt-AIF1	ENST00000466820_31616022_31616897_567	AIF1	T1	-1.24835	1.8985e-05	0.000114141
pep-alt-AKR1B10	ENST00000498818_134537602_134539018_228	AKR1B10	T1	-1.91858	0.000325383	0.00138617
pep1-alt-AKR1B15	ENST00000467156_134565481_134569532_354	AKR1B15	T1	-2.36948	8.27731e-05	0.000417592
pep2-alt-AKR1B15	ENST00000467156_134568296_134569532_150	AKR1B15	T1	-2.36948	8.27731e-05	0.000417592
pep3-alt-AKR1C1	ENST00000477661_4968294_4977739_615	AKR1C1	T1	-1.99226	4.26549e-06	3.00908e-05
pep1-alt-AKR1C1	ENST00000477661_4963301_4967112_582	AKR1C1	T1	-1.99226	4.26549e-06	3.00908e-05
pep2-alt-AKR1C1	ENST00000477661_4967434_4967475_42	AKR1C1	T1	-1.99226	4.26549e-06	3.00908e-05
pep2-alt-AKR1C2	ENST00000460124_4989999_4999292_615	AKR1C2	T1	-1.99447	7.06028e-05	0.000363623
pep1-d-AKR1C2	ENST00000455190_4999972_5000187_216	AKR1C2	T1	-1.99447	7.06028e-05	0.000363623
pep2-alt-AKR1C3	ENST00000605322_5094445_5099644_570	AKR1C3	T1	-1.54613	0.000615328	0.00240736
pep1-alt-AKR1C3	ENST00000603484_5105610_5107500_108	AKR1C3	T1	-1.54613	0.000615328	0.00240736
pep-d-ALDH1A2	ENST00000430119_57955200_57965788_717	ALDH1A2	T1	-1.9985	3.62935e-07	3.28695e-06
pep2-alt-ALDH3A1	ENST00000575860_19743131_19745144_510	ALDH3A1	T1	-1.48854	0.0111922	0.0290887
pep1-alt-ALDH3A1	ENST00000479677_19738224_19742083_750	ALDH3A1	T1	-1.48854	0.0111922	0.0290887
pep1-alt-ALDOB	ENST00000616752_101421812_101424975_189	ALDOB	T1	-5.03734	1.2387e-09	1.93786e-08
pep2-alt-ALDOB	ENST00000648906_101429674_101430926_444	ALDOB	T1	-5.03734	1.2387e-09	1.93786e-08
pep2-alt-ALOX15	ENST00000576572_4638326_4639160_285	ALOX15	T1	1.19081	0.00818379	0.0223164
pep1-alt-ALOX15	ENST00000573740_4639050_4641660_429	ALOX15	T1	1.19081	0.00818379	0.0223164
pep-u-ANK2	ENST00000673536_112904494_112949146_63	ANK2	T1	-4.24153	1.01109e-22	1.68333e-20
pep-alt-ANXA6	ENST00000520378_151139086_151157723_540	ANXA6	T1	-2.23373	1.86419e-12	4.98285e-11
pep2-nc-AP000866.1	ENST00000653170_124808747_124808800_54	AP000866.1	T1	1.01107	9.13091e-05	0.000455062
pep1-nc-AP000866.1	ENST00000653170_124800660_124802077_153	AP000866.1	T1	1.01107	9.13091e-05	0.000455062
pep3-nc-AP000866.1	ENST00000666933_124802137_124802580_444	AP000866.1	T1	1.01107	9.13091e-05	0.000455062
pep-alt-APBB1	ENST00000524626_6395537_6395845_225	APBB1	T1	-2.4793	5.60757e-14	1.93804e-12
pep-d-APOB	ENST00000673882_21015219_21023539_750	APOB	T1	-6.05078	2.55714e-09	3.77226e-08
pep-d-APOLD1	ENST00000534843_12822721_12829551_744	APOLD1	T1	-1.01684	0.000829952	0.00312856
pep1-alt-ARG1	ENST00000469293_131579119_131579292_174	ARG1	T1	-1.81342	0.000248587	0.00109272
pep2-d-ARG1	ENST00000673234_131579197_131583905_750	ARG1	T1	-1.81342	0.000248587	0.00109272
pep1-d-ATAD3A	ENST00000339113_1523905_1534069_729	ATAD3A	T1	1.05674	3.09209e-09	4.48869e-08
pep3-alt-ATAD3A	ENST00000672388_1517668_1522753_354	ATAD3A	T1	1.05674	3.09209e-09	4.48869e-08
pep2-alt-ATAD3A	ENST00000672388_1512197_1517616_660	ATAD3A	T1	1.05674	3.09209e-09	4.48869e-08
pep1-alt-ATP1A2	ENST00000468587_160123958_160125276_375	ATP1A2	T1	-5.35694	5.46815e-21	6.50263e-19
pep2-alt-ATP1A2	ENST00000472488_160135275_160137032_747	ATP1A2	T1	-5.35694	5.46815e-21	6.50263e-19
pep-alt-ATP2B4	ENST00000466407_203727649_203727687_39	ATP2B4	T1	-2.12112	2.07974e-07	1.98342e-06
pep1-alt-ATP4A	ENST00000592131_35550618_35553820_615	ATP4A	T1	-8.87217	8.87343e-22	1.27353e-19
pep4-alt-ATP4A	ENST00000592131_35555796_35557805_168	ATP4A	T1	-8.87217	8.87343e-22	1.27353e-19
pep3-alt-ATP4A	ENST00000592131_35555110_35555812_513	ATP4A	T1	-8.87217	8.87343e-22	1.27353e-19
pep2-alt-ATP4A	ENST00000592131_35555110_35555758_459	ATP4A	T1	-8.87217	8.87343e-22	1.27353e-19
pep-alt-B3GAT1	ENST00000531778_134382894_134384067_501	B3GAT1	T1	-3.73389	5.42219e-14	1.8829e-12
pep-d-B4GALNT2	ENST00000393354_49172651_49172683_33	B4GALNT2	T1	-3.99515	3.26148e-09	4.7018e-08
pep-d-BAAT	ENST00000259407_101361839_101361952_114	BAAT	T1	3.47483	6.11324e-11	1.21909e-09
pep-alt-BHMT	ENST00000521279_79121281_79127984_498	BHMT	T1	-1.28601	0.0155416	0.0383277
pep-nc-BLACE	ENST00000378120_155358179_155358613_435	BLACE	T1	1.25212	0.0186238	0.0447324
pep-d-BLOC1S5-TXNDC5	ENST00000439343_7883147_7895151_726	BLOC1S5-TXNDC5	T1	-1.46475	2.26176e-07	2.14297e-06
pep-alt-BLVRA	ENST00000453612_43771159_43791492_378	BLVRA	T1	-1.26527	3.04654e-05	0.000172519
pep2-alt-BZW2	ENST00000480517_16665444_16686102_603	BZW2	T1	1.12588	1.16545e-09	1.83048e-08
pep1-alt-BZW2	ENST00000432311_16646168_16689874_627	BZW2	T1	1.12588	1.16545e-09	1.83048e-08
pep-d-C1S	ENST00000443875_7069992_7070648_657	C1S	T1	-1.64289	5.96082e-08	6.44649e-07
pep-alt-C20orf194	ENST00000619760_3295718_3295822_105	C20orf194	T1	-1.38687	1.47714e-05	9.13532e-05
pep-nc-C21orf62-AS1	ENST00000382375_32797015_32797224_210	C21orf62-AS1	T1	-1.31879	3.15356e-07	2.892e-06
pep4-nc-C5orf64	ENST00000667197_61792518_61792685_168	C5orf64	T1	-1.73643	0.0114927	0.0297576
pep1-nc-C5orf64	ENST00000313303_61706141_61706344_204	C5orf64	T1	-1.73643	0.0114927	0.0297576
pep2-nc-C5orf64	ENST00000656556_61757329_61757394_66	C5orf64	T1	-1.73643	0.0114927	0.0297576
pep5-nc-C5orf64	ENST00000667197_61792971_61793027_57	C5orf64	T1	-1.73643	0.0114927	0.0297576
pep3-nc-C5orf64	ENST00000665322_61750648_61750716_69	C5orf64	T1	-1.73643	0.0114927	0.0297576
pep-alt-CA1	ENST00000518233_85332472_85342778_207	CA1	T1	-4.2738	5.86208e-07	5.07705e-06
pep1-alt-CA8	ENST00000524872_60208788_60279788_678	CA8	T1	1.21205	0.0118547	0.0305489
pep2-alt-CA8	ENST00000529918_60265883_60281315_627	CA8	T1	1.21205	0.0118547	0.0305489
pep-d-CACNA1D	ENST00000636448_53802158_53808756_438	CACNA1D	T1	1.64594	1.06723e-08	1.37522e-07
pep-alt-CAD	ENST00000475695_27233102_27233572_300	CAD	T1	1.31687	1.16364e-14	4.55681e-13
pep1-d-CALD1	ENST00000430085_134947662_134968342_693	CALD1	T1	-3.75915	3.1472e-15	1.37472e-13
pep3-alt-CALD1	ENST00000489019_134867734_134900033_273	CALD1	T1	-3.75915	3.1472e-15	1.37472e-13
pep2-alt-CALD1	ENST00000482470_134941200_134960120_714	CALD1	T1	-3.75915	3.1472e-15	1.37472e-13
pep-d-CAMK2B	ENST00000523845_44220825_44243268_720	CAMK2B	T1	-1.75824	1.17771e-06	9.47857e-06
pep-alt-CARD14	ENST00000649277_80203874_80208342_741	CARD14	T1	1.50683	0.00312229	0.00980574
pep2-alt-CASK	ENST00000643853_41586895_41665417_741	CASK	T1	1.04114	5.62494e-08	6.11731e-07
pep3-alt-CASK	ENST00000645937_41520423_41542787_720	CASK	T1	1.04114	5.62494e-08	6.11731e-07
pep1-alt-CASK	ENST00000472704_41552734_41578405_582	CASK	T1	1.04114	5.62494e-08	6.11731e-07
pep-d-CBR1	ENST00000530908_36072145_36072879_735	CBR1	T1	-1.84124	6.91327e-07	5.8877e-06
pep-alt-CBS	ENST00000461686_43053883_43063000_747	CBS	T1	-1.99435	2.1963e-08	2.62144e-07
pep-d-CCR2	ENST00000445132_46359044_46359370_327	CCR2	T1	-2.27558	4.66202e-09	6.49584e-08
pep-d-CCR9	ENST00000422395_45901149_45901895_747	CCR9	T1	-1.40324	0.00608356	0.0173194
pep3-alt-CCT2	ENST00000551620_69585465_69589728_747	CCT2	T1	1.11464	9.6431e-11	1.85938e-09
pep1-alt-CCT2	ENST00000546850_69589606_69592177_201	CCT2	T1	1.11464	9.6431e-11	1.85938e-09
pep4-alt-CCT2	ENST00000551620_69585522_69589728_690	CCT2	T1	1.11464	9.6431e-11	1.85938e-09
pep2-alt-CCT2	ENST00000550010_69597758_69601322_279	CCT2	T1	1.11464	9.6431e-11	1.85938e-09
pep-alt-CD247	ENST00000470379_167431684_167435407_165	CD247	T1	-1.23009	0.00138099	0.00488349
pep-alt-CD36	ENST00000526804_80636937_80636993_57	CD36	T1	-3.67239	1.26158e-23	2.43418e-21
pep-alt-CD37	ENST00000595725_49336995_49340325_615	CD37	T1	-1.50051	0.000909289	0.00338298
pep-alt-CD38	ENST00000502843_15816631_15848599_411	CD38	T1	-1.43006	6.49057e-05	0.000338106
pep4-nc-CDKN2B-AS1	ENST00000652420_22035400_22035501_102	CDKN2B-AS1	T1	-2.76074	2.93734e-05	0.000167017
pep1-nc-CDKN2B-AS1	ENST00000643286_22117628_22117825_198	CDKN2B-AS1	T1	-2.76074	2.93734e-05	0.000167017
pep3-nc-CDKN2B-AS1	ENST00000652420_22034559_22034693_135	CDKN2B-AS1	T1	-2.76074	2.93734e-05	0.000167017
pep2-nc-CDKN2B-AS1	ENST00000651588_22012155_22012412_258	CDKN2B-AS1	T1	-2.76074	2.93734e-05	0.000167017
pep-d-CELF3	ENST00000290583_151700600_151700662_63	CELF3	T1	-1.75901	6.0575e-05	0.00031782
pep2-alt-CES2	ENST00000566359_66935582_66938242_336	CES2	T1	-1.44976	0.00254336	0.00822429
pep1-alt-CES2	ENST00000561843_66940594_66941691_387	CES2	T1	-1.44976	0.00254336	0.00822429
pep3-d-CES2	ENST00000568470_66941527_66944022_741	CES2	T1	-1.44976	0.00254336	0.00822429
pep3-alt-CFB	ENST00000482312_31951032_31952027_549	CFB	T1	1.13533	0.00644497	0.0182107
pep2-alt-CFB	ENST00000472581_31946135_31946674_453	CFB	T1	1.13533	0.00644497	0.0182107
pep1-alt-CFB	ENST00000452035_31948952_31950642_705	CFB	T1	1.13533	0.00644497	0.0182107
pep4-alt-CFH	ENST00000496761_196652118_196673183_264	CFH	T1	-1.07766	7.86738e-05	0.000399749
pep2-alt-CFH	ENST00000466229_196726937_196740803_735	CFH	T1	-1.07766	7.86738e-05	0.000399749
pep1-alt-CFH	ENST00000466229_196677478_196677687_210	CFH	T1	-1.07766	7.86738e-05	0.000399749
pep3-alt-CFH	ENST00000466229_196741919_196747310_693	CFH	T1	-1.07766	7.86738e-05	0.000399749
pep-alt-CHN1	ENST00000488080_174800119_174824518_750	CHN1	T1	-1.04078	0.00305444	0.00962274
pep-u-CHODL	ENST00000400128_17917329_17917385_57	CHODL	T1	-4.16796	2.65995e-17	1.65927e-15
pep-d-CHRNA1	ENST00000435083_174748127_174753659_750	CHRNA1	T1	2.07423	2.64919e-06	1.97554e-05
pep-alt-CIT	ENST00000677927_119726605_119726643_39	CIT	T1	1.49969	1.62761e-15	7.52705e-14
pep4-alt-CKB	ENST00000553528_103519867_103521483_711	CKB	T1	-3.14504	1.3099e-15	6.12581e-14
pep6-alt-CKB	ENST00000555770_103522215_103522807_333	CKB	T1	-3.14504	1.3099e-15	6.12581e-14
pep2-alt-CKB	ENST00000553528_103519867_103520570_468	CKB	T1	-3.14504	1.3099e-15	6.12581e-14
pep5-alt-CKB	ENST00000555770_103522215_103522493_279	CKB	T1	-3.14504	1.3099e-15	6.12581e-14
pep3-alt-CKB	ENST00000553528_103519867_103521423_651	CKB	T1	-3.14504	1.3099e-15	6.12581e-14
pep1-alt-CKB	ENST00000553528_103519867_103520567_465	CKB	T1	-3.14504	1.3099e-15	6.12581e-14
pep3-alt-CKMT2	ENST00000514086_81255213_81266255_504	CKMT2	T1	-2.97389	9.38554e-13	2.66731e-11
pep1-alt-CKMT2	ENST00000505135_81252780_81257735_435	CKMT2	T1	-2.97389	9.38554e-13	2.66731e-11
pep2-alt-CKMT2	ENST00000505850_81255023_81259278_561	CKMT2	T1	-2.97389	9.38554e-13	2.66731e-11
pep-u-CLDN2	ENST00000540876_106918463_106928100_57	CLDN2	T1	2.64432	1.70157e-05	0.000103735
pep2-alt-CLIC4	ENST00000489758_24745560_24797852_177	CLIC4	T1	-1.8536	7.64873e-09	1.02505e-07
pep1-alt-CLIC4	ENST00000489758_24745554_24797852_183	CLIC4	T1	-1.8536	7.64873e-09	1.02505e-07
pep-d-CLMP	ENST00000448775_123069889_123069951_63	CLMP	T1	-3.92179	1.76043e-24	4.16872e-22
pep2-alt-CLU	ENST00000522299_27599702_27605239_729	CLU	T1	-1.12238	0.00118693	0.00428463
pep1-alt-CLU	ENST00000522299_27598244_27598635_183	CLU	T1	-1.12238	0.00118693	0.00428463
pep-d-CLVS1	ENST00000325897_61500355_61500465_111	CLVS1	T1	-1.06012	0.0113698	0.0294846
pep-alt-CMYA5	ENST00000506603_79738979_79739248_270	CMYA5	T1	-1.55149	0.000108827	0.00052911
pep1-u-CNN1	ENST00000535659_11538793_11539330_234	CNN1	T1	-6.49011	5.99349e-33	6.46742e-30
pep2-alt-CNN1	ENST00000588468_11538928_11541943_207	CNN1	T1	-6.49011	5.99349e-33	6.46742e-30
pep-alt-CNTN2	ENST00000638980_205067264_205067512_249	CNTN2	T1	-4.25282	2.35158e-19	2.12115e-17
pep-alt-CNTNAP2	ENST00000637694_147128834_147486040_696	CNTNAP2	T1	2.04576	5.75697e-07	4.99343e-06
pep1-alt-COL14A1	ENST00000432943_120247636_120277496_723	COL14A1	T1	-2.14289	1.56246e-09	2.39844e-08
pep2-d-COL14A1	ENST00000498051_120216374_120231639_750	COL14A1	T1	-2.14289	1.56246e-09	2.39844e-08
pep-alt-COL1A1	ENST00000510710_50186742_50186888_147	COL1A1	T1	1.29061	0.000198935	0.000897849
pep-alt-COL6A2	ENST00000460886_46112431_46112878_222	COL6A2	T1	-1.96781	1.20347e-08	1.53449e-07
pep-alt-CORO1A	ENST00000568763_30187415_30188961_714	CORO1A	T1	-1.35359	0.00170081	0.00583046
pep-alt-CPA4	ENST00000474254_130300843_130305950_309	CPA4	T1	-3.83165	2.56499e-05	0.000148129
pep-alt-CPNE6	ENST00000558995_24076149_24077727_747	CPNE6	T1	-1.86083	0.000247054	0.0010873
pep1-nc-CRNDE	ENST00000613942_54851987_54852265_279	CRNDE	T1	1.03243	0.0141378	0.035445
pep2-nc-CRNDE	ENST00000657142_54927465_54927590_126	CRNDE	T1	1.03243	0.0141378	0.035445
pep-alt-CRYL1	ENST00000644872_20404132_20489432_744	CRYL1	T1	-1.24266	0.000457425	0.00186081
pep-alt-CSE1L	ENST00000469700_49090769_49096184_627	CSE1L	T1	1.06289	4.07098e-11	8.35856e-10
pep-alt-CSRP1	ENST00000527662_201484716_201490612_735	CSRP1	T1	-3.12304	7.41853e-18	5.14616e-16
pep-alt-CSTB	ENST00000675996_43774205_43775995_384	CSTB	T1	-2.63162	1.0582e-05	6.76555e-05
pep-nc-CTBP1-AS	ENST00000625256_1210407_1212117_303	CTBP1-AS	T1	1.19408	2.30507e-07	2.17834e-06
pep-alt-CTNNA2	ENST00000508970_79697849_79777032_312	CTNNA2	T1	-3.45374	4.40854e-10	7.47195e-09
pep1-alt-CTSG	ENST00000552252_24573640_24574842_594	CTSG	T1	-4.55972	7.76875e-25	1.95123e-22
pep2-alt-CTSG	ENST00000552252_24575264_24575365_102	CTSG	T1	-4.55972	7.76875e-25	1.95123e-22
pep-d-CTXN2	ENST00000417307_48201988_48202155_168	CTXN2	T1	-4.17094	0.000167201	0.00077128
pep-alt-CXCL3	ENST00000511669_74038289_74038758_372	CXCL3	T1	2.03359	7.16651e-05	0.000368053
pep-alt-CYFIP2	ENST00000622696_157285470_157304378_699	CYFIP2	T1	-1.31953	1.31904e-05	8.24329e-05
pep1-nc-CYP1B1-AS1	ENST00000413828_38180359_38180565_207	CYP1B1-AS1	T1	-2.39932	4.90877e-13	1.45787e-11
pep2-nc-CYP1B1-AS1	ENST00000413828_38180420_38180500_81	CYP1B1-AS1	T1	-2.39932	4.90877e-13	1.45787e-11
pep-nc-DACT3-AS1	ENST00000500689_46661564_46661743_180	DACT3-AS1	T1	-1.15288	0.00284497	0.0090635
pep2-alt-DARS2	ENST00000648055_173828235_173830839_345	DARS2	T1	1.69408	4.65458e-16	2.36669e-14
pep1-d-DARS2	ENST00000647788_173834499_173857702_747	DARS2	T1	1.69408	4.65458e-16	2.36669e-14
pep2-alt-DCN	ENST00000393155_91146061_91158506_750	DCN	T1	-3.58243	3.34519e-33	3.89848e-30
pep1-d-DCN	ENST00000393155_91146061_91158308_552	DCN	T1	-3.58243	3.34519e-33	3.89848e-30
pep-d-DDR2	ENST00000367921_162786664_162786735_72	DDR2	T1	-3.19511	2.13088e-20	2.29938e-18
pep-alt-DDX31	ENST00000482620_132661207_132669934_453	DDX31	T1	1.19886	1.94721e-14	7.28267e-13
pep-u-DENND5A	ENST00000680554_9265829_9265954_126	DENND5A	T1	-1.53391	6.59237e-07	5.64244e-06
pep-alt-DES	ENST00000483395_219425554_219425987_231	DES	T1	-6.10885	6.17657e-24	1.25842e-21
pep-alt-DHRS7	ENST00000556502_60152867_60165309_705	DHRS7	T1	-1.25279	9.63791e-07	7.89875e-06
pep-nc-DIO3OS	ENST00000556120_101553972_101554193_222	DIO3OS	T1	-2.34793	4.54752e-09	6.36369e-08
pep-nc-DIRC3	ENST00000474063_217478485_217599627_90	DIRC3	T1	-3.16793	4.90295e-15	2.07025e-13
pep-d-DIXDC1	ENST00000440460_112019068_112019121_54	DIXDC1	T1	-3.0703	5.30197e-19	4.49049e-17
pep2-alt-DKC1	ENST00000492372_154775148_154776864_330	DKC1	T1	1.32564	1.76389e-22	2.80824e-20
pep1-alt-DKC1	ENST00000473552_154762966_154766429_477	DKC1	T1	1.32564	1.76389e-22	2.80824e-20
pep-nc-DLEU2	ENST00000425586_50027351_50029284_63	DLEU2	T1	1.22096	1.82789e-15	8.38669e-14
pep-alt-DLGAP2	ENST00000524139_1002731_1002868_138	DLGAP2	T1	-2.14243	3.0765e-08	3.56113e-07
pep1-nc-DLX6-AS1	ENST00000430027_96956649_96956729_81	DLX6-AS1	T1	2.03743	0.000411717	0.00169714
pep2-nc-DLX6-AS1	ENST00000430027_96967851_96967946_96	DLX6-AS1	T1	2.03743	0.000411717	0.00169714
pep-alt-DMD	ENST00000679850_31121922_31172403_717	DMD	T1	-3.20527	1.7434e-13	5.58174e-12
pep-nc-DNAH10OS	ENST00000514254_123930115_123930246_132	DNAH10OS	T1	-1.28186	3.17473e-05	0.000178874
pep-nc-DNM3OS	ENST00000417354_172144677_172144787_111	DNM3OS	T1	-1.7173	1.1949e-06	9.60369e-06
pep-alt-DOCK2	ENST00000520450_170075989_170082855_720	DOCK2	T1	-1.11886	0.0031608	0.00990216
pep-alt-DPEP2	ENST00000268795_67991837_67991923_87	DPEP2	T1	-1.27064	7.1085e-07	6.0328e-06
pep-alt-DPF1	ENST00000471976_38217787_38224250_714	DPF1	T1	1.37374	2.45417e-06	1.84617e-05
pep-alt-DPYSL3	ENST00000519672_147408769_147453587_453	DPYSL3	T1	-2.94821	7.77087e-13	2.2372e-11
pep-alt-DSG1	ENST00000462981_31354657_31355343_687	DSG1	T1	-4.98145	1.79526e-05	0.000108562
pep-d-EDARADD	ENST00000334232_236483657_236484328_672	EDARADD	T1	-1.34171	0.000826636	0.00311727
pep-alt-EHD2	ENST00000540884_47729649_47741429_747	EHD2	T1	-1.63502	2.02628e-07	1.9375e-06
pep-d-ELMOD1	ENST00000443271_107665246_107665293_48	ELMOD1	T1	-1.61376	0.00409713	0.0123584
pep-nc-EMX2OS	ENST00000440007_117484649_117484771_123	EMX2OS	T1	-2.83254	6.11011e-08	6.58393e-07
pep-d-ENGASE	ENST00000579016_79087074_79087346_273	ENGASE	T1	1.35099	1.03007e-10	1.97702e-09
pep-alt-ENPP2	ENST00000518958_119618163_119619250_168	ENPP2	T1	-1.7393	2.3336e-08	2.76717e-07
pep-alt-EPB41L3	ENST00000542652_5394686_5397378_741	EPB41L3	T1	-2.18716	9.4083e-10	1.50198e-08
pep2-alt-EVL	ENST00000554460_100074521_100102317_456	EVL	T1	-1.29876	1.09941e-07	1.1188e-06
pep1-d-EVL	ENST00000554045_100128650_100143735_636	EVL	T1	-1.29876	1.09941e-07	1.1188e-06
pep-alt-F12	ENST00000502854_177403573_177404379_702	F12	T1	1.69695	0.00012449	0.000595079
pep-d-F13A1	ENST00000264870_6145045_6145227_183	F13A1	T1	-3.41989	2.03048e-26	6.7225e-24
pep-nc-FAM138B	ENST00000446648_113578077_113578322_144	FAM138B	T1	-2.64749	9.32155e-05	0.000463216
pep-d-FAM216B	ENST00000313851_42789642_42789890_249	FAM216B	T1	-1.65742	0.00282261	0.00899942
pep2-nc-FAM66C	ENST00000544214_8200307_8200378_72	FAM66C	T1	-1.54875	6.40519e-07	5.50163e-06
pep1-nc-FAM66C	ENST00000454799_8188006_8188176_171	FAM66C	T1	-1.54875	6.40519e-07	5.50163e-06
pep-alt-FASN	ENST00000578424_82079146_82080612_729	FASN	T1	1.06493	2.07291e-05	0.000123581
pep-alt-FBLN1	ENST00000476366_45541243_45550946_675	FBLN1	T1	-3.75831	1.21463e-22	1.99934e-20
pep-nc-FENDRR	ENST00000595886_86475082_86475210_129	FENDRR	T1	-2.92973	1.55639e-17	1.00768e-15
pep-alt-FERMT1	ENST00000478194_6077176_6087806_690	FERMT1	T1	1.27541	0.000260051	0.00113745
pep-d-FGF7	ENST00000267843_49486653_49486685_33	FGF7	T1	-3.18365	2.20981e-15	9.98185e-14
pep-d-FGFR1	ENST00000341462_38413631_38416007_750	FGFR1	T1	-2.50906	5.78798e-12	1.40937e-10
pep3-alt-FLNA	ENST00000474358_154351846_154352778_573	FLNA	T1	-3.93761	6.31025e-17	3.72164e-15
pep2-alt-FLNA	ENST00000466325_154352900_154353446_456	FLNA	T1	-3.93761	6.31025e-17	3.72164e-15
pep4-alt-FLNA	ENST00000490936_154351164_154352208_699	FLNA	T1	-3.93761	6.31025e-17	3.72164e-15
pep1-d-FLNA	ENST00000420627_154348852_154350163_741	FLNA	T1	-3.93761	6.31025e-17	3.72164e-15
pep-alt-FNBP1	ENST00000491905_129978396_129994889_321	FNBP1	T1	-1.70774	1.97316e-05	0.000118167
pep-d-FRMPD4	ENST00000380682_12721502_12721855_354	FRMPD4	T1	-2.01371	0.00122571	0.00440172
pep-alt-GAB1	ENST00000511109_143466145_143469186_237	GAB1	T1	-1.05	2.06781e-06	1.57711e-05
pep-nc-GAS6-AS1	ENST00000458001_113845279_113845572_294	GAS6-AS1	T1	1.27356	8.97236e-05	0.000447849
pep3-nc-GDNF-AS1	ENST00000655756_37873257_37873373_117	GDNF-AS1	T1	-1.22484	0.0187574	0.0449829
pep2-nc-GDNF-AS1	ENST00000637926_37951896_37952018_123	GDNF-AS1	T1	-1.22484	0.0187574	0.0449829
pep1-nc-GDNF-AS1	ENST00000637595_37814342_37814446_105	GDNF-AS1	T1	-1.22484	0.0187574	0.0449829
pep-alt-GDPD3	ENST00000360688_30104875_30112768_747	GDPD3	T1	-1.28397	0.000962652	0.00355654
pep-alt-GGH	ENST00000518466_63015335_63030216_729	GGH	T1	1.63494	2.87695e-07	2.6618e-06
pep-alt-GHRL	ENST00000481287_10285878_10290351_522	GHRL	T1	-3.36368	7.99422e-07	6.67751e-06
pep-alt-GKN2	ENST00000328895_68945301_68946315_162	GKN2	T1	-6.40269	8.84651e-10	1.41695e-08
pep-alt-GLIPR2	ENST00000474050_36146137_36162519_528	GLIPR2	T1	-2.34148	3.85824e-17	2.337e-15
pep3-alt-GLUL	ENST00000475808_182386215_182388686_465	GLUL	T1	-1.26363	6.80449e-06	4.55012e-05
pep1-alt-GLUL	ENST00000463851_182384408_182388737_633	GLUL	T1	-1.26363	6.80449e-06	4.55012e-05
pep5-alt-GLUL	ENST00000475808_182386215_182388788_567	GLUL	T1	-1.26363	6.80449e-06	4.55012e-05
pep2-alt-GLUL	ENST00000475808_182386215_182388653_432	GLUL	T1	-1.26363	6.80449e-06	4.55012e-05
pep4-alt-GLUL	ENST00000475808_182386215_182388737_516	GLUL	T1	-1.26363	6.80449e-06	4.55012e-05
pep-alt-GNAI1	ENST00000648097_80199246_80217490_738	GNAI1	T1	-1.46874	2.97516e-06	2.18451e-05
pep-alt-GNAO1	ENST00000639966_56192236_56328789_462	GNAO1	T1	-4.94649	4.67579e-26	1.41905e-23
pep1-alt-GPT	ENST00000527165_144505042_144506263_750	GPT	T1	-1.37887	0.00668261	0.0187824
pep3-alt-GPT	ENST00000534702_144504293_144505055_549	GPT	T1	-1.37887	0.00668261	0.0187824
pep2-alt-GPT	ENST00000527165_144505995_144506213_219	GPT	T1	-1.37887	0.00668261	0.0187824
pep3-alt-GSN	ENST00000485767_121313820_121317253_372	GSN	T1	-2.36309	2.73939e-22	4.22286e-20
pep2-alt-GSN	ENST00000373807_121324600_121331531_738	GSN	T1	-2.36309	2.73939e-22	4.22286e-20
pep1-alt-GSN	ENST00000373806_121326778_121332600_621	GSN	T1	-2.36309	2.73939e-22	4.22286e-20
pep-alt-GYG1	ENST00000627418_149024075_149026930_369	GYG1	T1	-1.29529	4.4742e-08	5.01312e-07
pep-alt-HAAO	ENST00000402698_42770492_42792536_441	HAAO	T1	-1.53184	0.000179755	0.000820231
pep1-d-HAL	ENST00000544080_95974235_95983958_732	HAL	T1	1.50014	7.8316e-05	0.000398139
pep2-d-HAL	ENST00000546999_95980693_95992770_741	HAL	T1	1.50014	7.8316e-05	0.000398139
pep1-d-HAP1	ENST00000393939_41721472_41721549_78	HAP1	T1	-1.57537	0.00305673	0.00962893
pep2-d-HAP1	ENST00000393939_41721472_41721624_153	HAP1	T1	-1.57537	0.00305673	0.00962893
pep2-nc-HAS2-AS1	ENST00000663147_121644356_121717850_261	HAS2-AS1	T1	-1.87388	1.14502e-08	1.46317e-07
pep1-nc-HAS2-AS1	ENST00000656304_121645219_121645278_60	HAS2-AS1	T1	-1.87388	1.14502e-08	1.46317e-07
pep4-alt-HBA1	ENST00000472694_177053_177408_207	HBA1	T1	-2.62215	1.1061e-09	1.74479e-08
pep9-alt-HBA1	ENST00000487791_177044_177262_219	HBA1	T1	-2.62215	1.1061e-09	1.74479e-08
pep13-alt-HBA1	ENST00000487791_177083_177262_180	HBA1	T1	-2.62215	1.1061e-09	1.74479e-08
pep2-alt-HBA1	ENST00000472694_176978_177408_282	HBA1	T1	-2.62215	1.1061e-09	1.74479e-08
pep5-alt-HBA1	ENST00000472694_177062_177408_198	HBA1	T1	-2.62215	1.1061e-09	1.74479e-08
pep12-alt-HBA1	ENST00000487791_177074_177262_189	HBA1	T1	-2.62215	1.1061e-09	1.74479e-08
pep1-alt-HBA1	ENST00000472694_176723_176812_90	HBA1	T1	-2.62215	1.1061e-09	1.74479e-08
pep7-alt-HBA1	ENST00000487791_176930_177262_333	HBA1	T1	-2.62215	1.1061e-09	1.74479e-08
pep11-alt-HBA1	ENST00000487791_177062_177262_201	HBA1	T1	-2.62215	1.1061e-09	1.74479e-08
pep3-alt-HBA1	ENST00000472694_177044_177408_216	HBA1	T1	-2.62215	1.1061e-09	1.74479e-08
pep6-alt-HBA1	ENST00000472694_177074_177408_186	HBA1	T1	-2.62215	1.1061e-09	1.74479e-08
pep8-alt-HBA1	ENST00000487791_176936_177262_327	HBA1	T1	-2.62215	1.1061e-09	1.74479e-08
pep10-alt-HBA1	ENST00000487791_177053_177262_210	HBA1	T1	-2.62215	1.1061e-09	1.74479e-08
pep6-alt-HBB	ENST00000633227_5225601_5226795_345	HBB	T1	-3.125	1.99791e-14	7.44362e-13
pep4-alt-HBB	ENST00000633227_5225601_5226747_297	HBB	T1	-3.125	1.99791e-14	7.44362e-13
pep5-alt-HBB	ENST00000633227_5225601_5226792_342	HBB	T1	-3.125	1.99791e-14	7.44362e-13
pep3-d-HBB	ENST00000633227_5225601_5226597_147	HBB	T1	-3.125	1.99791e-14	7.44362e-13
pep1-d-HBB	ENST00000633227_5225601_5225630_30	HBB	T1	-3.125	1.99791e-14	7.44362e-13
pep2-d-HBB	ENST00000633227_5225601_5225639_39	HBB	T1	-3.125	1.99791e-14	7.44362e-13
pep1-alt-HCLS1	ENST00000473883_121631849_121634398_747	HCLS1	T1	-1.06201	0.00174775	0.00596752
pep2-alt-HCLS1	ENST00000481314_121644695_121644922_228	HCLS1	T1	-1.06201	0.00174775	0.00596752
pep-u-HCRTR1	ENST00000403528_31617702_31617746_45	HCRTR1	T1	-1.54371	0.000193595	0.000877061
pep-d-HLF	ENST00000430986_55321071_55321316_246	HLF	T1	-3.2407	2.43275e-11	5.23473e-10
pep-alt-HMGA1	ENST00000478214_34237212_34244881_438	HMGA1	T1	1.07205	0.00349431	0.0107823
pep-d-HMOX1	ENST00000481190_35383206_35393595_741	HMOX1	T1	-1.03812	0.00757309	0.0208902
pep2-nc-HNF1A-AS1	ENST00000537361_120968817_120980889_438	HNF1A-AS1	T1	1.99458	7.61733e-05	0.000388466
pep1-nc-HNF1A-AS1	ENST00000535301_120980669_120980719_51	HNF1A-AS1	T1	1.99458	7.61733e-05	0.000388466
pep-nc-HOTAIR	ENST00000424518_53963798_53963929_132	HOTAIR	T1	6.34236	2.61403e-19	2.33619e-17
pep-nc-HOTTIP	ENST00000521028_27205472_27205585_114	HOTTIP	T1	4.02069	1.6554e-07	1.6082e-06
pep2-nc-HOXA11-AS	ENST00000522863_27185916_27188720_324	HOXA11-AS	T1	4.76048	2.11196e-08	2.53322e-07
pep1-nc-HOXA11-AS	ENST00000520395_27187026_27187106_81	HOXA11-AS	T1	4.76048	2.11196e-08	2.53322e-07
pep-d-HOXB9	ENST00000311177_48622759_48622818_60	HOXB9	T1	2.2843	0.0010667	0.00388965
pep2-alt-HP	ENST00000566821_72060144_72060887_744	HP	T1	1.48183	0.00329778	0.0102552
pep3-alt-HP	ENST00000566821_72060156_72060887_732	HP	T1	1.48183	0.00329778	0.0102552
pep1-alt-HP	ENST00000562488_72054653_72058414_426	HP	T1	1.48183	0.00329778	0.0102552
pep-d-HPGD	ENST00000510835_174491959_174518042_546	HPGD	T1	-2.30732	6.39942e-10	1.05456e-08
pep-d-HSF2BP	ENST00000291560_43529437_43529490_54	HSF2BP	T1	1.43399	3.54178e-06	2.54225e-05
pep-d-HSP90AA1	ENST00000554401_102083013_102084495_726	HSP90AA1	T1	1.14007	4.12956e-14	1.46618e-12
pep6-alt-HSPD1	ENST00000678969_197490167_197494695_432	HSPD1	T1	1.43145	9.70244e-24	1.923e-21
pep4-alt-HSPD1	ENST00000476746_197495285_197499860_600	HSPD1	T1	1.43145	9.70244e-24	1.923e-21
pep5-alt-HSPD1	ENST00000678969_197490167_197494208_351	HSPD1	T1	1.43145	9.70244e-24	1.923e-21
pep2-alt-HSPD1	ENST00000476746_197495285_197497383_336	HSPD1	T1	1.43145	9.70244e-24	1.923e-21
pep1-d-HSPD1	ENST00000440114_197487049_197489247_750	HSPD1	T1	1.43145	9.70244e-24	1.923e-21
pep3-alt-HSPD1	ENST00000476746_197495285_197498698_369	HSPD1	T1	1.43145	9.70244e-24	1.923e-21
pep-alt-HSPE1	ENST00000463841_197500996_197503173_378	HSPE1	T1	1.22168	8.45082e-10	1.36332e-08
pep3-alt-HSPH1	ENST00000629751_31154543_31155630_330	HSPH1	T1	1.30651	3.96797e-09	5.6229e-08
pep1-d-HSPH1	ENST00000602786_31137321_31141139_738	HSPH1	T1	1.30651	3.96797e-09	5.6229e-08
pep2-alt-HSPH1	ENST00000626866_31141068_31148408_699	HSPH1	T1	1.30651	3.96797e-09	5.6229e-08
pep4-nc-HULC	ENST00000642760_9225978_9226118_141	HULC	T1	1.85175	0.00328097	0.0102149
pep3-nc-HULC	ENST00000642622_8792149_8792307_159	HULC	T1	1.85175	0.00328097	0.0102149
pep1-nc-HULC	ENST00000503668_8652209_8653578_216	HULC	T1	1.85175	0.00328097	0.0102149
pep5-nc-HULC	ENST00000643761_8887962_8888057_96	HULC	T1	1.85175	0.00328097	0.0102149
pep2-nc-HULC	ENST00000642357_8872333_8872392_60	HULC	T1	1.85175	0.00328097	0.0102149
pep7-nc-HULC	ENST00000646231_9050642_9050692_51	HULC	T1	1.85175	0.00328097	0.0102149
pep8-nc-HULC	ENST00000646231_9052317_9052382_66	HULC	T1	1.85175	0.00328097	0.0102149
pep6-nc-HULC	ENST00000645365_8860318_8860395_78	HULC	T1	1.85175	0.00328097	0.0102149
pep2-nc-IGF2BP2-AS1	ENST00000456447_185716561_185722262_168	IGF2BP2-AS1	T1	1.65527	0.0005787	0.00228554
pep1-nc-IGF2BP2-AS1	ENST00000296270_185717379_185717495_117	IGF2BP2-AS1	T1	1.65527	0.0005787	0.00228554
pep1-d-IGF2BP3	ENST00000258729_23311441_23311500_60	IGF2BP3	T1	3.00286	1.35187e-07	1.34014e-06
pep2-d-IGF2BP3	ENST00000421467_23312365_23343852_678	IGF2BP3	T1	3.00286	1.35187e-07	1.34014e-06
pep-d-IGLL5	ENST00000531372_22895587_22895691_105	IGLL5	T1	-3.76213	1.01015e-07	1.03629e-06
pep-alt-IGSF1	ENST00000651526_131275487_131275537_51	IGSF1	T1	-1.52888	0.00573933	0.0164679
pep-d-IKZF1	ENST00000413698_50368680_50368772_93	IKZF1	T1	-1.22881	0.0036002	0.0110657
pep-d-IL16	ENST00000360547_81301444_81308795_747	IL16	T1	-2.12227	3.40349e-09	4.88235e-08
pep-alt-IL6	ENST00000485300_22727311_22731570_750	IL6	T1	-1.81187	0.00504099	0.0147771
pep2-alt-ILK	ENST00000530016_6604272_6608996_654	ILK	T1	-1.85537	4.26834e-14	1.5092e-12
pep1-d-ILK	ENST00000526711_6609335_6610608_702	ILK	T1	-1.85537	4.26834e-14	1.5092e-12
pep-alt-IQGAP3	ENST00000498755_156539373_156539465_93	IQGAP3	T1	2.60458	1.28898e-11	2.89325e-10
pep-u-IQSEC3	ENST00000382841_77399_77650_252	IQSEC3	T1	-2.24676	5.12017e-10	8.58815e-09
pep-alt-IRF4	ENST00000495137_394830_397293_453	IRF4	T1	-2.64833	1.65491e-06	1.29334e-05
pep1-d-ITGA6	ENST00000409532_172501899_172504249_162	ITGA6	T1	1.10774	2.04379e-05	0.000122045
pep2-alt-ITGA6	ENST00000469534_172488007_172489667_318	ITGA6	T1	1.10774	2.04379e-05	0.000122045
pep-alt-ITIH2	ENST00000473227_7703405_7713286_498	ITIH2	T1	1.5926	0.000161233	0.000747045
pep-alt-ITIH3	ENST00000475931_52802505_52804113_414	ITIH3	T1	-2.21143	1.85612e-08	2.26268e-07
pep-u-KCNMB3	ENST00000392686_179259313_179259588_276	KCNMB3	T1	1.41019	4.0596e-06	2.87847e-05
pep8-nc-KCNQ1OT1	ENST00000597346_2644167_2644253_87	KCNQ1OT1	T1	1.43583	1.43943e-07	1.41873e-06
pep4-nc-KCNQ1OT1	ENST00000597346_2620604_2620660_57	KCNQ1OT1	T1	1.43583	1.43943e-07	1.41873e-06
pep1-nc-KCNQ1OT1	ENST00000597346_2617327_2617386_60	KCNQ1OT1	T1	1.43583	1.43943e-07	1.41873e-06
pep9-nc-KCNQ1OT1	ENST00000597346_2650807_2650893_87	KCNQ1OT1	T1	1.43583	1.43943e-07	1.41873e-06
pep11-nc-KCNQ1OT1	ENST00000597346_2670136_2670336_201	KCNQ1OT1	T1	1.43583	1.43943e-07	1.41873e-06
pep2-nc-KCNQ1OT1	ENST00000597346_2620082_2620165_84	KCNQ1OT1	T1	1.43583	1.43943e-07	1.41873e-06
pep7-nc-KCNQ1OT1	ENST00000597346_2640386_2640496_111	KCNQ1OT1	T1	1.43583	1.43943e-07	1.41873e-06
pep3-nc-KCNQ1OT1	ENST00000597346_2620082_2620279_198	KCNQ1OT1	T1	1.43583	1.43943e-07	1.41873e-06
pep5-nc-KCNQ1OT1	ENST00000597346_2624113_2624262_150	KCNQ1OT1	T1	1.43583	1.43943e-07	1.41873e-06
pep10-nc-KCNQ1OT1	ENST00000597346_2659290_2659412_123	KCNQ1OT1	T1	1.43583	1.43943e-07	1.41873e-06
pep12-nc-KCNQ1OT1	ENST00000597346_2689872_2689940_69	KCNQ1OT1	T1	1.43583	1.43943e-07	1.41873e-06
pep6-nc-KCNQ1OT1	ENST00000597346_2637416_2637799_384	KCNQ1OT1	T1	1.43583	1.43943e-07	1.41873e-06
pep2-alt-KIF1A	ENST00000650542_240775816_240788170_750	KIF1A	T1	-1.88292	0.0023481	0.0076919
pep1-alt-KIF1A	ENST00000460788_240717078_240717146_69	KIF1A	T1	-1.88292	0.0023481	0.0076919
pep2-alt-KIF5C	ENST00000482151_149000340_149011673_744	KIF5C	T1	-1.21074	0.00169433	0.00581165
pep4-alt-KIF5C	ENST00000678891_148999578_148999712_135	KIF5C	T1	-1.21074	0.00169433	0.00581165
pep3-alt-KIF5C	ENST00000678363_149008133_149008198_66	KIF5C	T1	-1.21074	0.00169433	0.00581165
pep1-alt-KIF5C	ENST00000464066_149008026_149011673_363	KIF5C	T1	-1.21074	0.00169433	0.00581165
pep-alt-KLC3	ENST00000494686_45340780_45346873_663	KLC3	T1	-2.50638	0.000998961	0.00367067
pep1-alt-KPNA2	ENST00000583392_68042254_68044083_705	KPNA2	T1	1.73286	2.20435e-16	1.18058e-14
pep2-alt-KPNA2	ENST00000677419_68043295_68046593_726	KPNA2	T1	1.73286	2.20435e-16	1.18058e-14
pep3-alt-KPNA2	ENST00000679346_68037133_68043008_675	KPNA2	T1	1.73286	2.20435e-16	1.18058e-14
pep-alt-KRT23	ENST00000582754_40925353_40931452_744	KRT23	T1	3.48918	2.78351e-08	3.2491e-07
pep-alt-KRT27	ENST00000540723_40777002_40777723_396	KRT27	T1	-2.54878	1.75282e-07	1.69325e-06
pep1-alt-KRT5	ENST00000551013_52518058_52519160_321	KRT5	T1	-3.0115	0.00642275	0.0181571
pep5-alt-KRT5	ENST00000552629_52516636_52518977_702	KRT5	T1	-3.0115	0.00642275	0.0181571
pep2-alt-KRT5	ENST00000552629_52516636_52516848_213	KRT5	T1	-3.0115	0.00642275	0.0181571
pep3-alt-KRT5	ENST00000552629_52516636_52517938_555	KRT5	T1	-3.0115	0.00642275	0.0181571
pep6-alt-KRT5	ENST00000552629_52516636_52519016_741	KRT5	T1	-3.0115	0.00642275	0.0181571
pep4-alt-KRT5	ENST00000552629_52516636_52517974_591	KRT5	T1	-3.0115	0.00642275	0.0181571
pep2-alt-KRT6A	ENST00000549898_52490642_52491736_588	KRT6A	T1	-2.80784	0.0149458	0.0370719
pep1-alt-KRT6A	ENST00000549754_52490524_52491604_450	KRT6A	T1	-2.80784	0.0149458	0.0370719
pep2-alt-KRT6C	ENST00000553087_52470499_52471302_303	KRT6C	T1	-3.75912	0.00611064	0.0173878
pep1-alt-KRT6C	ENST00000553087_52470499_52471221_222	KRT6C	T1	-3.75912	0.00611064	0.0173878
pep-alt-KRT7	ENST00000547613_52235155_52237641_345	KRT7	T1	2.34958	2.56024e-05	0.000147967
pep1-alt-KRT73	ENST00000546934_52611171_52618110_729	KRT73	T1	-3.94119	6.15543e-06	4.16099e-05
pep2-alt-KRT73	ENST00000546934_52611171_52618113_732	KRT73	T1	-3.94119	6.15543e-06	4.16099e-05
pep-alt-LACTB2	ENST00000522558_70640875_70644116_228	LACTB2	T1	1.12446	6.06597e-06	4.10814e-05
pep-alt-LBHD1	ENST00000354588_62663053_62667696_504	LBHD1	T1	1.00577	2.30042e-08	2.73005e-07
pep1-alt-LDHD	ENST00000568164_75114525_75115563_690	LDHD	T1	-1.18265	0.000771851	0.00293499
pep2-d-LDHD	ENST00000569876_75112359_75113793_537	LDHD	T1	-1.18265	0.000771851	0.00293499
pep3-d-LDHD	ENST00000569876_75112359_75114086_735	LDHD	T1	-1.18265	0.000771851	0.00293499
pep1-alt-LGALS1	ENST00000425542_37675710_37679746_528	LGALS1	T1	-1.54427	2.70921e-06	2.01308e-05
pep2-d-LGALS1	ENST00000425542_37679702_37679746_45	LGALS1	T1	-1.54427	2.70921e-06	2.01308e-05
pep-d-LGALS9B	ENST00000578481_20449976_20456671_735	LGALS9B	T1	-2.18453	0.000145708	0.000684821
pep-alt-LIMS2	ENST00000409754_127642192_127644103_249	LIMS2	T1	-4.16167	4.20872e-25	1.08514e-22
pep-nc-LINC00092	ENST00000580908_96025426_96025566_141	LINC00092	T1	-2.9425	2.84006e-30	1.97012e-27
pep-nc-LINC00163	ENST00000434081_44991515_44991613_99	LINC00163	T1	-3.45133	3.75144e-07	3.38594e-06
pep2-nc-LINC00174	ENST00000638592_66423408_66423878_471	LINC00174	T1	1.31098	6.69841e-09	9.07713e-08
pep1-nc-LINC00174	ENST00000450353_66491420_66492284_63	LINC00174	T1	1.31098	6.69841e-09	9.07713e-08
pep2-nc-LINC00184	ENST00000429269_234634690_234634749_60	LINC00184	T1	1.51256	0.00012119	0.000581501
pep1-nc-LINC00184	ENST00000429269_234633086_234633334_249	LINC00184	T1	1.51256	0.00012119	0.000581501
pep2-nc-LINC00299	ENST00000664728_8439431_8439685_255	LINC00299	T1	1.81339	4.87264e-07	4.29284e-06
pep3-nc-LINC00299	ENST00000668369_8302066_8302215_150	LINC00299	T1	1.81339	4.87264e-07	4.29284e-06
pep1-nc-LINC00299	ENST00000657091_8391175_8391318_144	LINC00299	T1	1.81339	4.87264e-07	4.29284e-06
pep-nc-LINC00319	ENST00000448049_43446641_43446895_255	LINC00319	T1	1.95707	0.000385253	0.00160348
pep1-nc-LINC00461	ENST00000506978_88507611_88507679_69	LINC00461	T1	-2.06442	0.00159767	0.00552895
pep2-nc-LINC00461	ENST00000662060_88538172_88538246_75	LINC00461	T1	-2.06442	0.00159767	0.00552895
pep3-nc-LINC00461	ENST00000662060_88538888_88538950_63	LINC00461	T1	-2.06442	0.00159767	0.00552895
pep4-nc-LINC00461	ENST00000664240_88536173_88536379_207	LINC00461	T1	-2.06442	0.00159767	0.00552895
pep-nc-LINC00467	ENST00000423222_211433720_211433932_213	LINC00467	T1	1.03122	1.52394e-06	1.20278e-05
pep1-nc-LINC00470	ENST00000584090_1255140_1255190_51	LINC00470	T1	1.82958	0.00899006	0.0241473
pep3-nc-LINC00470	ENST00000658090_1302982_1303086_105	LINC00470	T1	1.82958	0.00899006	0.0241473
pep2-nc-LINC00470	ENST00000657919_1359679_1359783_105	LINC00470	T1	1.82958	0.00899006	0.0241473
pep1-nc-LINC00472	ENST00000625013_71376420_71376545_126	LINC00472	T1	-1.35783	0.00116442	0.00421066
pep2-nc-LINC00472	ENST00000651660_71408072_71408164_93	LINC00472	T1	-1.35783	0.00116442	0.00421066
pep1-nc-LINC00595	ENST00000624665_78551139_78551198_60	LINC00595	T1	-3.48807	2.39319e-14	8.82603e-13
pep2-nc-LINC00595	ENST00000667413_78524415_78524513_99	LINC00595	T1	-3.48807	2.39319e-14	8.82603e-13
pep1-nc-LINC00624	ENST00000619867_147408592_147408678_87	LINC00624	T1	1.63	1.15396e-09	1.81439e-08
pep2-nc-LINC00624	ENST00000621316_147384409_147384486_78	LINC00624	T1	1.63	1.15396e-09	1.81439e-08
pep-nc-LINC00636	ENST00000649048_107834587_107923704_252	LINC00636	T1	-1.84106	0.00167958	0.0057703
pep1-nc-LINC00710	ENST00000598573_10947214_10947357_144	LINC00710	T1	-2.71179	0.00102554	0.00375696
pep2-nc-LINC00710	ENST00000598573_10947379_10947423_45	LINC00710	T1	-2.71179	0.00102554	0.00375696
pep-nc-LINC00891	ENST00000627173_71705396_71705476_81	LINC00891	T1	-3.86736	2.31146e-22	3.60131e-20
pep-nc-LINC00896	ENST00000609602_20206520_20206678_159	LINC00896	T1	1.47276	1.47757e-05	9.13605e-05
pep-nc-LINC01012	ENST00000628328_27710841_27710903_63	LINC01012	T1	1.68178	7.17098e-06	4.76892e-05
pep2-nc-LINC01097	ENST00000628853_13527817_13528178_108	LINC01097	T1	-2.74032	0.00140216	0.00494696
pep1-nc-LINC01097	ENST00000627163_13527058_13527249_192	LINC01097	T1	-2.74032	0.00140216	0.00494696
pep1-nc-LINC01550	ENST00000499006_97925401_97925508_108	LINC01550	T1	-1.78988	5.76583e-10	9.60477e-09
pep3-nc-LINC01550	ENST00000554822_97960004_97960069_66	LINC01550	T1	-1.78988	5.76583e-10	9.60477e-09
pep2-nc-LINC01550	ENST00000499006_97969383_97969514_132	LINC01550	T1	-1.78988	5.76583e-10	9.60477e-09
pep-nc-LINC01558	ENST00000495520_167784563_167784616_54	LINC01558	T1	1.67177	8.90956e-07	7.35563e-06
pep-d-LLGL2	ENST00000578638_75571912_75574875_750	LLGL2	T1	1.09454	0.00218521	0.00724384
pep-d-LMNB1	ENST00000460265_126818994_126836261_747	LMNB1	T1	1.34584	6.54853e-05	0.000340469
pep-alt-LMNB2	ENST00000532465_2431548_2433867_381	LMNB2	T1	1.12016	1.64354e-08	2.02729e-07
pep-alt-LMO3	ENST00000539534_16600785_16602038_105	LMO3	T1	-4.24346	1.57994e-15	7.34156e-14
pep-alt-LSP1	ENST00000472974_1881541_1887560_717	LSP1	T1	-2.03714	1.46204e-12	4.02234e-11
pep-d-LTBP1	ENST00000402934_33398784_33398879_96	LTBP1	T1	-1.78557	9.5861e-10	1.52952e-08
pep-alt-LTF	ENST00000462667_46454276_46455440_231	LTF	T1	-3.06767	5.9792e-05	0.000314277
pep-alt-LUM	ENST00000546642_91104168_91108637_672	LUM	T1	-1.66083	2.07769e-07	1.9821e-06
pep-u-LUZP2	ENST00000533227_24497280_24729185_39	LUZP2	T1	-1.13086	0.0132719	0.0335425
pep-d-MAB21L2	ENST00000317605_150584125_150584208_84	MAB21L2	T1	-4.03994	5.16608e-15	2.17505e-13
pep-alt-MAOA	ENST00000490604_43743795_43744510_318	MAOA	T1	-1.45036	5.69554e-06	3.89065e-05
pep-d-MAP6	ENST00000434603_75603631_75603738_108	MAP6	T1	-3.68461	8.80501e-20	8.60852e-18
pep-nc-MAPT-IT1	ENST00000624111_45897063_45897386_324	MAPT-IT1	T1	-2.01547	0.0082354	0.02242
pep-alt-MASP1	ENST00000465015_187276640_187276717_78	MASP1	T1	-2.42128	1.37427e-10	2.56006e-09
pep-alt-MAT1A	ENST00000485270_80273784_80275238_456	MAT1A	T1	1.86688	0.000451857	0.00184047
pep-u-MC1R	ENST00000555427_89914959_89918952_456	MC1R	T1	1.3874	1.0614e-08	1.37013e-07
pep1-alt-MCM2	ENST00000468414_127618046_127621770_735	MCM2	T1	1.56552	8.68969e-12	2.03657e-10
pep2-d-MCM2	ENST00000477668_127608925_127619118_663	MCM2	T1	1.56552	8.68969e-12	2.03657e-10
pep-alt-MECOM	ENST00000461430_169120997_169122627_264	MECOM	T1	1.04314	2.73118e-05	0.000156609
pep2-nc-MEG3	ENST00000522771_100847673_100847774_102	MEG3	T1	-1.1471	0.0122748	0.031412
pep1-nc-MEG3	ENST00000451743_100860875_100861027_153	MEG3	T1	-1.1471	0.0122748	0.031412
pep-nc-MEIS1-AS3	ENST00000454167_66427137_66433426_261	MEIS1-AS3	T1	-3.03433	0.00011014	0.000534732
pep-nc-MIMT1	ENST00000652034_56841264_56848093_318	MIMT1	T1	-2.76633	0.00330757	0.0102801
pep6-nc-MIR100HG	ENST00000648576_122413065_122413163_99	MIR100HG	T1	-3.03374	1.05115e-09	1.66352e-08
pep2-nc-MIR100HG	ENST00000528986_122101541_122101648_108	MIR100HG	T1	-3.03374	1.05115e-09	1.66352e-08
pep5-nc-MIR100HG	ENST00000534297_122116177_122116236_60	MIR100HG	T1	-3.03374	1.05115e-09	1.66352e-08
pep4-nc-MIR100HG	ENST00000530955_122028537_122028635_99	MIR100HG	T1	-3.03374	1.05115e-09	1.66352e-08
pep3-nc-MIR100HG	ENST00000529804_122293464_122309406_300	MIR100HG	T1	-3.03374	1.05115e-09	1.66352e-08
pep1-nc-MIR100HG	ENST00000528986_122100652_122100792_141	MIR100HG	T1	-3.03374	1.05115e-09	1.66352e-08
pep-nc-MIR497HG	ENST00000572453_7017617_7018180_564	MIR497HG	T1	-3.2387	2.84956e-20	3.00804e-18
pep3-nc-MIR99AHG	ENST00000662647_16485784_16537398_102	MIR99AHG	T1	-2.42401	2.21731e-07	2.10437e-06
pep1-nc-MIR99AHG	ENST00000400178_16391683_16607070_129	MIR99AHG	T1	-2.42401	2.21731e-07	2.10437e-06
pep2-nc-MIR99AHG	ENST00000602659_16627271_16627420_150	MIR99AHG	T1	-2.42401	2.21731e-07	2.10437e-06
pep-alt-MNDA	ENST00000491210_158842154_158842474_321	MNDA	T1	-1.04425	0.000628415	0.00245296
pep-alt-MPP1	ENST00000475943_154784800_154805427_711	MPP1	T1	-1.87907	2.65134e-05	0.000152541
pep-alt-MRC2	ENST00000583597_62690206_62692448_645	MRC2	T1	-1.04476	0.000151606	0.000708521
pep-d-MRO	ENST00000256425_50797510_50797605_96	MRO	T1	-2.09979	1.79363e-05	0.000108531
pep-d-MTHFD2	ENST00000470592_74207724_74214239_744	MTHFD2	T1	1.21247	3.26617e-09	4.70389e-08
pep2-alt-MYH10	ENST00000488329_8492713_8493849_429	MYH10	T1	-1.0743	0.002412	0.00787096
pep1-alt-MYH10	ENST00000488329_8492713_8492841_129	MYH10	T1	-1.0743	0.002412	0.00787096
pep5-alt-MYH11	ENST00000576164_15719219_15721129_672	MYH11	T1	-6.10757	1.16211e-26	4.03072e-24
pep3-alt-MYH11	ENST00000571275_15714908_15719614_735	MYH11	T1	-6.10757	1.16211e-26	4.03072e-24
pep4-alt-MYH11	ENST00000571505_15786597_15856950_693	MYH11	T1	-6.10757	1.16211e-26	4.03072e-24
pep2-alt-MYH11	ENST00000570785_15750009_15757955_741	MYH11	T1	-6.10757	1.16211e-26	4.03072e-24
pep6-alt-MYH11	ENST00000576164_15721344_15724274_405	MYH11	T1	-6.10757	1.16211e-26	4.03072e-24
pep1-alt-MYH11	ENST00000570785_15750009_15757931_717	MYH11	T1	-6.10757	1.16211e-26	4.03072e-24
pep-alt-MYL6	ENST00000550184_56159992_56160651_261	MYL6	T1	-1.61536	5.1702e-13	1.53083e-11
pep2-alt-MYLK	ENST00000504946_123682102_123700428_735	MYLK	T1	-4.87154	4.2904e-24	9.08308e-22
pep1-d-MYLK	ENST00000464489_123614108_123629580_735	MYLK	T1	-4.87154	4.2904e-24	9.08308e-22
pep3-alt-MYLK	ENST00000511058_123667069_123682275_171	MYLK	T1	-4.87154	4.2904e-24	9.08308e-22
pep4-alt-MYLK	ENST00000513111_123647223_123649180_318	MYLK	T1	-4.87154	4.2904e-24	9.08308e-22
pep3-d-MYO19	ENST00000610992_36504297_36504395_99	MYO19	T1	1.04825	1.56315e-06	1.23154e-05
pep2-d-MYO19	ENST00000610992_36496254_36501122_717	MYO19	T1	1.04825	1.56315e-06	1.23154e-05
pep1-d-MYO19	ENST00000610930_36496143_36496247_105	MYO19	T1	1.04825	1.56315e-06	1.23154e-05
pep4-alt-MYO1B	ENST00000494129_191387779_191387889_111	MYO1B	T1	1.47505	2.13939e-15	9.70891e-14
pep1-alt-MYO1B	ENST00000471904_191263386_191350290_639	MYO1B	T1	1.47505	2.13939e-15	9.70891e-14
pep3-alt-MYO1B	ENST00000494129_191381420_191387556_744	MYO1B	T1	1.47505	2.13939e-15	9.70891e-14
pep2-alt-MYO1B	ENST00000490069_191409077_191423957_744	MYO1B	T1	1.47505	2.13939e-15	9.70891e-14
pep-d-MYRIP	ENST00000458441_40210046_40258163_720	MYRIP	T1	-2.70801	5.94308e-18	4.24391e-16
pep-alt-MYT1L	ENST00000647604_1942649_1942759_111	MYT1L	T1	-1.97227	0.00761491	0.0209905
pep-d-NCAM1	ENST00000615112_113276565_113276657_93	NCAM1	T1	-4.66945	1.32811e-27	5.48411e-25
pep2-nc-NEAT1	ENST00000501122_65431832_65431882_51	NEAT1	T1	1.02987	3.11618e-05	0.00017595
pep3-nc-NEAT1	ENST00000501122_65437784_65437840_57	NEAT1	T1	1.02987	3.11618e-05	0.00017595
pep1-nc-NEAT1	ENST00000501122_65426954_65427031_78	NEAT1	T1	1.02987	3.11618e-05	0.00017595
pep-d-NEFM	ENST00000433454_24918954_24919091_138	NEFM	T1	-3.20919	1.8039e-08	2.20548e-07
pep-alt-NELFCD	ENST00000477741_58987719_58989989_492	NELFCD	T1	1.27877	1.7179e-12	4.63865e-11
pep-alt-NEXN	ENST00000480732_77935850_77942826_747	NEXN	T1	-4.03602	4.89483e-18	3.53873e-16
pep-u-NIM1K	ENST00000326035_43245664_43245759_96	NIM1K	T1	-1.60745	7.07389e-07	6.00869e-06
pep-d-NME1	ENST00000475573_51161199_51161842_189	NME1	T1	1.28353	2.55622e-06	1.91355e-05
pep-alt-NNMT	ENST00000541754_114297956_114312474_633	NNMT	T1	-1.18526	3.7069e-05	0.000204779
pep-d-NOLC1	ENST00000464969_102160721_102162266_729	NOLC1	T1	1.12136	3.86802e-14	1.38446e-12
pep4-alt-NOP56	ENST00000492135_2656504_2658291_669	NOP56	T1	1.05002	9.88673e-14	3.29954e-12
pep1-d-NOP56	ENST00000415272_2658061_2658291_231	NOP56	T1	1.05002	9.88673e-14	3.29954e-12
pep3-alt-NOP56	ENST00000480992_2654793_2656041_603	NOP56	T1	1.05002	9.88673e-14	3.29954e-12
pep2-alt-NOP56	ENST00000462630_2656887_2658291_510	NOP56	T1	1.05002	9.88673e-14	3.29954e-12
pep-d-NRXN1	ENST00000405581_50918266_50918304_39	NRXN1	T1	-5.34401	6.68698e-31	5.12698e-28
pep-alt-NRXN2	ENST00000466324_64675833_64675919_87	NRXN2	T1	-3.19339	3.20802e-12	8.14872e-11
pep1-alt-NUCB2	ENST00000533511_17295396_17295482_87	NUCB2	T1	-1.00525	9.08901e-05	0.000453129
pep2-d-NUCB2	ENST00000646648_17311238_17337433_627	NUCB2	T1	-1.00525	9.08901e-05	0.000453129
pep-alt-NUP107	ENST00000537598_68687042_68709242_630	NUP107	T1	1.16482	1.80478e-17	1.15565e-15
pep-alt-NUP37	ENST00000551200_102077267_102118482_741	NUP37	T1	1.00807	1.48627e-08	1.85381e-07
pep-alt-OASL	ENST00000680750_121020564_121027679_747	OASL	T1	-1.24739	0.010886	0.0284045
pep-alt-OAT	ENST00000476917_124407397_124412198_567	OAT	T1	-1.37191	0.000138464	0.000654151
pep-alt-OGN	ENST00000468743_92389842_92393113_243	OGN	T1	-5.06425	1.72951e-23	3.31509e-21
pep1-alt-OLFML1	ENST00000528308_7485852_7488504_531	OLFML1	T1	-2.20637	1.05332e-13	3.49887e-12
pep2-d-OLFML1	ENST00000528758_7509439_7510185_747	OLFML1	T1	-2.20637	1.05332e-13	3.49887e-12
pep-alt-OLFML3	ENST00000491700_113981035_113981766_732	OLFML3	T1	-3.01452	7.78917e-19	6.50251e-17
pep-d-ONECUT2	ENST00000491143_57482741_57482950_210	ONECUT2	T1	1.56228	0.0147601	0.0367117
pep2-nc-OVCH1-AS1	ENST00000641955_29394181_29394291_111	OVCH1-AS1	T1	-1.90162	1.48153e-06	1.17167e-05
pep1-nc-OVCH1-AS1	ENST00000641955_29394175_29394291_117	OVCH1-AS1	T1	-1.90162	1.48153e-06	1.17167e-05
pep-nc-PACRG-AS1	ENST00000655608_163322774_163322941_168	PACRG-AS1	T1	-2.01311	0.0192868	0.0460779
pep2-alt-PAICS	ENST00000510584_56436313_56441901_255	PAICS	T1	1.20172	2.21958e-16	1.18656e-14
pep1-alt-PAICS	ENST00000508554_56450661_56450714_54	PAICS	T1	1.20172	2.21958e-16	1.18656e-14
pep-alt-PALLD	ENST00000507699_168915968_168926382_738	PALLD	T1	-2.74705	2.02552e-13	6.39368e-12
pep2-alt-PALM	ENST00000593172_734179_746811_735	PALM	T1	-2.59766	9.74807e-15	3.89055e-13
pep1-alt-PALM	ENST00000592870_709147_734268_516	PALM	T1	-2.59766	9.74807e-15	3.89055e-13
pep3-nc-PART1	ENST00000515734_60490405_60490584_180	PART1	T1	-3.44677	4.21547e-15	1.80084e-13
pep1-nc-PART1	ENST00000504876_60523692_60523841_150	PART1	T1	-3.44677	4.21547e-15	1.80084e-13
pep2-nc-PART1	ENST00000504876_60525842_60526081_240	PART1	T1	-3.44677	4.21547e-15	1.80084e-13
pep-alt-PARVA	ENST00000533345_12398353_12513343_642	PARVA	T1	-1.54682	7.68556e-09	1.02951e-07
pep1-alt-PBLD	ENST00000277795_68288454_68288654_201	PBLD	T1	-1.16196	0.00719204	0.0199962
pep2-alt-PBLD	ENST00000277795_68288930_68306868_438	PBLD	T1	-1.16196	0.00719204	0.0199962
pep2-nc-PCA3	ENST00000646947_76739426_76739533_108	PCA3	T1	-2.58526	9.1925e-05	0.000457662
pep1-nc-PCA3	ENST00000642542_76737021_76737155_135	PCA3	T1	-2.58526	9.1925e-05	0.000457662
pep2-nc-PCAT14	ENST00000626825_23546862_23546966_105	PCAT14	T1	3.15506	3.10414e-06	2.26949e-05
pep1-nc-PCAT14	ENST00000626825_23537132_23546539_216	PCAT14	T1	3.15506	3.10414e-06	2.26949e-05
pep-alt-PCBP3	ENST00000468429_45901045_45940042_642	PCBP3	T1	-2.38181	4.6716e-11	9.50468e-10
pep-d-PCDH10	ENST00000264360_133191107_133191145_39	PCDH10	T1	-5.76916	1.81323e-20	1.98603e-18
pep-d-PCDH19	ENST00000255531_100292788_100293081_294	PCDH19	T1	-2.12863	1.07533e-08	1.38382e-07
pep-d-PCDH9	ENST00000377861_67201062_67201205_144	PCDH9	T1	-4.93384	1.59862e-21	2.22851e-19
pep2-alt-PCK2	ENST00000559250_24100211_24103961_357	PCK2	T1	-2.40425	3.66972e-06	2.62438e-05
pep1-alt-PCK2	ENST00000558674_24098576_24100016_750	PCK2	T1	-2.40425	3.66972e-06	2.62438e-05
pep3-alt-PCK2	ENST00000561050_24096908_24099613_675	PCK2	T1	-2.40425	3.66972e-06	2.62438e-05
pep-alt-PDE1B	ENST00000548855_54569571_54570417_219	PDE1B	T1	-2.55138	6.03419e-11	1.20415e-09
pep-d-PDGFC	ENST00000274071_156763197_156767855_93	PDGFC	T1	-1.0709	0.000113994	0.000551054
pep1-alt-PDLIM3	ENST00000504011_185514289_185535434_567	PDLIM3	T1	-4.66528	2.63272e-26	8.33743e-24
pep2-d-PDLIM3	ENST00000629667_185502297_185514289_714	PDLIM3	T1	-4.66528	2.63272e-26	8.33743e-24
pep-d-PDLIM7	ENST00000486828_177483647_177489586_696	PDLIM7	T1	-2.50676	8.51127e-11	1.65538e-09
pep2-alt-PEPD	ENST00000591968_33387347_33395143_546	PEPD	T1	-1.48544	2.49716e-05	0.000144872
pep1-alt-PEPD	ENST00000590408_33462994_33511039_291	PEPD	T1	-1.48544	2.49716e-05	0.000144872
pep1-alt-PFAS	ENST00000580356_8255069_8256603_507	PFAS	T1	1.07128	3.01242e-11	6.35991e-10
pep2-d-PFAS	ENST00000580356_8267560_8269261_738	PFAS	T1	1.07128	3.01242e-11	6.35991e-10
pep-d-PFKFB2	ENST00000411990_207067593_207079016_687	PFKFB2	T1	1.6249	5.00064e-08	5.51869e-07
pep2-alt-PGA3	ENST00000539649_61203613_61206803_465	PGA3	T1	-6.01575	6.63076e-08	7.08164e-07
pep1-alt-PGA3	ENST00000539649_61203529_61206803_549	PGA3	T1	-6.01575	6.63076e-08	7.08164e-07
pep-alt-PGA4	ENST00000545726_61222365_61226513_561	PGA4	T1	-8.81289	2.01487e-10	3.63937e-09
pep-alt-PGM5	ENST00000604870_68378337_68405013_648	PGM5	T1	-5.49359	3.4368e-31	2.78142e-28
pep-d-PHYHD1	ENST00000412476_128940395_128941710_390	PHYHD1	T1	-1.0387	0.0197724	0.0470962
pep-alt-PINK1	ENST00000492302_20638299_20638427_129	PINK1	T1	-1.50206	1.63666e-19	1.52345e-17
pep-alt-PLEKHS1	ENST00000354462_113774240_113775796_294	PLEKHS1	T1	1.63623	0.0040971	0.0123584
pep-d-PLIN5	ENST00000381848_4523126_4523266_141	PLIN5	T1	-1.48341	0.000640855	0.00249532
pep-d-PLXDC2	ENST00000377252_20287517_20287549_33	PLXDC2	T1	-1.61159	1.89477e-09	2.86626e-08
pep-d-PNPT1	ENST00000260604_55643201_55660171_744	PNPT1	T1	1.09725	4.75649e-21	5.8041e-19
pep-alt-POLR1C	ENST00000481352_43517095_43519906_465	POLR1C	T1	1.65546	9.91094e-16	4.76494e-14
pep-d-POMK	ENST00000614426_43122161_43122874_714	POMK	T1	1.40319	2.34886e-10	4.19841e-09
pep1-alt-POSTN	ENST00000473823_37563336_37570679_255	POSTN	T1	-1.0247	0.00361238	0.0110926
pep2-alt-POSTN	ENST00000497145_37569298_37570679_264	POSTN	T1	-1.0247	0.00361238	0.0110926
pep-alt-PPAT	ENST00000425339_56395355_56399502_639	PPAT	T1	1.49399	4.01158e-23	7.21465e-21
pep2-alt-PPP1R12A	ENST00000550903_79775932_79789656_483	PPP1R12A	T1	-1.43592	3.52718e-07	3.20637e-06
pep1-alt-PPP1R12A	ENST00000550001_79807225_79809812_219	PPP1R12A	T1	-1.43592	3.52718e-07	3.20637e-06
pep-d-PPP1R12C	ENST00000263433_55091036_55091113_78	PPP1R12C	T1	-1.56414	3.14822e-09	4.55429e-08
pep1-nc-PROX1-AS1	ENST00000433082_213820394_213820513_120	PROX1-AS1	T1	2.19494	0.00580859	0.0166409
pep2-nc-PROX1-AS1	ENST00000608138_213841037_213841291_255	PROX1-AS1	T1	2.19494	0.00580859	0.0166409
pep-alt-PRPH	ENST00000530631_49297519_49298350_252	PRPH	T1	-4.79935	3.99713e-17	2.41611e-15
pep-d-PRRG3	ENST00000370353_151703459_151703533_75	PRRG3	T1	-1.12155	0.000534952	0.00213592
pep-alt-PRSS23	ENST00000528769_86940873_86950401_87	PRSS23	T1	-1.51047	3.63972e-05	0.000201641
pep-d-PTBP2	ENST00000482253_96785206_96813402_741	PTBP2	T1	-1.01238	0.00160767	0.00555495
pep1-nc-PTENP1-AS	ENST00000627688_33678166_33680927_156	PTENP1-AS	T1	-2.15385	0.000665563	0.0025793
pep2-nc-PTENP1-AS	ENST00000667245_33680304_33680483_180	PTENP1-AS	T1	-2.15385	0.000665563	0.0025793
pep-alt-PTGDS	ENST00000492068_136978813_136980852_636	PTGDS	T1	-2.92178	1.09738e-13	3.61676e-12
pep1-alt-PTGR1	ENST00000374313_111592925_111599703_321	PTGR1	T1	-1.46101	6.76011e-06	4.52356e-05
pep2-d-PTGR1	ENST00000374324_111564242_111589298_726	PTGR1	T1	-1.46101	6.76011e-06	4.52356e-05
pep-alt-PUS1	ENST00000543754_131941294_131943583_735	PUS1	T1	1.12124	3.75256e-13	1.13179e-11
pep2-nc-PVT1	ENST00000668619_128047554_128047724_171	PVT1	T1	2.0679	1.39589e-18	1.11422e-16
pep1-nc-PVT1	ENST00000504719_127932625_127932690_66	PVT1	T1	2.0679	1.39589e-18	1.11422e-16
pep1-nc-PWRN1	ENST00000562244_24521704_24521796_93	PWRN1	T1	-2.7585	2.22527e-05	0.000131056
pep3-nc-PWRN1	ENST00000650803_24234043_24300315_339	PWRN1	T1	-2.7585	2.22527e-05	0.000131056
pep5-nc-PWRN1	ENST00000657427_24198375_24198536_162	PWRN1	T1	-2.7585	2.22527e-05	0.000131056
pep2-nc-PWRN1	ENST00000565512_24513048_24513164_117	PWRN1	T1	-2.7585	2.22527e-05	0.000131056
pep4-nc-PWRN1	ENST00000652139_24752481_24752627_147	PWRN1	T1	-2.7585	2.22527e-05	0.000131056
pep-alt-PYCR1	ENST00000584848_81933217_81934966_201	PYCR1	T1	1.16802	0.00511057	0.0149449
pep-alt-RAB11FIP1	ENST00000523182_37862898_37871687_735	RAB11FIP1	T1	1.00895	0.00594648	0.0169854
pep-d-RAB34	ENST00000395243_28714646_28715825_465	RAB34	T1	-1.19355	0.000270261	0.00117664
pep-alt-RBM34	ENST00000476261_235152688_235161226_675	RBM34	T1	1.00954	4.94066e-06	3.42974e-05
pep-u-RBMS1	ENST00000409075_160408522_160408560_39	RBMS1	T1	-1.06573	6.58113e-05	0.000341663
pep-u-RCC1	ENST00000430407_28518848_28518916_69	RCC1	T1	1.38666	1.323e-07	1.31242e-06
pep-alt-RDH12	ENST00000552873_67727172_67729462_291	RDH12	T1	-2.45474	6.9374e-06	4.63049e-05
pep1-alt-RDX	ENST00000530085_110231872_110237847_720	RDX	T1	-1.22078	5.78417e-05	0.000305072
pep2-alt-RDX	ENST00000645312_110185424_110199678_294	RDX	T1	-1.22078	5.78417e-05	0.000305072
pep-nc-RFPL1S	ENST00000461286_29439471_29439635_165	RFPL1S	T1	-1.03644	0.0203052	0.0481791
pep-alt-RPS25	ENST00000527853_119015848_119017662_393	RPS25	T1	-1.07964	1.67967e-07	1.62799e-06
pep-d-RPS6KA5	ENST00000614987_90859149_90859280_132	RPS6KA5	T1	-1.00406	1.00574e-05	6.45706e-05
pep-alt-RRM2	ENST00000461327_10122739_10123391_324	RRM2	T1	1.54091	0.000189416	0.000860138
pep-u-RUFY4	ENST00000457754_218035021_218058625_273	RUFY4	T1	1.51725	8.00914e-05	0.000405806
pep-alt-S1PR3	ENST00000334490_88993944_88994033_90	S1PR3	T1	-2.03112	1.30485e-06	1.04213e-05
pep2-nc-SAMD12-AS1	ENST00000625758_118906012_118906077_66	SAMD12-AS1	T1	1.59955	3.97544e-06	2.82567e-05
pep1-nc-SAMD12-AS1	ENST00000625758_118621031_118621138_108	SAMD12-AS1	T1	1.59955	3.97544e-06	2.82567e-05
pep-alt-SCN9A	ENST00000646694_166204765_166204908_144	SCN9A	T1	-1.19627	0.0136189	0.0342914
pep-d-SCUBE1	ENST00000360835_43201771_43201869_99	SCUBE1	T1	-3.15226	8.57338e-15	3.44937e-13
pep2-d-SENP3-EIF4A1	ENST00000614237_7577353_7578483_585	SENP3-EIF4A1	T1	1.87415	2.52796e-08	2.97344e-07
pep1-d-SENP3-EIF4A1	ENST00000614237_7576662_7578483_735	SENP3-EIF4A1	T1	1.87415	2.52796e-08	2.97344e-07
pep2-alt-SERPINF1	ENST00000573763_1771853_1775076_237	SERPINF1	T1	-2.43501	2.05562e-23	3.83914e-21
pep1-alt-SERPINF1	ENST00000572517_1776511_1777443_489	SERPINF1	T1	-2.43501	2.05562e-23	3.83914e-21
pep3-alt-SERPING1	ENST00000677856_57600224_57606284_564	SERPING1	T1	-2.15858	2.13408e-12	5.61159e-11
pep1-d-SERPING1	ENST00000531133_57606099_57614578_726	SERPING1	T1	-2.15858	2.13408e-12	5.61159e-11
pep2-alt-SERPING1	ENST00000677275_57597693_57602210_705	SERPING1	T1	-2.15858	2.13408e-12	5.61159e-11
pep-alt-SH3BGRL	ENST00000474113_81255566_81297224_375	SH3BGRL	T1	-1.78312	5.98977e-14	2.05604e-12
pep-alt-SHCBP1	ENST00000566016_46603933_46616145_738	SHCBP1	T1	1.7614	3.3869e-08	3.88188e-07
pep-alt-SLAMF7	ENST00000484221_160751335_160751559_225	SLAMF7	T1	-2.40266	4.87858e-07	4.29678e-06
pep-u-SLC14A1	ENST00000436407_45726738_45727028_291	SLC14A1	T1	-1.04749	0.00864772	0.0233786
pep-d-SLC16A7	ENST00000549033_59775037_59779676_693	SLC16A7	T1	-1.65818	3.11175e-05	0.000175801
pep-d-SLC36A1	ENST00000243389_151491718_151491777_60	SLC36A1	T1	-1.0078	0.00889796	0.0239282
pep-alt-SLC37A2	ENST00000526405_125085623_125086033_132	SLC37A2	T1	-1.11344	0.0194889	0.0465227
pep-alt-SLC5A2	ENST00000568188_31489016_31489548_459	SLC5A2	T1	1.39999	8.57132e-07	7.11063e-06
pep-u-SLC7A14	ENST00000231706_170527019_170585969_129	SLC7A14	T1	-4.72698	8.73093e-13	2.49144e-11
pep-u-SLC9A4	ENST00000295269_102473540_102473581_42	SLC9A4	T1	-2.44405	0.00015376	0.000716423
pep-d-SLITRK5	ENST00000325089_87689382_87689570_189	SLITRK5	T1	-2.72688	1.80031e-06	1.39315e-05
pep-d-SLMAP	ENST00000657480_57912461_57925925_747	SLMAP	T1	-1.44673	2.97147e-07	2.74141e-06
pep-alt-SMARCA1	ENST00000617310_129481039_129496782_735	SMARCA1	T1	-1.45789	2.33133e-06	1.7615e-05
pep-nc-SMCR2	ENST00000456090_17675390_17675485_96	SMCR2	T1	1.72526	0.0141903	0.0355435
pep3-alt-SMTN	ENST00000489337_31095444_31098810_738	SMTN	T1	-3.38243	1.13214e-14	4.45138e-13
pep1-alt-SMTN	ENST00000460658_31091098_31095458_714	SMTN	T1	-3.38243	1.13214e-14	4.45138e-13
pep4-alt-SMTN	ENST00000493335_31093448_31095928_630	SMTN	T1	-3.38243	1.13214e-14	4.45138e-13
pep2-alt-SMTN	ENST00000460658_31096654_31099242_732	SMTN	T1	-3.38243	1.13214e-14	4.45138e-13
pep-alt-SNCG	ENST00000465679_86958665_86962822_543	SNCG	T1	-2.50447	9.56357e-14	3.19902e-12
pep-nc-SNHG1	ENST00000539975_62854024_62855163_72	SNHG1	T1	1.25385	2.71288e-10	4.8195e-09
pep9-nc-SNHG14	ENST00000656474_25266215_25266262_48	SNHG14	T1	-2.74037	1.07318e-10	2.05031e-09
pep13-nc-SNHG14	ENST00000661541_25094031_25094120_90	SNHG14	T1	-2.74037	1.07318e-10	2.05031e-09
pep3-nc-SNHG14	ENST00000557108_24984609_24984908_300	SNHG14	T1	-2.74037	1.07318e-10	2.05031e-09
pep6-nc-SNHG14	ENST00000640631_25087647_25087745_99	SNHG14	T1	-2.74037	1.07318e-10	2.05031e-09
pep1-nc-SNHG14	ENST00000551631_25001437_25001514_78	SNHG14	T1	-2.74037	1.07318e-10	2.05031e-09
pep11-nc-SNHG14	ENST00000658853_25377748_25377822_75	SNHG14	T1	-2.74037	1.07318e-10	2.05031e-09
pep5-nc-SNHG14	ENST00000640631_25056603_25059209_75	SNHG14	T1	-2.74037	1.07318e-10	2.05031e-09
pep10-nc-SNHG14	ENST00000657285_25102277_25102375_99	SNHG14	T1	-2.74037	1.07318e-10	2.05031e-09
pep8-nc-SNHG14	ENST00000656463_25016847_25016945_99	SNHG14	T1	-2.74037	1.07318e-10	2.05031e-09
pep4-nc-SNHG14	ENST00000557108_24990981_24991088_108	SNHG14	T1	-2.74037	1.07318e-10	2.05031e-09
pep2-nc-SNHG14	ENST00000551631_25020783_25020836_54	SNHG14	T1	-2.74037	1.07318e-10	2.05031e-09
pep7-nc-SNHG14	ENST00000656463_25016331_25016465_135	SNHG14	T1	-2.74037	1.07318e-10	2.05031e-09
pep12-nc-SNHG14	ENST00000660542_25085281_25086533_66	SNHG14	T1	-2.74037	1.07318e-10	2.05031e-09
pep-nc-SNHG4	ENST00000507692_139279285_139279356_72	SNHG4	T1	1.72909	4.80093e-10	8.09462e-09
pep2-alt-SORBS1	ENST00000474353_95346452_95384271_750	SORBS1	T1	-3.9606	2.3602e-19	2.12236e-17
pep1-alt-SORBS1	ENST00000474353_95346452_95354929_210	SORBS1	T1	-3.9606	2.3602e-19	2.12236e-17
pep2-alt-SORBS2	ENST00000478461_185587630_185589799_180	SORBS2	T1	-1.68624	3.57725e-05	0.000198634
pep3-alt-SORBS2	ENST00000480146_185614750_185615203_369	SORBS2	T1	-1.68624	3.57725e-05	0.000198634
pep1-alt-SORBS2	ENST00000470685_185646653_185662230_732	SORBS2	T1	-1.68624	3.57725e-05	0.000198634
pep-d-SORCS2	ENST00000505529_7740623_7740691_69	SORCS2	T1	-1.62292	2.8825e-06	2.12881e-05
pep1-alt-SORD	ENST00000558580_45061123_45073527_750	SORD	T1	1.0657	7.62319e-05	0.000388629
pep2-alt-SORD	ENST00000674387_45061021_45072439_690	SORD	T1	1.0657	7.62319e-05	0.000388629
pep1-alt-STAT1	ENST00000673638_190989614_191001136_699	STAT1	T1	1.06196	4.6459e-07	4.10826e-06
pep2-d-STAT1	ENST00000673734_190970706_190982464_750	STAT1	T1	1.06196	4.6459e-07	4.10826e-06
pep-d-STX16-NPEPL1	ENST00000530122_58691775_58705548_729	STX16-NPEPL1	T1	1.74996	1.33541e-06	1.0642e-05
pep-alt-SULT1A1	ENST00000395609_28605824_28608580_714	SULT1A1	T1	-1.85459	8.68546e-05	0.000435619
pep-u-SULT1C4	ENST00000272452_108377998_108378084_87	SULT1C4	T1	-1.96745	1.40004e-06	1.11206e-05
pep-alt-SYNE1	ENST00000347037_152151567_152152056_222	SYNE1	T1	-2.39842	4.14644e-11	8.50151e-10
pep-alt-SYP	ENST00000472737_49197588_49200168_336	SYP	T1	-1.6629	2.38612e-07	2.24983e-06
pep-alt-TACC1	ENST00000522955_38820277_38827425_678	TACC1	T1	-1.42267	1.2623e-05	7.92439e-05
pep1-alt-TAGLN	ENST00000533863_117203322_117203939_321	TAGLN	T1	-4.97281	2.63599e-29	1.50588e-26
pep3-alt-TAGLN	ENST00000533863_117203457_117203939_186	TAGLN	T1	-4.97281	2.63599e-29	1.50588e-26
pep2-alt-TAGLN	ENST00000533863_117203382_117203939_261	TAGLN	T1	-4.97281	2.63599e-29	1.50588e-26
pep4-alt-TAGLN	ENST00000533863_117203814_117203939_126	TAGLN	T1	-4.97281	2.63599e-29	1.50588e-26
pep-d-TANC2	ENST00000424789_63422504_63422554_51	TANC2	T1	1.08377	5.18444e-05	0.000276545
pep2-nc-TARID	ENST00000607641_133887015_133887059_45	TARID	T1	-2.0328	1.68287e-14	6.40083e-13
pep1-nc-TARID	ENST00000607033_133536424_133536486_63	TARID	T1	-2.0328	1.68287e-14	6.40083e-13
pep-d-TC2N	ENST00000340892_91782898_91782963_66	TC2N	T1	1.44089	9.48479e-08	9.80275e-07
pep3-alt-TF	ENST00000493011_133746411_133755496_666	TF	T1	-1.45187	0.00671746	0.0188694
pep1-alt-TF	ENST00000461695_133770552_133778617_489	TF	T1	-1.45187	0.00671746	0.0188694
pep2-alt-TF	ENST00000462495_133768088_133770607_177	TF	T1	-1.45187	0.00671746	0.0188694
pep4-alt-TF	ENST00000493011_133753649_133755496_366	TF	T1	-1.45187	0.00671746	0.0188694
pep-alt-TFAP2E	ENST00000650429_35588371_35594673_723	TFAP2E	T1	1.72623	2.89901e-07	2.68051e-06
pep-alt-TFRC	ENST00000464368_196062565_196065548_393	TFRC	T1	1.03582	2.19135e-05	0.000129634
pep-alt-TGFB1I1	ENST00000564176_31476594_31477573_681	TGFB1I1	T1	-3.33255	1.06334e-17	7.15483e-16
pep-alt-TGM3	ENST00000463090_2313012_2325981_462	TGM3	T1	-4.57443	3.32722e-05	0.00018642
pep-d-TIGD1	ENST00000408957_232543968_232544276_309	TIGD1	T1	1.47949	1.12685e-13	3.69715e-12
pep-d-TLE4	ENST00000462803_79718969_79725141_732	TLE4	T1	-1.02875	8.65082e-09	1.14201e-07
pep-alt-TLN1	ENST00000378192_35723951_35725658_747	TLN1	T1	-1.48406	5.84829e-07	5.0666e-06
pep-u-TMEM74B	ENST00000381894_1183949_1184077_129	TMEM74B	T1	1.7998	1.76601e-06	1.36988e-05
pep-nc-TMEM78	ENST00000323223_229250511_229250639_129	TMEM78	T1	2.00172	2.02871e-06	1.55176e-05
pep-alt-TMOD2	ENST00000560576_51784198_51784341_144	TMOD2	T1	-1.33494	4.41747e-05	0.000240521
pep1-alt-TMPO	ENST00000548223_98544293_98547855_636	TMPO	T1	1.10775	1.8152e-09	2.7516e-08
pep2-alt-TMPO	ENST00000548223_98544514_98547855_507	TMPO	T1	1.10775	1.8152e-09	2.7516e-08
pep-alt-TMTC1	ENST00000553189_29755788_29755865_78	TMTC1	T1	-2.4756	3.85931e-09	5.48492e-08
pep-d-TNFAIP2	ENST00000559406_103130091_103131066_150	TNFAIP2	T1	1.20706	1.89825e-05	0.000114141
pep2-alt-TNS1	ENST00000492338_217890865_217895056_420	TNS1	T1	-3.5312	1.671e-16	9.16845e-15
pep1-alt-TNS1	ENST00000490566_217804462_217813739_711	TNS1	T1	-3.5312	1.671e-16	9.16845e-15
pep-alt-TNS2	ENST00000549311_53061009_53062661_681	TNS2	T1	-2.17517	4.94402e-16	2.50076e-14
pep-alt-TOR1AIP1	ENST00000524653_179884001_179904752_450	TOR1AIP1	T1	-1.09808	1.23851e-08	1.57475e-07
pep5-alt-TPM1	ENST00000651344_63042830_63060940_564	TPM1	T1	-3.09444	1.04909e-14	4.15288e-13
pep1-alt-TPM1	ENST00000558314_63042830_63043870_279	TPM1	T1	-3.09444	1.04909e-14	4.15288e-13
pep6-alt-TPM1	ENST00000651344_63042857_63060940_537	TPM1	T1	-3.09444	1.04909e-14	4.15288e-13
pep2-alt-TPM1	ENST00000558314_63042857_63043870_252	TPM1	T1	-3.09444	1.04909e-14	4.15288e-13
pep3-alt-TPM1	ENST00000644204_63043982_63061727_585	TPM1	T1	-3.09444	1.04909e-14	4.15288e-13
pep4-alt-TPM1	ENST00000644204_63044129_63061727_438	TPM1	T1	-3.09444	1.04909e-14	4.15288e-13
pep2-alt-TPM2	ENST00000471212_35684794_35689217_741	TPM2	T1	-3.84744	2.73067e-15	1.20725e-13
pep1-alt-TPM2	ENST00000471212_35684794_35685741_630	TPM2	T1	-3.84744	2.73067e-15	1.20725e-13
pep3-alt-TPM2	ENST00000643485_35683162_35685523_450	TPM2	T1	-3.84744	2.73067e-15	1.20725e-13
pep-d-TPSD1	ENST00000211076_1258377_1258493_117	TPSD1	T1	-4.07228	5.20745e-13	1.53717e-11
pep-nc-TRG-AS1	ENST00000668633_38352770_38352820_51	TRG-AS1	T1	-1.52041	0.000180167	0.000821851
pep-alt-TRIM73	ENST00000483979_75403223_75403384_162	TRIM73	T1	-1.29421	0.00115979	0.0041955
pep-alt-TSPAN4	ENST00000468468_862637_862933_297	TSPAN4	T1	-1.29859	6.85284e-10	1.12356e-08
pep-alt-TSPYL2	ENST00000556808_53083132_53084934_564	TSPYL2	T1	-2.19348	6.52749e-09	8.89515e-08
pep-alt-TTC7B	ENST00000557059_90593542_90593862_321	TTC7B	T1	-1.76056	4.83777e-08	5.35768e-07
pep-alt-TTR	ENST00000541025_31591903_31595369_450	TTR	T1	-1.92816	0.00271923	0.00871397
pep2-nc-TTTY10	ENST00000659275_20505268_20505453_186	TTTY10	T1	-2.00429	0.00882992	0.0237827
pep1-nc-TTTY10	ENST00000654569_20469969_20470879_132	TTTY10	T1	-2.00429	0.00882992	0.0237827
pep2-alt-TUBA1A	ENST00000548363_49186286_49188979_399	TUBA1A	T1	-2.77577	6.34941e-16	3.14688e-14
pep3-alt-TUBA1A	ENST00000550811_49185013_49185759_747	TUBA1A	T1	-2.77577	6.34941e-16	3.14688e-14
pep1-alt-TUBA1A	ENST00000548363_49186286_49186629_192	TUBA1A	T1	-2.77577	6.34941e-16	3.14688e-14
pep-alt-TUBB2B	ENST00000473006_3224754_3225470_717	TUBB2B	T1	-1.69912	1.00438e-06	8.21523e-06
pep2-alt-TUBB6	ENST00000417736_12325813_12326127_315	TUBB6	T1	-1.81434	7.92616e-06	5.21755e-05
pep1-alt-TUBB6	ENST00000417736_12325432_12326127_696	TUBB6	T1	-1.81434	7.92616e-06	5.21755e-05
pep-alt-TYROBP	ENST00000585626_35907352_35907441_90	TYROBP	T1	-1.01106	0.00221693	0.00732566
pep-alt-UBAP2	ENST00000459988_33998754_33998834_81	UBAP2	T1	1.00222	3.7269e-15	1.61103e-13
pep-alt-UCHL1	ENST00000381760_41257486_41268070_747	UCHL1	T1	-2.0841	0.000110684	0.000536928
pep-nc-UMODL1-AS1	ENST00000329015_42103213_42103401_189	UMODL1-AS1	T1	-1.45768	0.0157394	0.0387794
pep-d-VAX2	ENST00000432367_70963595_70965118_456	VAX2	T1	1.13492	0.00533861	0.0155097
pep2-alt-VCL	ENST00000623461_74043122_74075005_678	VCL	T1	-1.35681	1.08905e-05	6.9415e-05
pep3-alt-VCL	ENST00000623461_74107247_74118166_747	VCL	T1	-1.35681	1.08905e-05	6.9415e-05
pep1-alt-VCL	ENST00000478896_73998121_74103845_396	VCL	T1	-1.35681	1.08905e-05	6.9415e-05
pep-u-VEGFA	ENST00000372067_43770219_43770353_135	VEGFA	T1	1.65398	1.15149e-08	1.47078e-07
pep-alt-VILL	ENST00000486616_38006428_38007052_384	VILL	T1	-1.26709	0.00613395	0.0174378
pep3-d-VIM	ENST00000469543_17236302_17237268_117	VIM	T1	-1.40097	3.27944e-08	3.77427e-07
pep6-alt-VIM	ENST00000485947_17229813_17230785_309	VIM	T1	-1.40097	3.27944e-08	3.77427e-07
pep5-alt-VIM	ENST00000485947_17229462_17230785_660	VIM	T1	-1.40097	3.27944e-08	3.77427e-07
pep1-d-VIM	ENST00000469543_17235784_17235909_126	VIM	T1	-1.40097	3.27944e-08	3.77427e-07
pep7-alt-VIM	ENST00000485947_17229816_17230785_306	VIM	T1	-1.40097	3.27944e-08	3.77427e-07
pep2-d-VIM	ENST00000469543_17236236_17237268_183	VIM	T1	-1.40097	3.27944e-08	3.77427e-07
pep4-alt-VIM	ENST00000485947_17229423_17230785_699	VIM	T1	-1.40097	3.27944e-08	3.77427e-07
pep-alt-WDR62	ENST00000589953_36067895_36068005_111	WDR62	T1	2.39945	2.27434e-14	8.40901e-13
pep-nc-WT1-AS	ENST00000395900_32440976_32441272_297	WT1-AS	T1	-1.39998	0.0108919	0.0284123
pep-d-XRCC2	ENST00000359321_152648480_152648569_90	XRCC2	T1	2.32619	4.11387e-23	7.30839e-21
pep-alt-YBX2	ENST00000571127_7293339_7294533_504	YBX2	T1	1.32033	0.00098388	0.00362075
pep-nc-ZEB2-AS1	ENST00000427278_144520651_144520872_222	ZEB2-AS1	T1	-1.24708	0.000668182	0.0025891
pep1-nc-ZFHX4-AS1	ENST00000523977_76616137_76616235_99	ZFHX4-AS1	T1	-3.09945	3.31744e-06	2.40491e-05
pep2-nc-ZFHX4-AS1	ENST00000663063_76672644_76683270_609	ZFHX4-AS1	T1	-3.09945	3.31744e-06	2.40491e-05
pep-alt-ZNF385B	ENST00000466398_179444958_179514099_612	ZNF385B	T1	-4.17225	1.28268e-20	1.43184e-18
pep-d-ZNF385D	ENST00000281523_21414246_21414392_147	ZNF385D	T1	-2.76481	2.60991e-12	6.75309e-11
pep-d-ZNF483	ENST00000358151_111577414_111577545_132	ZNF483	T1	-1.73473	1.54374e-06	1.21723e-05
pep1-nc-ZNF790-AS1	ENST00000587413_36803517_36803840_324	ZNF790-AS1	T1	-1.04193	0.00359242	0.0110453
pep2-nc-ZNF790-AS1	ENST00000650959_36830627_36830839_213	ZNF790-AS1	T1	-1.04193	0.00359242	0.0110453
pep1-alt-A2ML1	ENST00000537546_8823580_8834793_351	A2ML1	T2	-5.75833	7.63906e-14	2.9803e-12
pep2-alt-A2ML1	ENST00000545850_8857238_8857589_186	A2ML1	T2	-5.75833	7.63906e-14	2.9803e-12
pep-nc-ABALON	ENST00000629058_31721704_31721856_153	ABALON	T2	1.25519	4.58876e-10	7.88758e-09
pep-d-ABAT	ENST00000566590_8768908_8781427_750	ABAT	T2	-1.21337	4.37038e-06	2.91026e-05
pep-nc-AC242988.1	ENST00000611044_150255246_150255314_69	AC242988.1	T2	1.29786	0.000508356	0.00196282
pep1-alt-ACADS	ENST00000539690_120725802_120737219_528	ACADS	T2	-1.1599	6.11333e-07	4.97256e-06
pep2-alt-ACADS	ENST00000539690_120737365_120737532_168	ACADS	T2	-1.1599	6.11333e-07	4.97256e-06
pep2-alt-ACTA2	ENST00000480297_88941212_88947317_435	ACTA2	T2	-1.95	8.04596e-10	1.30476e-08
pep3-alt-ACTA2	ENST00000480297_88941212_88947350_468	ACTA2	T2	-1.95	8.04596e-10	1.30476e-08
pep1-alt-ACTA2	ENST00000480297_88941212_88947311_429	ACTA2	T2	-1.95	8.04596e-10	1.30476e-08
pep4-alt-ACTA2	ENST00000480297_88941212_88948900_603	ACTA2	T2	-1.95	8.04596e-10	1.30476e-08
pep5-alt-ACTA2	ENST00000480297_88941212_88948930_633	ACTA2	T2	-1.95	8.04596e-10	1.30476e-08
pep2-alt-ACTC1	ENST00000647798_34790415_34791293_321	ACTC1	T2	-1.90601	4.97596e-07	4.15657e-06
pep3-alt-ACTC1	ENST00000647798_34790415_34792231_465	ACTC1	T2	-1.90601	4.97596e-07	4.15657e-06
pep6-alt-ACTC1	ENST00000650163_34790415_34793299_732	ACTC1	T2	-1.90601	4.97596e-07	4.15657e-06
pep5-alt-ACTC1	ENST00000647798_34792521_34793940_420	ACTC1	T2	-1.90601	4.97596e-07	4.15657e-06
pep4-alt-ACTC1	ENST00000647798_34792521_34793563_315	ACTC1	T2	-1.90601	4.97596e-07	4.15657e-06
pep1-alt-ACTC1	ENST00000647798_34790415_34791221_249	ACTC1	T2	-1.90601	4.97596e-07	4.15657e-06
pep3-d-ACTG2	ENST00000438902_73919510_73919572_63	ACTG2	T2	-2.38868	1.91004e-06	1.37686e-05
pep2-d-ACTG2	ENST00000438902_73914724_73919572_471	ACTG2	T2	-2.38868	1.91004e-06	1.37686e-05
pep1-d-ACTG2	ENST00000438902_73909085_73919572_732	ACTG2	T2	-2.38868	1.91004e-06	1.37686e-05
pep1-alt-ADA	ENST00000492931_44622863_44629129_687	ADA	T2	-1.861	1.79644e-12	5.24147e-11
pep2-alt-ADA	ENST00000539235_44619837_44623072_477	ADA	T2	-1.861	1.79644e-12	5.24147e-11
pep3-alt-ADA	ENST00000545776_44626455_44651607_363	ADA	T2	-1.861	1.79644e-12	5.24147e-11
pep2-alt-ADH1B	ENST00000515694_99307843_99316011_672	ADH1B	T2	-2.53869	6.22263e-09	8.17553e-08
pep3-alt-ADH1B	ENST00000632775_99315784_99316164_381	ADH1B	T2	-2.53869	6.22263e-09	8.17553e-08
pep1-alt-ADH1B	ENST00000504498_99317969_99321361_366	ADH1B	T2	-2.53869	6.22263e-09	8.17553e-08
pep-alt-ADH7	ENST00000485660_99413151_99415632_177	ADH7	T2	-3.29773	0.0001579	0.000705934
pep-d-ADHFE1	ENST00000426810_66444418_66453731_714	ADHFE1	T2	-2.38913	2.85018e-15	1.56352e-13
pep-nc-ADIRF-AS1	ENST00000609170_86965596_86965712_117	ADIRF-AS1	T2	-1.21497	5.72565e-09	7.55495e-08
pep2-nc-AFAP1-AS1	ENST00000608442_7777601_7777723_123	AFAP1-AS1	T2	2.32439	1.8379e-06	1.33363e-05
pep1-nc-AFAP1-AS1	ENST00000608442_7774862_7775083_222	AFAP1-AS1	T2	2.32439	1.8379e-06	1.33363e-05
pep1-alt-AGT	ENST00000679854_230709957_230710691_735	AGT	T2	1.80168	3.98095e-08	4.31364e-07
pep2-alt-AGT	ENST00000681347_230705932_230710472_747	AGT	T2	1.80168	3.98095e-08	4.31364e-07
pep-alt-AHNAK	ENST00000525875_62433855_62517298_426	AHNAK	T2	-1.52223	4.02205e-14	1.65131e-12
pep-alt-AHNAK2	ENST00000555122_104954885_104970456_669	AHNAK2	T2	-1.50745	5.5145e-05	0.000279369
pep-alt-AHSG	ENST00000478441_186613142_186617512_735	AHSG	T2	2.62072	2.66517e-06	1.86294e-05
pep1-nc-AIRN	ENST00000601203_160005112_160005519_408	AIRN	T2	1.01837	0.00330184	0.00985218
pep2-nc-AIRN	ENST00000601203_160005494_160005598_105	AIRN	T2	1.01837	0.00330184	0.00985218
pep3-nc-AIRN	ENST00000601203_160007374_160007502_129	AIRN	T2	1.01837	0.00330184	0.00985218
pep-alt-AKR1B10	ENST00000498818_134537602_134539018_228	AKR1B10	T2	-2.03093	2.89081e-05	0.000157482
pep1-alt-AKR1B15	ENST00000467156_134565481_134569532_354	AKR1B15	T2	-3.35502	6.11036e-12	1.58657e-10
pep2-alt-AKR1B15	ENST00000467156_134568296_134569532_150	AKR1B15	T2	-3.35502	6.11036e-12	1.58657e-10
pep3-alt-AKR1C1	ENST00000477661_4968294_4977739_615	AKR1C1	T2	-1.61536	4.38658e-06	2.91979e-05
pep1-alt-AKR1C1	ENST00000477661_4963301_4967112_582	AKR1C1	T2	-1.61536	4.38658e-06	2.91979e-05
pep2-alt-AKR1C1	ENST00000477661_4967434_4967475_42	AKR1C1	T2	-1.61536	4.38658e-06	2.91979e-05
pep2-alt-AKR1C2	ENST00000460124_4989999_4999292_615	AKR1C2	T2	-2.09716	6.04428e-08	6.28298e-07
pep1-d-AKR1C2	ENST00000455190_4999972_5000187_216	AKR1C2	T2	-2.09716	6.04428e-08	6.28298e-07
pep2-alt-AKR1C3	ENST00000605322_5094445_5099644_570	AKR1C3	T2	-1.28654	4.24264e-05	0.000221222
pep1-alt-AKR1C3	ENST00000603484_5105610_5107500_108	AKR1C3	T2	-1.28654	4.24264e-05	0.000221222
pep8-alt-ALB	ENST00000505649_73413552_73418100_327	ALB	T2	4.4244	9.20172e-12	2.29407e-10
pep6-alt-ALB	ENST00000505649_73409476_73418100_699	ALB	T2	4.4244	9.20172e-12	2.29407e-10
pep9-alt-ALB	ENST00000505649_73413633_73418100_246	ALB	T2	4.4244	9.20172e-12	2.29407e-10
pep2-d-ALB	ENST00000476441_73416277_73420295_615	ALB	T2	4.4244	9.20172e-12	2.29407e-10
pep7-alt-ALB	ENST00000505649_73413540_73418100_339	ALB	T2	4.4244	9.20172e-12	2.29407e-10
pep5-d-ALB	ENST00000476441_73419568_73420295_114	ALB	T2	4.4244	9.20172e-12	2.29407e-10
pep13-alt-ALB	ENST00000515133_73404301_73408806_510	ALB	T2	4.4244	9.20172e-12	2.29407e-10
pep4-d-ALB	ENST00000476441_73418202_73420295_285	ALB	T2	4.4244	9.20172e-12	2.29407e-10
pep10-alt-ALB	ENST00000510166_73405148_73408806_372	ALB	T2	4.4244	9.20172e-12	2.29407e-10
pep12-alt-ALB	ENST00000510166_73408741_73408806_66	ALB	T2	4.4244	9.20172e-12	2.29407e-10
pep11-alt-ALB	ENST00000510166_73406690_73408806_285	ALB	T2	4.4244	9.20172e-12	2.29407e-10
pep3-d-ALB	ENST00000476441_73417565_73420295_504	ALB	T2	4.4244	9.20172e-12	2.29407e-10
pep1-d-ALB	ENST00000476441_73415078_73420295_726	ALB	T2	4.4244	9.20172e-12	2.29407e-10
pep-d-ALDH1A2	ENST00000430119_57955200_57965788_717	ALDH1A2	T2	-1.89668	3.33705e-12	9.153e-11
pep2-alt-ALDH1L1	ENST00000476245_126129584_126129664_81	ALDH1L1	T2	-1.58532	3.71109e-05	0.000196377
pep3-alt-ALDH1L1	ENST00000493803_126153297_126160932_723	ALDH1L1	T2	-1.58532	3.71109e-05	0.000196377
pep1-alt-ALDH1L1	ENST00000393431_126112877_126135579_408	ALDH1L1	T2	-1.58532	3.71109e-05	0.000196377
pep2-alt-ALDH3A1	ENST00000575860_19743131_19745144_510	ALDH3A1	T2	-2.94195	7.41921e-12	1.88962e-10
pep1-alt-ALDH3A1	ENST00000479677_19738224_19742083_750	ALDH3A1	T2	-2.94195	7.41921e-12	1.88962e-10
pep1-alt-ALDH3A2	ENST00000672059_19656504_19671792_570	ALDH3A2	T2	-1.10935	1.90281e-10	3.55987e-09
pep2-alt-ALDH3A2	ENST00000672564_19652555_19663520_735	ALDH3A2	T2	-1.10935	1.90281e-10	3.55987e-09
pep-alt-ALDH3B2	ENST00000534425_67664360_67666393_750	ALDH3B2	T2	-2.22255	9.54314e-05	0.000453706
pep1-alt-ALDH6A1	ENST00000554231_74071136_74071950_417	ALDH6A1	T2	-1.23397	8.25986e-17	6.46144e-15
pep3-alt-ALDH6A1	ENST00000554501_74060645_74067545_729	ALDH6A1	T2	-1.23397	8.25986e-17	6.46144e-15
pep2-alt-ALDH6A1	ENST00000554231_74071136_74084352_747	ALDH6A1	T2	-1.23397	8.25986e-17	6.46144e-15
pep2-alt-ALDOB	ENST00000648906_101429674_101430926_444	ALDOB	T2	-3.1328	5.53481e-07	4.55638e-06
pep1-alt-ALDOB	ENST00000616752_101421812_101424975_189	ALDOB	T2	-3.1328	5.53481e-07	4.55638e-06
pep1-alt-ALOX15	ENST00000573740_4639050_4641660_429	ALOX15	T2	1.41085	3.62253e-05	0.000192122
pep2-alt-ALOX15	ENST00000576572_4638326_4639160_285	ALOX15	T2	1.41085	3.62253e-05	0.000192122
pep-u-ANK2	ENST00000673536_112904494_112949146_63	ANK2	T2	-1.88628	1.2258e-07	1.17946e-06
pep6-alt-ANXA1	ENST00000491192_73168907_73168963_57	ANXA1	T2	-2.62355	2.41923e-09	3.50263e-08
pep5-alt-ANXA1	ENST00000468639_73158794_73159429_111	ANXA1	T2	-2.62355	2.41923e-09	3.50263e-08
pep2-alt-ANXA1	ENST00000468639_73158536_73159429_276	ANXA1	T2	-2.62355	2.41923e-09	3.50263e-08
pep7-alt-ANXA1	ENST00000491192_73168972_73170104_237	ANXA1	T2	-2.62355	2.41923e-09	3.50263e-08
pep4-alt-ANXA1	ENST00000468639_73158734_73159429_171	ANXA1	T2	-2.62355	2.41923e-09	3.50263e-08
pep8-alt-ANXA1	ENST00000495713_73160266_73167585_618	ANXA1	T2	-2.62355	2.41923e-09	3.50263e-08
pep1-alt-ANXA1	ENST00000468639_73151903_73159429_312	ANXA1	T2	-2.62355	2.41923e-09	3.50263e-08
pep3-alt-ANXA1	ENST00000468639_73158542_73159429_270	ANXA1	T2	-2.62355	2.41923e-09	3.50263e-08
pep-alt-ANXA10	ENST00000507278_168165195_168187431_624	ANXA10	T2	-1.3862	0.00930128	0.0238402
pep-alt-APBB1	ENST00000524626_6395537_6395845_225	APBB1	T2	-1.36055	5.95432e-08	6.19577e-07
pep-d-APOB	ENST00000673882_21015219_21023539_750	APOB	T2	-3.9211	1.16226e-08	1.44061e-07
pep1-alt-ARG1	ENST00000469293_131579119_131579292_174	ARG1	T2	-1.62959	4.72346e-07	3.96618e-06
pep2-d-ARG1	ENST00000673234_131579197_131583905_750	ARG1	T2	-1.62959	4.72346e-07	3.96618e-06
pep1-alt-ARPC1B	ENST00000481997_99390918_99394486_591	ARPC1B	T2	1.03078	3.93711e-06	2.65519e-05
pep2-alt-ARPC1B	ENST00000484375_99374708_99390991_675	ARPC1B	T2	1.03078	3.93711e-06	2.65519e-05
pep2-alt-ASS1	ENST00000467695_130458533_130479801_468	ASS1	T2	1.06451	2.44882e-05	0.000135817
pep1-alt-ASS1	ENST00000372386_130479868_130501018_495	ASS1	T2	1.06451	2.44882e-05	0.000135817
pep1-alt-ATP1A2	ENST00000468587_160123958_160125276_375	ATP1A2	T2	-3.35097	3.45385e-13	1.1755e-11
pep2-alt-ATP1A2	ENST00000472488_160135275_160137032_747	ATP1A2	T2	-3.35097	3.45385e-13	1.1755e-11
pep-alt-ATP2B4	ENST00000466407_203727649_203727687_39	ATP2B4	T2	-1.56026	7.14311e-08	7.29659e-07
pep2-alt-ATP4A	ENST00000592131_35555110_35555758_459	ATP4A	T2	-7.09786	2.7765e-26	1.29002e-23
pep4-alt-ATP4A	ENST00000592131_35555796_35557805_168	ATP4A	T2	-7.09786	2.7765e-26	1.29002e-23
pep1-alt-ATP4A	ENST00000592131_35550618_35553820_615	ATP4A	T2	-7.09786	2.7765e-26	1.29002e-23
pep3-alt-ATP4A	ENST00000592131_35555110_35555812_513	ATP4A	T2	-7.09786	2.7765e-26	1.29002e-23
pep-alt-B3GAT1	ENST00000531778_134382894_134384067_501	B3GAT1	T2	-2.68153	2.33166e-15	1.31677e-13
pep-d-BAAT	ENST00000259407_101361839_101361952_114	BAAT	T2	5.67516	7.5956e-32	8.95842e-29
pep-u-BANF2	ENST00000427254_17712412_17712486_75	BANF2	T2	1.86006	0.00117695	0.00407487
pep-alt-BGN	ENST00000480756_153505872_153508442_744	BGN	T2	2.52463	2.08544e-28	1.52262e-25
pep-nc-BLACE	ENST00000378120_155358179_155358613_435	BLACE	T2	1.28254	0.0129557	0.0315811
pep-d-BLOC1S5-TXNDC5	ENST00000439343_7883147_7895151_726	BLOC1S5-TXNDC5	T2	-1.10475	7.58418e-06	4.78832e-05
pep-nc-BPESC1	ENST00000418282_139124005_139124175_171	BPESC1	T2	1.73641	0.00324168	0.00969911
pep-alt-BPIFB1	ENST00000464032_33306664_33307309_135	BPIFB1	T2	-1.41346	0.0187658	0.0430599
pep-alt-BRIX1	ENST00000510960_34915739_34922789_531	BRIX1	T2	1.06957	2.47338e-13	8.66812e-12
pep-alt-C12orf54	ENST00000548913_48488337_48488438_102	C12orf54	T2	-1.76976	6.35105e-06	4.08719e-05
pep-d-C2	ENST00000482060_31943467_31945354_750	C2	T2	1.53054	2.04553e-09	3.0099e-08
pep-alt-C20orf194	ENST00000619760_3295718_3295822_105	C20orf194	T2	-1.08547	1.03473e-06	7.97237e-06
pep-nc-C7orf65	ENST00000408988_47660769_47661167_399	C7orf65	T2	1.43639	0.0139938	0.0337067
pep-alt-CA1	ENST00000518233_85332472_85342778_207	CA1	T2	-3.4469	2.79838e-08	3.15138e-07
pep2-d-CA2	ENST00000520127_85480724_85480786_63	CA2	T2	-1.61352	0.000105137	0.000495697
pep3-alt-CA2	ENST00000520996_85464082_85474422_450	CA2	T2	-1.61352	0.000105137	0.000495697
pep1-alt-CA2	ENST00000520127_85465422_85480786_477	CA2	T2	-1.61352	0.000105137	0.000495697
pep-d-CACNA1D	ENST00000636448_53802158_53808756_438	CACNA1D	T2	1.73201	3.67053e-12	9.97844e-11
pep-alt-CAD	ENST00000475695_27233102_27233572_300	CAD	T2	1.10732	1.00456e-15	6.06395e-14
pep-alt-CADPS	ENST00000478570_62499373_62499531_159	CADPS	T2	1.43484	0.000496393	0.00192196
pep3-alt-CALD1	ENST00000489019_134867734_134900033_273	CALD1	T2	-1.86784	4.22173e-08	4.54562e-07
pep1-d-CALD1	ENST00000430085_134947662_134968342_693	CALD1	T2	-1.86784	4.22173e-08	4.54562e-07
pep2-alt-CALD1	ENST00000482470_134941200_134960120_714	CALD1	T2	-1.86784	4.22173e-08	4.54562e-07
pep-d-CAMK2B	ENST00000523845_44220825_44243268_720	CAMK2B	T2	-1.08624	0.000458509	0.00179752
pep-d-CBR1	ENST00000530908_36072145_36072879_735	CBR1	T2	-2.11666	1.55604e-16	1.15535e-14
pep3-alt-CCT2	ENST00000551620_69585465_69589728_747	CCT2	T2	1.06104	7.2417e-13	2.27995e-11
pep2-alt-CCT2	ENST00000550010_69597758_69601322_279	CCT2	T2	1.06104	7.2417e-13	2.27995e-11
pep1-alt-CCT2	ENST00000546850_69589606_69592177_201	CCT2	T2	1.06104	7.2417e-13	2.27995e-11
pep4-alt-CCT2	ENST00000551620_69585522_69589728_690	CCT2	T2	1.06104	7.2417e-13	2.27995e-11
pep-alt-CD36	ENST00000526804_80636937_80636993_57	CD36	T2	-2.11441	7.5763e-13	2.37796e-11
pep2-nc-CDKN2B-AS1	ENST00000651588_22012155_22012412_258	CDKN2B-AS1	T2	-2.42875	1.19675e-08	1.47679e-07
pep1-nc-CDKN2B-AS1	ENST00000643286_22117628_22117825_198	CDKN2B-AS1	T2	-2.42875	1.19675e-08	1.47679e-07
pep3-nc-CDKN2B-AS1	ENST00000652420_22034559_22034693_135	CDKN2B-AS1	T2	-2.42875	1.19675e-08	1.47679e-07
pep4-nc-CDKN2B-AS1	ENST00000652420_22035400_22035501_102	CDKN2B-AS1	T2	-2.42875	1.19675e-08	1.47679e-07
pep-d-CELF3	ENST00000290583_151700600_151700662_63	CELF3	T2	-1.12156	0.00726585	0.0192606
pep1-alt-CES2	ENST00000561843_66940594_66941691_387	CES2	T2	-1.6243	4.62775e-07	3.89221e-06
pep3-d-CES2	ENST00000568470_66941527_66944022_741	CES2	T2	-1.6243	4.62775e-07	3.89221e-06
pep2-alt-CES2	ENST00000566359_66935582_66938242_336	CES2	T2	-1.6243	4.62775e-07	3.89221e-06
pep1-alt-CHGA	ENST00000553866_92926605_92932154_732	CHGA	T2	-1.53531	0.0121557	0.0299691
pep3-alt-CHGA	ENST00000556876_92932486_92933154_669	CHGA	T2	-1.53531	0.0121557	0.0299691
pep2-alt-CHGA	ENST00000553866_92927588_92932154_600	CHGA	T2	-1.53531	0.0121557	0.0299691
pep-u-CHODL	ENST00000400128_17917329_17917385_57	CHODL	T2	-2.74516	2.68817e-11	6.03904e-10
pep-d-CHRNA1	ENST00000435083_174748127_174753659_750	CHRNA1	T2	3.16813	1.87995e-23	5.65182e-21
pep-alt-CIT	ENST00000677927_119726605_119726643_39	CIT	T2	1.06799	1.31962e-12	3.91735e-11
pep1-alt-CKB	ENST00000553528_103519867_103520567_465	CKB	T2	-2.43757	2.95753e-14	1.25093e-12
pep5-alt-CKB	ENST00000555770_103522215_103522493_279	CKB	T2	-2.43757	2.95753e-14	1.25093e-12
pep4-alt-CKB	ENST00000553528_103519867_103521483_711	CKB	T2	-2.43757	2.95753e-14	1.25093e-12
pep2-alt-CKB	ENST00000553528_103519867_103520570_468	CKB	T2	-2.43757	2.95753e-14	1.25093e-12
pep6-alt-CKB	ENST00000555770_103522215_103522807_333	CKB	T2	-2.43757	2.95753e-14	1.25093e-12
pep3-alt-CKB	ENST00000553528_103519867_103521423_651	CKB	T2	-2.43757	2.95753e-14	1.25093e-12
pep3-alt-CKMT2	ENST00000514086_81255213_81266255_504	CKMT2	T2	-2.20842	1.44071e-10	2.75605e-09
pep1-alt-CKMT2	ENST00000505135_81252780_81257735_435	CKMT2	T2	-2.20842	1.44071e-10	2.75605e-09
pep2-alt-CKMT2	ENST00000505850_81255023_81259278_561	CKMT2	T2	-2.20842	1.44071e-10	2.75605e-09
pep-u-CLDN2	ENST00000540876_106918463_106928100_57	CLDN2	T2	3.08585	3.67358e-11	8.00074e-10
pep2-nc-CLLU1	ENST00000378485_92424915_92425043_129	CLLU1	T2	1.45418	0.00155068	0.00517146
pep3-nc-CLLU1	ENST00000378485_92425734_92425853_120	CLLU1	T2	1.45418	0.00155068	0.00517146
pep4-nc-CLLU1	ENST00000378485_92425789_92429127_240	CLLU1	T2	1.45418	0.00155068	0.00517146
pep1-nc-CLLU1	ENST00000378485_92424614_92424664_51	CLLU1	T2	1.45418	0.00155068	0.00517146
pep5-nc-CLLU1	ENST00000589406_92422018_92422143_126	CLLU1	T2	1.45418	0.00155068	0.00517146
pep-d-CLMP	ENST00000448775_123069889_123069951_63	CLMP	T2	-1.46344	2.82873e-06	1.96959e-05
pep-alt-CMYA5	ENST00000506603_79738979_79739248_270	CMYA5	T2	-1.02704	0.000314608	0.0012865
pep2-alt-CNN1	ENST00000588468_11538928_11541943_207	CNN1	T2	-2.59387	7.24275e-08	7.38606e-07
pep1-u-CNN1	ENST00000535659_11538793_11539330_234	CNN1	T2	-2.59387	7.24275e-08	7.38606e-07
pep-alt-CNTN2	ENST00000638980_205067264_205067512_249	CNTN2	T2	-2.2934	1.88317e-10	3.52548e-09
pep-alt-CNTNAP2	ENST00000637694_147128834_147486040_696	CNTNAP2	T2	2.1254	6.17854e-10	1.02469e-08
pep-alt-COL18A1	ENST00000473212_45509374_45512395_750	COL18A1	T2	1.05689	7.0428e-08	7.20612e-07
pep-alt-COL1A1	ENST00000510710_50186742_50186888_147	COL1A1	T2	3.01378	1.35397e-29	1.22116e-26
pep-alt-COL1A2	ENST00000478215_94425556_94426542_390	COL1A2	T2	1.93691	7.54101e-16	4.71929e-14
pep-alt-CPA4	ENST00000474254_130300843_130305950_309	CPA4	T2	-3.06255	1.38014e-07	1.31639e-06
pep-alt-CPNE6	ENST00000558995_24076149_24077727_747	CPNE6	T2	-2.26961	2.48553e-09	3.58384e-08
pep-alt-CRYL1	ENST00000644872_20404132_20489432_744	CRYL1	T2	-1.40673	1.05409e-09	1.66274e-08
pep-alt-CSE1L	ENST00000469700_49090769_49096184_627	CSE1L	T2	1.03246	2.72017e-13	9.47887e-12
pep-alt-CSRP1	ENST00000527662_201484716_201490612_735	CSRP1	T2	-2.1254	3.6224e-14	1.49503e-12
pep-alt-CSTB	ENST00000675996_43774205_43775995_384	CSTB	T2	-2.56354	1.56504e-11	3.68319e-10
pep-alt-CTNNA2	ENST00000508970_79697849_79777032_312	CTNNA2	T2	-1.36122	0.00527199	0.0146955
pep1-alt-CTSG	ENST00000552252_24573640_24574842_594	CTSG	T2	-1.50843	0.000393915	0.00157079
pep2-alt-CTSG	ENST00000552252_24575264_24575365_102	CTSG	T2	-1.50843	0.000393915	0.00157079
pep-alt-CXCL3	ENST00000511669_74038289_74038758_372	CXCL3	T2	1.6105	1.86389e-05	0.000106536
pep-alt-CYB5A	ENST00000580678_74261149_74261238_90	CYB5A	T2	-1.04151	1.29526e-08	1.59004e-07
pep1-nc-CYP1B1-AS1	ENST00000413828_38180359_38180565_207	CYP1B1-AS1	T2	-1.27631	2.2295e-06	1.58515e-05
pep2-nc-CYP1B1-AS1	ENST00000413828_38180420_38180500_81	CYP1B1-AS1	T2	-1.27631	2.2295e-06	1.58515e-05
pep-alt-CYSTM1	ENST00000504227_140175195_140243408_402	CYSTM1	T2	-1.69778	5.85324e-08	6.10716e-07
pep1-d-DARS2	ENST00000647788_173834499_173857702_747	DARS2	T2	1.1159	2.84385e-15	1.56284e-13
pep2-alt-DARS2	ENST00000648055_173828235_173830839_345	DARS2	T2	1.1159	2.84385e-15	1.56284e-13
pep2-alt-DCN	ENST00000393155_91146061_91158506_750	DCN	T2	-1.42908	6.38647e-08	6.6051e-07
pep1-d-DCN	ENST00000393155_91146061_91158308_552	DCN	T2	-1.42908	6.38647e-08	6.6051e-07
pep-d-DDN	ENST00000421952_48995335_48995430_96	DDN	T2	1.53607	9.29513e-06	5.74436e-05
pep-d-DDR2	ENST00000367921_162786664_162786735_72	DDR2	T2	-1.13029	6.17123e-05	0.000308712
pep-alt-DES	ENST00000483395_219425554_219425987_231	DES	T2	-2.49231	2.81561e-06	1.9614e-05
pep1-nc-DGCR5	ENST00000609630_19018176_19018436_261	DGCR5	T2	1.60184	3.74504e-06	2.54074e-05
pep3-nc-DGCR5	ENST00000609839_19022911_19022961_51	DGCR5	T2	1.60184	3.74504e-06	2.54074e-05
pep2-nc-DGCR5	ENST00000609630_19019354_19019641_288	DGCR5	T2	1.60184	3.74504e-06	2.54074e-05
pep2-alt-DHRS1	ENST00000561273_24292628_24299106_531	DHRS1	T2	-1.30209	3.19572e-14	1.34058e-12
pep1-d-DHRS1	ENST00000558340_24290862_24292363_465	DHRS1	T2	-1.30209	3.19572e-14	1.34058e-12
pep-alt-DHRS7	ENST00000556502_60152867_60165309_705	DHRS7	T2	-1.11151	1.29593e-09	2.00504e-08
pep-nc-DIRC3	ENST00000474063_217478485_217599627_90	DIRC3	T2	-1.84097	2.05986e-09	3.02808e-08
pep-d-DIXDC1	ENST00000440460_112019068_112019121_54	DIXDC1	T2	-1.68916	1.1948e-09	1.86267e-08
pep1-alt-DKC1	ENST00000473552_154762966_154766429_477	DKC1	T2	1.29379	6.15787e-24	1.94671e-21
pep2-alt-DKC1	ENST00000492372_154775148_154776864_330	DKC1	T2	1.29379	6.15787e-24	1.94671e-21
pep-nc-DLEU2	ENST00000425586_50027351_50029284_63	DLEU2	T2	1.56279	8.44865e-16	5.20237e-14
pep1-nc-DLX6-AS1	ENST00000430027_96956649_96956729_81	DLX6-AS1	T2	2.79878	8.85967e-09	1.12778e-07
pep2-nc-DLX6-AS1	ENST00000430027_96967851_96967946_96	DLX6-AS1	T2	2.79878	8.85967e-09	1.12778e-07
pep-alt-DMD	ENST00000679850_31121922_31172403_717	DMD	T2	-2.02477	9.93146e-09	1.24968e-07
pep-alt-DPF1	ENST00000471976_38217787_38224250_714	DPF1	T2	1.21728	3.0675e-09	4.31574e-08
pep-alt-DRC7	ENST00000565609_57728444_57731255_372	DRC7	T2	1.95205	1.95563e-06	1.40674e-05
pep-u-DSC2	ENST00000648081_31091128_31102513_420	DSC2	T2	-1.60361	2.70184e-06	1.886e-05
pep-alt-DSG1	ENST00000462981_31354657_31355343_687	DSG1	T2	-6.06048	2.85188e-23	8.32884e-21
pep3-alt-DSP	ENST00000506617_7562664_7565592_402	DSP	T2	-1.15978	0.00030146	0.00123835
pep4-alt-DSP	ENST00000506617_7565464_7565592_129	DSP	T2	-1.15978	0.00030146	0.00123835
pep2-alt-DSP	ENST00000506617_7562658_7565592_408	DSP	T2	-1.15978	0.00030146	0.00123835
pep1-alt-DSP	ENST00000506617_7559377_7565592_438	DSP	T2	-1.15978	0.00030146	0.00123835
pep2-alt-ECM1	ENST00000470432_150511637_150513464_732	ECM1	T2	-2.57746	2.94579e-10	5.28879e-09
pep1-alt-ECM1	ENST00000470432_150510842_150511213_372	ECM1	T2	-2.57746	2.94579e-10	5.28879e-09
pep-alt-EIF1AY	ENST00000465253_20575872_20588161_393	EIF1AY	T2	-1.34177	0.0194012	0.044286
pep-nc-EMX2OS	ENST00000440007_117484649_117484771_123	EMX2OS	T2	-1.07845	0.00451312	0.0128799
pep-alt-EPB41L3	ENST00000542652_5394686_5397378_741	EPB41L3	T2	-1.22943	4.1166e-06	2.76468e-05
pep1-alt-EPHX2	ENST00000520623_27506971_27538802_750	EPHX2	T2	-1.1877	7.27348e-07	5.81291e-06
pep2-alt-EPHX2	ENST00000521924_27505057_27511937_315	EPHX2	T2	-1.1877	7.27348e-07	5.81291e-06
pep1-alt-EPS8L1	ENST00000589362_55085875_55087611_750	EPS8L1	T2	-1.07505	0.00143777	0.00484976
pep2-alt-EPS8L1	ENST00000592824_55081403_55083779_714	EPS8L1	T2	-1.07505	0.00143777	0.00484976
pep1-alt-ETFDH	ENST00000506422_158703480_158708524_678	ETFDH	T2	-1.17981	1.22808e-14	5.66682e-13
pep2-alt-ETFDH	ENST00000514148_158682131_158684681_384	ETFDH	T2	-1.17981	1.22808e-14	5.66682e-13
pep2-alt-EVPL	ENST00000587569_76018090_76018392_303	EVPL	T2	-1.83815	1.54642e-06	1.14323e-05
pep4-alt-EVPL	ENST00000593037_76011534_76012086_327	EVPL	T2	-1.83815	1.54642e-06	1.14323e-05
pep1-alt-EVPL	ENST00000587569_76007106_76007672_567	EVPL	T2	-1.83815	1.54642e-06	1.14323e-05
pep3-alt-EVPL	ENST00000587569_76018445_76021959_726	EVPL	T2	-1.83815	1.54642e-06	1.14323e-05
pep-alt-F12	ENST00000502854_177403573_177404379_702	F12	T2	1.02349	0.000982234	0.0034821
pep-d-F13A1	ENST00000264870_6145045_6145227_183	F13A1	T2	-1.01965	0.00142294	0.00480612
pep-alt-FABP5	ENST00000481695_81283368_81284097_396	FABP5	T2	-2.02494	6.24083e-09	8.19593e-08
pep-nc-FAM138B	ENST00000446648_113578077_113578322_144	FAM138B	T2	-1.45385	0.00485522	0.013712
pep-nc-FAM225A	ENST00000434051_113119605_113119667_63	FAM225A	T2	1.82539	5.99898e-10	9.98147e-09
pep-nc-FAM225B	ENST00000439875_113103627_113103701_75	FAM225B	T2	1.21328	1.47501e-05	8.62861e-05
pep-alt-FBLN1	ENST00000476366_45541243_45550946_675	FBLN1	T2	-1.17673	0.000128697	0.000590882
pep-alt-FCGR3A	ENST00000476031_161545718_161549727_369	FCGR3A	T2	2.0361	1.38351e-16	1.04239e-14
pep-nc-FENDRR	ENST00000595886_86475082_86475210_129	FENDRR	T2	-1.59735	1.75927e-07	1.63627e-06
pep-alt-FERMT1	ENST00000478194_6077176_6087806_690	FERMT1	T2	1.60337	1.29162e-09	1.99936e-08
pep2-alt-FGB	ENST00000502545_154566528_154570420_615	FGB	T2	2.68119	3.60613e-05	0.000191418
pep5-alt-FGB	ENST00000502545_154569294_154570647_243	FGB	T2	2.68119	3.60613e-05	0.000191418
pep1-alt-FGB	ENST00000502545_154565997_154570420_657	FGB	T2	2.68119	3.60613e-05	0.000191418
pep4-alt-FGB	ENST00000502545_154568476_154570420_147	FGB	T2	2.68119	3.60613e-05	0.000191418
pep3-alt-FGB	ENST00000502545_154567760_154570420_303	FGB	T2	2.68119	3.60613e-05	0.000191418
pep2-alt-FLNA	ENST00000466325_154352900_154353446_456	FLNA	T2	-2.02426	3.67912e-09	5.08887e-08
pep1-d-FLNA	ENST00000420627_154348852_154350163_741	FLNA	T2	-2.02426	3.67912e-09	5.08887e-08
pep4-alt-FLNA	ENST00000490936_154351164_154352208_699	FLNA	T2	-2.02426	3.67912e-09	5.08887e-08
pep3-alt-FLNA	ENST00000474358_154351846_154352778_573	FLNA	T2	-2.02426	3.67912e-09	5.08887e-08
pep-alt-FNBP1	ENST00000491905_129978396_129994889_321	FNBP1	T2	-1.42987	4.60581e-08	4.91487e-07
pep-d-FRMPD4	ENST00000380682_12721502_12721855_354	FRMPD4	T2	-1.68185	4.07839e-05	0.000213784
pep-alt-GAB1	ENST00000511109_143466145_143469186_237	GAB1	T2	-1.02754	4.61196e-10	7.92301e-09
pep3-nc-GDNF-AS1	ENST00000655756_37873257_37873373_117	GDNF-AS1	T2	-1.26606	0.00235173	0.00739953
pep1-nc-GDNF-AS1	ENST00000637595_37814342_37814446_105	GDNF-AS1	T2	-1.26606	0.00235173	0.00739953
pep2-nc-GDNF-AS1	ENST00000637926_37951896_37952018_123	GDNF-AS1	T2	-1.26606	0.00235173	0.00739953
pep-alt-GDPD3	ENST00000360688_30104875_30112768_747	GDPD3	T2	-1.57554	5.65077e-08	5.90998e-07
pep-alt-GGH	ENST00000518466_63015335_63030216_729	GGH	T2	2.2378	6.80693e-13	2.16305e-11
pep-alt-GHRL	ENST00000481287_10285878_10290351_522	GHRL	T2	-2.15754	4.62259e-05	0.000239041
pep-alt-GKN2	ENST00000328895_68945301_68946315_162	GKN2	T2	-4.11977	1.19503e-07	1.15238e-06
pep-alt-GLIPR2	ENST00000474050_36146137_36162519_528	GLIPR2	T2	-1.13676	2.12465e-08	2.46883e-07
pep2-alt-GLUL	ENST00000475808_182386215_182388653_432	GLUL	T2	-1.0156	5.37814e-07	4.44291e-06
pep5-alt-GLUL	ENST00000475808_182386215_182388788_567	GLUL	T2	-1.0156	5.37814e-07	4.44291e-06
pep4-alt-GLUL	ENST00000475808_182386215_182388737_516	GLUL	T2	-1.0156	5.37814e-07	4.44291e-06
pep1-alt-GLUL	ENST00000463851_182384408_182388737_633	GLUL	T2	-1.0156	5.37814e-07	4.44291e-06
pep3-alt-GLUL	ENST00000475808_182386215_182388686_465	GLUL	T2	-1.0156	5.37814e-07	4.44291e-06
pep-alt-GNAO1	ENST00000639966_56192236_56328789_462	GNAO1	T2	-2.33679	5.63257e-10	9.45907e-09
pep-alt-GPD1	ENST00000551939_50104015_50105967_675	GPD1	T2	-1.06225	0.0130724	0.031835
pep1-alt-GPT	ENST00000527165_144505042_144506263_750	GPT	T2	-2.00802	2.09002e-07	1.91487e-06
pep2-alt-GPT	ENST00000527165_144505995_144506213_219	GPT	T2	-2.00802	2.09002e-07	1.91487e-06
pep3-alt-GPT	ENST00000534702_144504293_144505055_549	GPT	T2	-2.00802	2.09002e-07	1.91487e-06
pep-d-GRM4	ENST00000609278_34022824_34035844_471	GRM4	T2	1.05956	0.00298394	0.00905003
pep2-alt-GSN	ENST00000373807_121324600_121331531_738	GSN	T2	-1.89429	3.333e-22	7.57086e-20
pep3-alt-GSN	ENST00000485767_121313820_121317253_372	GSN	T2	-1.89429	3.333e-22	7.57086e-20
pep1-alt-GSN	ENST00000373806_121326778_121332600_621	GSN	T2	-1.89429	3.333e-22	7.57086e-20
pep3-alt-HADH	ENST00000638648_108009855_108034354_714	HADH	T2	-1.07088	4.14586e-15	2.15845e-13
pep1-d-HADH	ENST00000309522_108034717_108034776_60	HADH	T2	-1.07088	4.14586e-15	2.15845e-13
pep2-alt-HADH	ENST00000507260_107989966_108023614_654	HADH	T2	-1.07088	4.14586e-15	2.15845e-13
pep4-alt-HADH	ENST00000640201_107990020_108027888_750	HADH	T2	-1.07088	4.14586e-15	2.15845e-13
pep1-d-HAL	ENST00000544080_95974235_95983958_732	HAL	T2	1.27786	6.17453e-05	0.000308827
pep2-d-HAL	ENST00000546999_95980693_95992770_741	HAL	T2	1.27786	6.17453e-05	0.000308827
pep-d-HAPLN3	ENST00000558770_88877973_88879267_585	HAPLN3	T2	1.60138	1.27551e-13	4.67865e-12
pep7-alt-HBA1	ENST00000487791_176930_177262_333	HBA1	T2	-2.13153	4.14023e-08	4.46571e-07
pep12-alt-HBA1	ENST00000487791_177074_177262_189	HBA1	T2	-2.13153	4.14023e-08	4.46571e-07
pep6-alt-HBA1	ENST00000472694_177074_177408_186	HBA1	T2	-2.13153	4.14023e-08	4.46571e-07
pep10-alt-HBA1	ENST00000487791_177053_177262_210	HBA1	T2	-2.13153	4.14023e-08	4.46571e-07
pep8-alt-HBA1	ENST00000487791_176936_177262_327	HBA1	T2	-2.13153	4.14023e-08	4.46571e-07
pep11-alt-HBA1	ENST00000487791_177062_177262_201	HBA1	T2	-2.13153	4.14023e-08	4.46571e-07
pep9-alt-HBA1	ENST00000487791_177044_177262_219	HBA1	T2	-2.13153	4.14023e-08	4.46571e-07
pep3-alt-HBA1	ENST00000472694_177044_177408_216	HBA1	T2	-2.13153	4.14023e-08	4.46571e-07
pep5-alt-HBA1	ENST00000472694_177062_177408_198	HBA1	T2	-2.13153	4.14023e-08	4.46571e-07
pep2-alt-HBA1	ENST00000472694_176978_177408_282	HBA1	T2	-2.13153	4.14023e-08	4.46571e-07
pep13-alt-HBA1	ENST00000487791_177083_177262_180	HBA1	T2	-2.13153	4.14023e-08	4.46571e-07
pep4-alt-HBA1	ENST00000472694_177053_177408_207	HBA1	T2	-2.13153	4.14023e-08	4.46571e-07
pep1-alt-HBA1	ENST00000472694_176723_176812_90	HBA1	T2	-2.13153	4.14023e-08	4.46571e-07
pep4-alt-HBB	ENST00000633227_5225601_5226747_297	HBB	T2	-1.92884	2.35442e-07	2.13226e-06
pep6-alt-HBB	ENST00000633227_5225601_5226795_345	HBB	T2	-1.92884	2.35442e-07	2.13226e-06
pep2-d-HBB	ENST00000633227_5225601_5225639_39	HBB	T2	-1.92884	2.35442e-07	2.13226e-06
pep3-d-HBB	ENST00000633227_5225601_5226597_147	HBB	T2	-1.92884	2.35442e-07	2.13226e-06
pep5-alt-HBB	ENST00000633227_5225601_5226792_342	HBB	T2	-1.92884	2.35442e-07	2.13226e-06
pep1-d-HBB	ENST00000633227_5225601_5225630_30	HBB	T2	-1.92884	2.35442e-07	2.13226e-06
pep-alt-HK3	ENST00000506834_176880961_176881080_120	HK3	T2	1.2006	2.44488e-07	2.20442e-06
pep-d-HLF	ENST00000430986_55321071_55321316_246	HLF	T2	-2.91428	2.33713e-15	1.31743e-13
pep1-nc-HNF1A-AS1	ENST00000535301_120980669_120980719_51	HNF1A-AS1	T2	1.3383	7.46651e-05	0.000364859
pep2-nc-HNF1A-AS1	ENST00000537361_120968817_120980889_438	HNF1A-AS1	T2	1.3383	7.46651e-05	0.000364859
pep-nc-HOTAIR	ENST00000424518_53963798_53963929_132	HOTAIR	T2	5.27	4.68132e-29	3.7777e-26
pep-nc-HOTTIP	ENST00000521028_27205472_27205585_114	HOTTIP	T2	2.90503	1.7601e-09	2.62134e-08
pep1-nc-HOXA11-AS	ENST00000520395_27187026_27187106_81	HOXA11-AS	T2	3.40139	2.45346e-11	5.54832e-10
pep2-nc-HOXA11-AS	ENST00000522863_27185916_27188720_324	HOXA11-AS	T2	3.40139	2.45346e-11	5.54832e-10
pep-d-HOXB9	ENST00000311177_48622759_48622818_60	HOXB9	T2	2.81315	6.52296e-11	1.34246e-09
pep3-alt-HP	ENST00000566821_72060156_72060887_732	HP	T2	1.3921	0.00150907	0.0050486
pep1-alt-HP	ENST00000562488_72054653_72058414_426	HP	T2	1.3921	0.00150907	0.0050486
pep2-alt-HP	ENST00000566821_72060144_72060887_744	HP	T2	1.3921	0.00150907	0.0050486
pep-d-HPGD	ENST00000510835_174491959_174518042_546	HPGD	T2	-2.42483	4.59753e-13	1.50946e-11
pep2-alt-HPX	ENST00000534429_6431975_6437662_456	HPX	T2	1.01866	0.000485028	0.00188509
pep1-alt-HPX	ENST00000525057_6437652_6441519_486	HPX	T2	1.01866	0.000485028	0.00188509
pep1-alt-HRG	ENST00000495413_186669938_186672894_366	HRG	T2	1.39523	0.00301796	0.00914033
pep2-alt-HRG	ENST00000495413_186677263_186677880_618	HRG	T2	1.39523	0.00301796	0.00914033
pep-d-HSF2BP	ENST00000291560_43529437_43529490_54	HSF2BP	T2	1.15474	2.48205e-06	1.7489e-05
pep1-d-HSPD1	ENST00000440114_197487049_197489247_750	HSPD1	T2	1.22162	5.58626e-19	6.96352e-17
pep2-alt-HSPD1	ENST00000476746_197495285_197497383_336	HSPD1	T2	1.22162	5.58626e-19	6.96352e-17
pep6-alt-HSPD1	ENST00000678969_197490167_197494695_432	HSPD1	T2	1.22162	5.58626e-19	6.96352e-17
pep4-alt-HSPD1	ENST00000476746_197495285_197499860_600	HSPD1	T2	1.22162	5.58626e-19	6.96352e-17
pep5-alt-HSPD1	ENST00000678969_197490167_197494208_351	HSPD1	T2	1.22162	5.58626e-19	6.96352e-17
pep3-alt-HSPD1	ENST00000476746_197495285_197498698_369	HSPD1	T2	1.22162	5.58626e-19	6.96352e-17
pep1-d-HSPH1	ENST00000602786_31137321_31141139_738	HSPH1	T2	1.23876	5.09449e-15	2.58647e-13
pep2-alt-HSPH1	ENST00000626866_31141068_31148408_699	HSPH1	T2	1.23876	5.09449e-15	2.58647e-13
pep3-alt-HSPH1	ENST00000629751_31154543_31155630_330	HSPH1	T2	1.23876	5.09449e-15	2.58647e-13
pep4-nc-HULC	ENST00000642760_9225978_9226118_141	HULC	T2	1.52795	0.00371693	0.0108998
pep1-nc-HULC	ENST00000503668_8652209_8653578_216	HULC	T2	1.52795	0.00371693	0.0108998
pep3-nc-HULC	ENST00000642622_8792149_8792307_159	HULC	T2	1.52795	0.00371693	0.0108998
pep7-nc-HULC	ENST00000646231_9050642_9050692_51	HULC	T2	1.52795	0.00371693	0.0108998
pep5-nc-HULC	ENST00000643761_8887962_8888057_96	HULC	T2	1.52795	0.00371693	0.0108998
pep6-nc-HULC	ENST00000645365_8860318_8860395_78	HULC	T2	1.52795	0.00371693	0.0108998
pep8-nc-HULC	ENST00000646231_9052317_9052382_66	HULC	T2	1.52795	0.00371693	0.0108998
pep2-nc-HULC	ENST00000642357_8872333_8872392_60	HULC	T2	1.52795	0.00371693	0.0108998
pep2-nc-IGF2BP2-AS1	ENST00000456447_185716561_185722262_168	IGF2BP2-AS1	T2	1.54034	9.713e-07	7.55387e-06
pep1-nc-IGF2BP2-AS1	ENST00000296270_185717379_185717495_117	IGF2BP2-AS1	T2	1.54034	9.713e-07	7.55387e-06
pep2-d-IGF2BP3	ENST00000421467_23312365_23343852_678	IGF2BP3	T2	3.07712	1.25637e-15	7.45195e-14
pep1-d-IGF2BP3	ENST00000258729_23311441_23311500_60	IGF2BP3	T2	3.07712	1.25637e-15	7.45195e-14
pep-d-IGLL5	ENST00000531372_22895587_22895691_105	IGLL5	T2	-2.8303	5.10152e-10	8.66702e-09
pep-d-IL16	ENST00000360547_81301444_81308795_747	IL16	T2	-1.09199	8.13503e-05	0.000393471
pep2-alt-ILK	ENST00000530016_6604272_6608996_654	ILK	T2	-1.18297	6.26045e-10	1.03715e-08
pep1-d-ILK	ENST00000526711_6609335_6610608_702	ILK	T2	-1.18297	6.26045e-10	1.03715e-08
pep-alt-IQGAP3	ENST00000498755_156539373_156539465_93	IQGAP3	T2	1.95773	8.53993e-16	5.24804e-14
pep-alt-IRF4	ENST00000495137_394830_397293_453	IRF4	T2	-1.93543	2.12816e-08	2.47198e-07
pep-d-ISYNA1	ENST00000577820_18434916_18436067_735	ISYNA1	T2	1.24013	3.88241e-07	3.33391e-06
pep-alt-ITIH2	ENST00000473227_7703405_7713286_498	ITIH2	T2	2.78054	7.41352e-11	1.50454e-09
pep2-nc-KCNQ1OT1	ENST00000597346_2620082_2620165_84	KCNQ1OT1	T2	1.32738	1.89183e-06	1.36629e-05
pep4-nc-KCNQ1OT1	ENST00000597346_2620604_2620660_57	KCNQ1OT1	T2	1.32738	1.89183e-06	1.36629e-05
pep5-nc-KCNQ1OT1	ENST00000597346_2624113_2624262_150	KCNQ1OT1	T2	1.32738	1.89183e-06	1.36629e-05
pep1-nc-KCNQ1OT1	ENST00000597346_2617327_2617386_60	KCNQ1OT1	T2	1.32738	1.89183e-06	1.36629e-05
pep8-nc-KCNQ1OT1	ENST00000597346_2644167_2644253_87	KCNQ1OT1	T2	1.32738	1.89183e-06	1.36629e-05
pep9-nc-KCNQ1OT1	ENST00000597346_2650807_2650893_87	KCNQ1OT1	T2	1.32738	1.89183e-06	1.36629e-05
pep3-nc-KCNQ1OT1	ENST00000597346_2620082_2620279_198	KCNQ1OT1	T2	1.32738	1.89183e-06	1.36629e-05
pep12-nc-KCNQ1OT1	ENST00000597346_2689872_2689940_69	KCNQ1OT1	T2	1.32738	1.89183e-06	1.36629e-05
pep11-nc-KCNQ1OT1	ENST00000597346_2670136_2670336_201	KCNQ1OT1	T2	1.32738	1.89183e-06	1.36629e-05
pep7-nc-KCNQ1OT1	ENST00000597346_2640386_2640496_111	KCNQ1OT1	T2	1.32738	1.89183e-06	1.36629e-05
pep6-nc-KCNQ1OT1	ENST00000597346_2637416_2637799_384	KCNQ1OT1	T2	1.32738	1.89183e-06	1.36629e-05
pep10-nc-KCNQ1OT1	ENST00000597346_2659290_2659412_123	KCNQ1OT1	T2	1.32738	1.89183e-06	1.36629e-05
pep-alt-KLK11	ENST00000594458_51025631_51026894_393	KLK11	T2	-1.45504	0.00304476	0.00920695
pep-d-KLK3	ENST00000596185_50856267_50858036_141	KLK3	T2	1.87174	0.000214561	0.000923698
pep-alt-KNG1	ENST00000645544_186717543_186720278_369	KNG1	T2	3.08679	2.47371e-10	4.53144e-09
pep3-alt-KPNA2	ENST00000679346_68037133_68043008_675	KPNA2	T2	1.47664	6.01934e-21	1.11195e-18
pep2-alt-KPNA2	ENST00000677419_68043295_68046593_726	KPNA2	T2	1.47664	6.01934e-21	1.11195e-18
pep1-alt-KPNA2	ENST00000583392_68042254_68044083_705	KPNA2	T2	1.47664	6.01934e-21	1.11195e-18
pep-d-KRT13	ENST00000464634_41502373_41503722_747	KRT13	T2	-3.47377	0.00557755	0.0154155
pep1-alt-KRT14	ENST00000441550_41582438_41582533_96	KRT14	T2	-3.61167	5.50916e-07	4.54026e-06
pep4-alt-KRT14	ENST00000441550_41583011_41583446_342	KRT14	T2	-3.61167	5.50916e-07	4.54026e-06
pep2-alt-KRT14	ENST00000441550_41583011_41583254_150	KRT14	T2	-3.61167	5.50916e-07	4.54026e-06
pep3-alt-KRT14	ENST00000441550_41583011_41583383_279	KRT14	T2	-3.61167	5.50916e-07	4.54026e-06
pep2-alt-KRT15	ENST00000393974_41516962_41518833_507	KRT15	T2	-3.21792	8.23838e-08	8.29331e-07
pep1-alt-KRT15	ENST00000393974_41516962_41518812_486	KRT15	T2	-3.21792	8.23838e-08	8.29331e-07
pep4-alt-KRT15	ENST00000474031_41515471_41518349_687	KRT15	T2	-3.21792	8.23838e-08	8.29331e-07
pep3-alt-KRT15	ENST00000463447_41516962_41518452_327	KRT15	T2	-3.21792	8.23838e-08	8.29331e-07
pep2-alt-KRT16	ENST00000588319_41612089_41612688_600	KRT16	T2	-3.44894	2.25571e-08	2.61024e-07
pep1-alt-KRT16	ENST00000588319_41612089_41612349_261	KRT16	T2	-3.44894	2.25571e-08	2.61024e-07
pep6-alt-KRT17	ENST00000493253_41619597_41621712_582	KRT17	T2	2.01868	0.000132778	0.000607255
pep7-alt-KRT17	ENST00000493253_41619597_41621751_621	KRT17	T2	2.01868	0.000132778	0.000607255
pep1-alt-KRT17	ENST00000491673_41622949_41624536_543	KRT17	T2	2.01868	0.000132778	0.000607255
pep4-alt-KRT17	ENST00000493253_41619597_41620968_339	KRT17	T2	2.01868	0.000132778	0.000607255
pep8-alt-KRT17	ENST00000493253_41622076_41622417_342	KRT17	T2	2.01868	0.000132778	0.000607255
pep2-alt-KRT17	ENST00000493253_41619597_41620678_135	KRT17	T2	2.01868	0.000132778	0.000607255
pep5-alt-KRT17	ENST00000493253_41619597_41621706_576	KRT17	T2	2.01868	0.000132778	0.000607255
pep9-alt-KRT17	ENST00000493253_41622076_41624275_717	KRT17	T2	2.01868	0.000132778	0.000607255
pep3-alt-KRT17	ENST00000493253_41619597_41620870_327	KRT17	T2	2.01868	0.000132778	0.000607255
pep-alt-KRT23	ENST00000582754_40925353_40931452_744	KRT23	T2	4.17992	1.03033e-17	9.78175e-16
pep2-d-KRT4	ENST00000548097_52807072_52809403_747	KRT4	T2	-3.56341	0.00563428	0.0155512
pep4-alt-KRT4	ENST00000552668_52810814_52813689_96	KRT4	T2	-3.56341	0.00563428	0.0155512
pep3-alt-KRT4	ENST00000549295_52809278_52810905_351	KRT4	T2	-3.56341	0.00563428	0.0155512
pep1-d-KRT4	ENST00000548097_52807072_52808811_687	KRT4	T2	-3.56341	0.00563428	0.0155512
pep-u-KRT40	ENST00000398486_40987060_40987119_60	KRT40	T2	2.05465	0.000617174	0.00232702
pep4-alt-KRT5	ENST00000552629_52516636_52517974_591	KRT5	T2	-3.01384	0.000377239	0.00151236
pep3-alt-KRT5	ENST00000552629_52516636_52517938_555	KRT5	T2	-3.01384	0.000377239	0.00151236
pep5-alt-KRT5	ENST00000552629_52516636_52518977_702	KRT5	T2	-3.01384	0.000377239	0.00151236
pep6-alt-KRT5	ENST00000552629_52516636_52519016_741	KRT5	T2	-3.01384	0.000377239	0.00151236
pep2-alt-KRT5	ENST00000552629_52516636_52516848_213	KRT5	T2	-3.01384	0.000377239	0.00151236
pep1-alt-KRT5	ENST00000551013_52518058_52519160_321	KRT5	T2	-3.01384	0.000377239	0.00151236
pep1-alt-KRT6A	ENST00000549754_52490524_52491604_450	KRT6A	T2	-2.96386	0.000611874	0.00230959
pep2-alt-KRT6A	ENST00000549898_52490642_52491736_588	KRT6A	T2	-2.96386	0.000611874	0.00230959
pep2-alt-KRT6C	ENST00000553087_52470499_52471302_303	KRT6C	T2	-2.44467	0.0193854	0.0442533
pep1-alt-KRT6C	ENST00000553087_52470499_52471221_222	KRT6C	T2	-2.44467	0.0193854	0.0442533
pep-alt-KRT7	ENST00000547613_52235155_52237641_345	KRT7	T2	2.60539	1.6636e-09	2.50439e-08
pep-d-KRT72	ENST00000550829_52585985_52591583_690	KRT72	T2	-1.64379	0.00236131	0.00742587
pep2-alt-KRT73	ENST00000546934_52611171_52618113_732	KRT73	T2	-2.54321	2.8775e-05	0.000156948
pep1-alt-KRT73	ENST00000546934_52611171_52618110_729	KRT73	T2	-2.54321	2.8775e-05	0.000156948
pep-alt-KRT78	ENST00000551581_52846089_52847947_306	KRT78	T2	-6.12623	3.1604e-11	6.98729e-10
pep1-alt-KRT79	ENST00000546453_52821875_52824287_675	KRT79	T2	-1.50865	0.00518809	0.014492
pep2-alt-KRT79	ENST00000546453_52821875_52824293_681	KRT79	T2	-1.50865	0.00518809	0.014492
pep3-alt-KRT79	ENST00000546453_52821875_52824359_747	KRT79	T2	-1.50865	0.00518809	0.014492
pep-alt-LACTB2	ENST00000522558_70640875_70644116_228	LACTB2	T2	1.08526	6.99e-08	7.16405e-07
pep-nc-LBX1-AS1	ENST00000430651_101236311_101236430_120	LBX1-AS1	T2	1.9408	0.00721498	0.0191506
pep3-d-LDHD	ENST00000569876_75112359_75114086_735	LDHD	T2	-1.5494	2.43989e-07	2.20115e-06
pep1-alt-LDHD	ENST00000568164_75114525_75115563_690	LDHD	T2	-1.5494	2.43989e-07	2.20115e-06
pep2-d-LDHD	ENST00000569876_75112359_75113793_537	LDHD	T2	-1.5494	2.43989e-07	2.20115e-06
pep1-alt-LGALS7B	ENST00000600304_38791583_38791690_108	LGALS7B	T2	-1.61321	0.0107367	0.0269736
pep2-alt-LGALS7B	ENST00000600304_38791652_38791690_39	LGALS7B	T2	-1.61321	0.0107367	0.0269736
pep-d-LGALS9B	ENST00000578481_20449976_20456671_735	LGALS9B	T2	-2.33826	2.67877e-07	2.39279e-06
pep-alt-LIMS2	ENST00000409754_127642192_127644103_249	LIMS2	T2	-2.47108	1.33672e-15	7.91323e-14
pep-nc-LINC00052	ENST00000560153_87579317_87579367_51	LINC00052	T2	2.33249	0.00707331	0.0188333
pep-nc-LINC00092	ENST00000580908_96025426_96025566_141	LINC00092	T2	-1.58103	2.16012e-09	3.1573e-08
pep-nc-LINC00163	ENST00000434081_44991515_44991613_99	LINC00163	T2	-2.34105	1.53272e-06	1.13391e-05
pep1-nc-LINC00184	ENST00000429269_234633086_234633334_249	LINC00184	T2	2.34563	5.96766e-07	4.86568e-06
pep2-nc-LINC00184	ENST00000429269_234634690_234634749_60	LINC00184	T2	2.34563	5.96766e-07	4.86568e-06
pep1-nc-LINC00299	ENST00000657091_8391175_8391318_144	LINC00299	T2	1.61471	2.07743e-07	1.90389e-06
pep3-nc-LINC00299	ENST00000668369_8302066_8302215_150	LINC00299	T2	1.61471	2.07743e-07	1.90389e-06
pep2-nc-LINC00299	ENST00000664728_8439431_8439685_255	LINC00299	T2	1.61471	2.07743e-07	1.90389e-06
pep1-nc-LINC00461	ENST00000506978_88507611_88507679_69	LINC00461	T2	-1.44303	0.00103902	0.00365803
pep3-nc-LINC00461	ENST00000662060_88538888_88538950_63	LINC00461	T2	-1.44303	0.00103902	0.00365803
pep4-nc-LINC00461	ENST00000664240_88536173_88536379_207	LINC00461	T2	-1.44303	0.00103902	0.00365803
pep2-nc-LINC00461	ENST00000662060_88538172_88538246_75	LINC00461	T2	-1.44303	0.00103902	0.00365803
pep-nc-LINC00540	ENST00000657205_22041102_22264330_372	LINC00540	T2	2.21919	2.7599e-07	2.45738e-06
pep-nc-LINC00550	ENST00000629293_68862173_68862235_63	LINC00550	T2	2.22639	0.0159155	0.0374902
pep2-nc-LINC00595	ENST00000667413_78524415_78524513_99	LINC00595	T2	-2.03131	4.77459e-07	4.00344e-06
pep1-nc-LINC00595	ENST00000624665_78551139_78551198_60	LINC00595	T2	-2.03131	4.77459e-07	4.00344e-06
pep1-nc-LINC00624	ENST00000619867_147408592_147408678_87	LINC00624	T2	1.37066	3.89134e-09	5.34145e-08
pep2-nc-LINC00624	ENST00000621316_147384409_147384486_78	LINC00624	T2	1.37066	3.89134e-09	5.34145e-08
pep-nc-LINC00891	ENST00000627173_71705396_71705476_81	LINC00891	T2	-1.74831	5.02997e-07	4.19598e-06
pep-nc-LINC01012	ENST00000628328_27710841_27710903_63	LINC01012	T2	1.38196	5.92093e-07	4.83787e-06
pep2-nc-LINC01551	ENST00000622740_28823362_28823433_72	LINC01551	T2	1.41962	0.0181209	0.0418337
pep1-nc-LINC01551	ENST00000622740_28822778_28822849_72	LINC01551	T2	1.41962	0.0181209	0.0418337
pep-nc-LINC01558	ENST00000495520_167784563_167784616_54	LINC01558	T2	1.96965	6.33653e-10	1.04693e-08
pep-nc-LINC01565	ENST00000356020_128572487_128572756_270	LINC01565	T2	1.80869	0.0039449	0.011486
pep-d-LMNB1	ENST00000460265_126818994_126836261_747	LMNB1	T2	1.21062	7.94081e-09	1.01928e-07
pep-alt-LMNB2	ENST00000532465_2431548_2433867_381	LMNB2	T2	1.12448	9.40223e-13	2.87744e-11
pep-alt-LMO3	ENST00000539534_16600785_16602038_105	LMO3	T2	-2.82277	3.83543e-15	2.01739e-13
pep-d-LRP2	ENST00000649046_169128353_169128463_111	LRP2	T2	2.66091	4.41464e-08	4.73173e-07
pep-alt-LTF	ENST00000462667_46454276_46455440_231	LTF	T2	-2.48007	1.34967e-05	7.97451e-05
pep-d-MAB21L2	ENST00000317605_150584125_150584208_84	MAB21L2	T2	-2.22835	1.07287e-06	8.23314e-06
pep-alt-MAOA	ENST00000490604_43743795_43744510_318	MAOA	T2	-1.30156	1.26314e-06	9.51703e-06
pep-d-MAP6	ENST00000434603_75603631_75603738_108	MAP6	T2	-2.01807	4.37796e-11	9.36847e-10
pep-alt-MAP7D2	ENST00000466145_20021546_20025888_345	MAP7D2	T2	-1.11352	0.017424	0.0405069
pep-nc-MAPT-IT1	ENST00000624111_45897063_45897386_324	MAPT-IT1	T2	-1.29012	0.00453837	0.012943
pep-alt-MASP1	ENST00000465015_187276640_187276717_78	MASP1	T2	-1.59051	3.42813e-06	2.34808e-05
pep-alt-MAT1A	ENST00000485270_80273784_80275238_456	MAT1A	T2	3.04017	1.10018e-11	2.70763e-10
pep-u-MC1R	ENST00000555427_89914959_89918952_456	MC1R	T2	1.15268	4.21579e-11	9.05302e-10
pep2-d-MCM2	ENST00000477668_127608925_127619118_663	MCM2	T2	1.57831	5.14276e-19	6.43684e-17
pep1-alt-MCM2	ENST00000468414_127618046_127621770_735	MCM2	T2	1.57831	5.14276e-19	6.43684e-17
pep-nc-MEIS1-AS3	ENST00000454167_66427137_66433426_261	MEIS1-AS3	T2	-1.76397	6.03324e-05	0.0003026
pep-alt-MIA2	ENST00000556593_39313428_39314862_138	MIA2	T2	-1.02443	0.0134086	0.0325183
pep5-nc-MIR100HG	ENST00000534297_122116177_122116236_60	MIR100HG	T2	-1.34928	5.51092e-05	0.000279234
pep4-nc-MIR100HG	ENST00000530955_122028537_122028635_99	MIR100HG	T2	-1.34928	5.51092e-05	0.000279234
pep3-nc-MIR100HG	ENST00000529804_122293464_122309406_300	MIR100HG	T2	-1.34928	5.51092e-05	0.000279234
pep6-nc-MIR100HG	ENST00000648576_122413065_122413163_99	MIR100HG	T2	-1.34928	5.51092e-05	0.000279234
pep1-nc-MIR100HG	ENST00000528986_122100652_122100792_141	MIR100HG	T2	-1.34928	5.51092e-05	0.000279234
pep2-nc-MIR100HG	ENST00000528986_122101541_122101648_108	MIR100HG	T2	-1.34928	5.51092e-05	0.000279234
pep-nc-MIR181A1HG	ENST00000653207_198897924_198897974_51	MIR181A1HG	T2	1.09406	0.00713834	0.0189801
pep-nc-MIR497HG	ENST00000572453_7017617_7018180_564	MIR497HG	T2	-1.89792	4.8146e-15	2.46066e-13
pep1-nc-MIR99AHG	ENST00000400178_16391683_16607070_129	MIR99AHG	T2	-1.09486	0.00063295	0.00237627
pep3-nc-MIR99AHG	ENST00000662647_16485784_16537398_102	MIR99AHG	T2	-1.09486	0.00063295	0.00237627
pep2-nc-MIR99AHG	ENST00000602659_16627271_16627420_150	MIR99AHG	T2	-1.09486	0.00063295	0.00237627
pep-alt-MPP1	ENST00000475943_154784800_154805427_711	MPP1	T2	-1.58836	3.39415e-12	9.27642e-11
pep-d-MRO	ENST00000256425_50797510_50797605_96	MRO	T2	-1.56627	8.45301e-08	8.47651e-07
pep-d-MTHFD2	ENST00000470592_74207724_74214239_744	MTHFD2	T2	1.26039	2.78146e-15	1.53959e-13
pep-alt-MUC19	ENST00000474954_40527673_40531121_441	MUC19	T2	1.2417	0.00848673	0.022023
pep3-alt-MYH11	ENST00000571275_15714908_15719614_735	MYH11	T2	-2.79871	2.9445e-08	3.3026e-07
pep5-alt-MYH11	ENST00000576164_15719219_15721129_672	MYH11	T2	-2.79871	2.9445e-08	3.3026e-07
pep6-alt-MYH11	ENST00000576164_15721344_15724274_405	MYH11	T2	-2.79871	2.9445e-08	3.3026e-07
pep4-alt-MYH11	ENST00000571505_15786597_15856950_693	MYH11	T2	-2.79871	2.9445e-08	3.3026e-07
pep2-alt-MYH11	ENST00000570785_15750009_15757955_741	MYH11	T2	-2.79871	2.9445e-08	3.3026e-07
pep1-alt-MYH11	ENST00000570785_15750009_15757931_717	MYH11	T2	-2.79871	2.9445e-08	3.3026e-07
pep-alt-MYL6	ENST00000550184_56159992_56160651_261	MYL6	T2	-1.38471	9.03247e-21	1.58682e-18
pep4-alt-MYLK	ENST00000513111_123647223_123649180_318	MYLK	T2	-2.15465	4.91549e-08	5.2175e-07
pep2-alt-MYLK	ENST00000504946_123682102_123700428_735	MYLK	T2	-2.15465	4.91549e-08	5.2175e-07
pep3-alt-MYLK	ENST00000511058_123667069_123682275_171	MYLK	T2	-2.15465	4.91549e-08	5.2175e-07
pep1-d-MYLK	ENST00000464489_123614108_123629580_735	MYLK	T2	-2.15465	4.91549e-08	5.2175e-07
pep4-alt-MYO1B	ENST00000494129_191387779_191387889_111	MYO1B	T2	1.32222	1.00058e-18	1.18925e-16
pep2-alt-MYO1B	ENST00000490069_191409077_191423957_744	MYO1B	T2	1.32222	1.00058e-18	1.18925e-16
pep3-alt-MYO1B	ENST00000494129_191381420_191387556_744	MYO1B	T2	1.32222	1.00058e-18	1.18925e-16
pep1-alt-MYO1B	ENST00000471904_191263386_191350290_639	MYO1B	T2	1.32222	1.00058e-18	1.18925e-16
pep-d-MYRIP	ENST00000458441_40210046_40258163_720	MYRIP	T2	-1.56156	6.47364e-07	5.24199e-06
pep-d-NCAM1	ENST00000615112_113276565_113276657_93	NCAM1	T2	-2.83511	1.02491e-14	4.83669e-13
pep-alt-NDRG2	ENST00000557353_21017599_21021845_735	NDRG2	T2	-1.21106	1.20802e-10	2.34158e-09
pep-d-NEFM	ENST00000433454_24918954_24919091_138	NEFM	T2	-3.12018	5.13093e-15	2.60066e-13
pep-alt-NEXN	ENST00000480732_77935850_77942826_747	NEXN	T2	-1.99183	7.97544e-08	8.06087e-07
pep-u-NIM1K	ENST00000326035_43245664_43245759_96	NIM1K	T2	-1.11932	9.59187e-09	1.21093e-07
pep-d-NME1	ENST00000475573_51161199_51161842_189	NME1	T2	1.2052	6.73577e-10	1.10574e-08
pep2-alt-NOP56	ENST00000462630_2656887_2658291_510	NOP56	T2	1.02473	6.5216e-16	4.16635e-14
pep4-alt-NOP56	ENST00000492135_2656504_2658291_669	NOP56	T2	1.02473	6.5216e-16	4.16635e-14
pep1-d-NOP56	ENST00000415272_2658061_2658291_231	NOP56	T2	1.02473	6.5216e-16	4.16635e-14
pep3-alt-NOP56	ENST00000480992_2654793_2656041_603	NOP56	T2	1.02473	6.5216e-16	4.16635e-14
pep-d-NRXN1	ENST00000405581_50918266_50918304_39	NRXN1	T2	-2.55896	9.66989e-09	1.22028e-07
pep-alt-NRXN2	ENST00000466324_64675833_64675919_87	NRXN2	T2	-1.03556	0.00311677	0.00938306
pep-alt-OAT	ENST00000476917_124407397_124412198_567	OAT	T2	-1.037	1.35855e-05	8.01767e-05
pep-alt-OGN	ENST00000468743_92389842_92393113_243	OGN	T2	-1.62566	0.000135048	0.000616438
pep-alt-OLFML3	ENST00000491700_113981035_113981766_732	OLFML3	T2	-1.19484	7.57243e-07	6.03296e-06
pep-d-ONECUT2	ENST00000491143_57482741_57482950_210	ONECUT2	T2	1.02949	0.0109026	0.0273188
pep-d-OPRK1	ENST00000522508_53229764_53234782_90	OPRK1	T2	1.38564	0.00883368	0.0227873
pep2-alt-PAICS	ENST00000510584_56436313_56441901_255	PAICS	T2	1.05139	7.4031e-16	4.64245e-14
pep1-alt-PAICS	ENST00000508554_56450661_56450714_54	PAICS	T2	1.05139	7.4031e-16	4.64245e-14
pep-alt-PALLD	ENST00000507699_168915968_168926382_738	PALLD	T2	-1.47806	2.29808e-07	2.08678e-06
pep2-nc-PART1	ENST00000504876_60525842_60526081_240	PART1	T2	-2.64228	1.62721e-11	3.81194e-10
pep3-nc-PART1	ENST00000515734_60490405_60490584_180	PART1	T2	-2.64228	1.62721e-11	3.81194e-10
pep1-nc-PART1	ENST00000504876_60523692_60523841_150	PART1	T2	-2.64228	1.62721e-11	3.81194e-10
pep2-alt-PBLD	ENST00000277795_68288930_68306868_438	PBLD	T2	-1.16658	0.000139936	0.000635346
pep1-alt-PBLD	ENST00000277795_68288454_68288654_201	PBLD	T2	-1.16658	0.000139936	0.000635346
pep2-nc-PCAT14	ENST00000626825_23546862_23546966_105	PCAT14	T2	2.3478	2.62179e-05	0.000144425
pep1-nc-PCAT14	ENST00000626825_23537132_23546539_216	PCAT14	T2	2.3478	2.62179e-05	0.000144425
pep-d-PCDH10	ENST00000264360_133191107_133191145_39	PCDH10	T2	-1.89016	0.000105278	0.000496287
pep-d-PCDH19	ENST00000255531_100292788_100293081_294	PCDH19	T2	-1.66468	2.427e-10	4.44853e-09
pep-d-PCDH9	ENST00000377861_67201062_67201205_144	PCDH9	T2	-1.60871	0.000126821	0.000583227
pep2-alt-PCK2	ENST00000559250_24100211_24103961_357	PCK2	T2	-2.15151	6.20477e-13	1.98611e-11
pep1-alt-PCK2	ENST00000558674_24098576_24100016_750	PCK2	T2	-2.15151	6.20477e-13	1.98611e-11
pep3-alt-PCK2	ENST00000561050_24096908_24099613_675	PCK2	T2	-2.15151	6.20477e-13	1.98611e-11
pep-alt-PDE1B	ENST00000548855_54569571_54570417_219	PDE1B	T2	-1.52715	2.91171e-08	3.26941e-07
pep-alt-PDLIM2	ENST00000448520_22585138_22593907_543	PDLIM2	T2	-1.30875	4.61458e-10	7.92308e-09
pep1-alt-PDLIM3	ENST00000504011_185514289_185535434_567	PDLIM3	T2	-2.0914	1.85723e-10	3.48117e-09
pep2-d-PDLIM3	ENST00000629667_185502297_185514289_714	PDLIM3	T2	-2.0914	1.85723e-10	3.48117e-09
pep-d-PDLIM7	ENST00000486828_177483647_177489586_696	PDLIM7	T2	-1.24802	2.11038e-06	1.5071e-05
pep1-alt-PEPD	ENST00000590408_33462994_33511039_291	PEPD	T2	-1.25766	6.91398e-10	1.13318e-08
pep2-alt-PEPD	ENST00000591968_33387347_33395143_546	PEPD	T2	-1.25766	6.91398e-10	1.13318e-08
pep2-alt-PGA3	ENST00000539649_61203613_61206803_465	PGA3	T2	-4.74281	8.48893e-08	8.50974e-07
pep1-alt-PGA3	ENST00000539649_61203529_61206803_549	PGA3	T2	-4.74281	8.48893e-08	8.50974e-07
pep-alt-PGA4	ENST00000545726_61222365_61226513_561	PGA4	T2	-4.37926	0.000281237	0.00116858
pep2-d-PGBD5	ENST00000391860_230316480_230316590_111	PGBD5	T2	1.67369	6.18589e-09	8.13423e-08
pep1-d-PGBD5	ENST00000391860_230315066_230315209_144	PGBD5	T2	1.67369	6.18589e-09	8.13423e-08
pep-alt-PGM5	ENST00000604870_68378337_68405013_648	PGM5	T2	-2.86506	1.46621e-11	3.48538e-10
pep-d-PHYHD1	ENST00000412476_128940395_128941710_390	PHYHD1	T2	-1.44518	3.5532e-07	3.07707e-06
pep-alt-PINK1	ENST00000492302_20638299_20638427_129	PINK1	T2	-1.23261	6.94949e-18	6.83033e-16
pep-d-PKHD1	ENST00000371117_51618487_51618585_99	PKHD1	T2	1.68603	2.37276e-05	0.000132004
pep1-alt-PKP1	ENST00000475988_201316227_201319879_603	PKP1	T2	-2.92536	3.85957e-05	0.000203427
pep2-alt-PKP1	ENST00000477817_201328678_201328833_156	PKP1	T2	-2.92536	3.85957e-05	0.000203427
pep-alt-PLA2G4D	ENST00000560932_42070591_42071876_699	PLA2G4D	T2	-1.86415	8.13428e-06	5.10202e-05
pep-alt-PLCD1	ENST00000461445_38007776_38008646_555	PLCD1	T2	-1.23684	4.39286e-10	7.58485e-09
pep-alt-PLEKHS1	ENST00000354462_113774240_113775796_294	PLEKHS1	T2	1.17445	0.00232519	0.00732879
pep-alt-PLG	ENST00000461414_160739192_160752156_117	PLG	T2	2.04057	4.10258e-05	0.000214869
pep-d-PLIN5	ENST00000381848_4523126_4523266_141	PLIN5	T2	-1.75458	2.59367e-08	2.9512e-07
pep-alt-PLOD3	ENST00000478082_101211590_101213003_642	PLOD3	T2	1.38886	1.02522e-14	4.83669e-13
pep-d-POMK	ENST00000614426_43122161_43122874_714	POMK	T2	1.05024	8.95599e-08	8.92253e-07
pep-alt-PPAT	ENST00000425339_56395355_56399502_639	PPAT	T2	1.43353	4.61452e-23	1.26343e-20
pep1-alt-PPL	ENST00000588556_4892976_4893694_549	PPL	T2	-3.18228	6.04432e-14	2.39469e-12
pep2-alt-PPL	ENST00000589090_4888789_4890273_363	PPL	T2	-3.18228	6.04432e-14	2.39469e-12
pep3-alt-PPL	ENST00000590093_4891733_4892111_294	PPL	T2	-3.18228	6.04432e-14	2.39469e-12
pep-d-PPP1R12C	ENST00000263433_55091036_55091113_78	PPP1R12C	T2	-1.32364	7.87822e-14	3.06581e-12
pep1-nc-PROX1-AS1	ENST00000433082_213820394_213820513_120	PROX1-AS1	T2	3.2014	2.9869e-08	3.34649e-07
pep2-nc-PROX1-AS1	ENST00000608138_213841037_213841291_255	PROX1-AS1	T2	3.2014	2.9869e-08	3.34649e-07
pep-alt-PRPH	ENST00000530631_49297519_49298350_252	PRPH	T2	-2.58039	5.83965e-10	9.74932e-09
pep1-nc-PTENP1-AS	ENST00000627688_33678166_33680927_156	PTENP1-AS	T2	-1.4949	0.00192386	0.00621591
pep2-nc-PTENP1-AS	ENST00000667245_33680304_33680483_180	PTENP1-AS	T2	-1.4949	0.00192386	0.00621591
pep1-alt-PTGR1	ENST00000374313_111592925_111599703_321	PTGR1	T2	-1.79665	8.5373e-17	6.59429e-15
pep2-d-PTGR1	ENST00000374324_111564242_111589298_726	PTGR1	T2	-1.79665	8.5373e-17	6.59429e-15
pep2-nc-PVT1	ENST00000668619_128047554_128047724_171	PVT1	T2	1.29065	5.40699e-11	1.13332e-09
pep1-nc-PVT1	ENST00000504719_127932625_127932690_66	PVT1	T2	1.29065	5.40699e-11	1.13332e-09
pep-d-RAB3B	ENST00000371655_51910228_51910362_135	RAB3B	T2	1.5314	2.42552e-05	0.00013467
pep-u-RCC1	ENST00000430407_28518848_28518916_69	RCC1	T2	1.04848	3.08712e-08	3.44493e-07
pep-alt-RDH12	ENST00000552873_67727172_67729462_291	RDH12	T2	-2.32332	4.72183e-08	5.02586e-07
pep-alt-RHCG	ENST00000558030_89472738_89479471_750	RHCG	T2	-3.64514	2.42523e-05	0.00013467
pep-d-RPS6KA5	ENST00000614987_90859149_90859280_132	RPS6KA5	T2	-1.17085	7.75327e-12	1.96491e-10
pep-alt-RRM2	ENST00000461327_10122739_10123391_324	RRM2	T2	1.39357	3.85205e-08	4.19471e-07
pep-u-RUFY4	ENST00000457754_218035021_218058625_273	RUFY4	T2	1.00376	0.000663942	0.00247746
pep-alt-S1PR3	ENST00000334490_88993944_88994033_90	S1PR3	T2	-1.06705	5.42946e-05	0.000275653
pep1-nc-SAMD12-AS1	ENST00000625758_118621031_118621138_108	SAMD12-AS1	T2	1.03035	8.68544e-06	5.40351e-05
pep2-nc-SAMD12-AS1	ENST00000625758_118906012_118906077_66	SAMD12-AS1	T2	1.03035	8.68544e-06	5.40351e-05
pep-d-SCUBE1	ENST00000360835_43201771_43201869_99	SCUBE1	T2	-2.40345	1.86431e-15	1.06659e-13
pep1-d-SELENBP1	ENST00000423070_151364546_151366451_750	SELENBP1	T2	-1.21791	3.44975e-08	3.80664e-07
pep2-d-SELENBP1	ENST00000427977_151364938_151368256_735	SELENBP1	T2	-1.21791	3.44975e-08	3.80664e-07
pep4-alt-SELENBP1	ENST00000474352_151366221_151369177_711	SELENBP1	T2	-1.21791	3.44975e-08	3.80664e-07
pep3-alt-SELENBP1	ENST00000474352_151366221_151369078_612	SELENBP1	T2	-1.21791	3.44975e-08	3.80664e-07
pep2-d-SENP3-EIF4A1	ENST00000614237_7577353_7578483_585	SENP3-EIF4A1	T2	1.10495	0.000133755	0.000611174
pep1-d-SENP3-EIF4A1	ENST00000614237_7576662_7578483_735	SENP3-EIF4A1	T2	1.10495	0.000133755	0.000611174
pep-alt-SERPINA5	ENST00000556730_94587570_94590339_711	SERPINA5	T2	1.32968	0.00126153	0.00432715
pep-alt-SERPINA6	ENST00000555056_94304421_94313920_636	SERPINA6	T2	4.08639	4.29801e-11	9.21024e-10
pep-alt-SERPINB12	ENST00000680447_63564025_63567008_666	SERPINB12	T2	-4.18234	0.000687874	0.00255495
pep-d-SERPINB13	ENST00000438844_63594205_63597360_735	SERPINB13	T2	-3.70337	0.00183121	0.00596559
pep1-alt-SERPINB4	ENST00000498496_63643113_63643544_237	SERPINB4	T2	-3.63482	1.52852e-05	8.91783e-05
pep2-alt-SERPINB4	ENST00000498496_63643113_63643577_270	SERPINB4	T2	-3.63482	1.52852e-05	8.91783e-05
pep-alt-SH3BGRL	ENST00000474113_81255566_81297224_375	SH3BGRL	T2	-1.2042	4.22541e-09	5.76133e-08
pep-alt-SHCBP1	ENST00000566016_46603933_46616145_738	SHCBP1	T2	1.43882	2.3157e-12	6.55083e-11
pep-alt-SLAMF7	ENST00000484221_160751335_160751559_225	SLAMF7	T2	-1.4048	5.21118e-06	3.41893e-05
pep-d-SLC16A7	ENST00000549033_59775037_59779676_693	SLC16A7	T2	-1.23451	1.92347e-05	0.000109553
pep-alt-SLC37A2	ENST00000526405_125085623_125086033_132	SLC37A2	T2	-1.08995	6.91028e-05	0.00034123
pep-alt-SLC5A2	ENST00000568188_31489016_31489548_459	SLC5A2	T2	1.60166	5.25238e-12	1.38609e-10
pep-u-SLC7A14	ENST00000231706_170527019_170585969_129	SLC7A14	T2	-2.06741	5.88755e-05	0.000296168
pep-alt-SLC7A6	ENST00000562727_68265519_68274776_468	SLC7A6	T2	1.04151	7.54658e-09	9.75204e-08
pep-u-SLC9A4	ENST00000295269_102473540_102473581_42	SLC9A4	T2	-2.31402	1.76335e-05	0.00010145
pep-alt-SLCO1B7	ENST00000648739_21048894_21090103_744	SLCO1B7	T2	2.50856	0.00128108	0.00438785
pep-d-SLITRK5	ENST00000325089_87689382_87689570_189	SLITRK5	T2	-1.72958	2.38484e-05	0.000132604
pep-d-SLMAP	ENST00000657480_57912461_57925925_747	SLMAP	T2	-1.19708	2.06751e-09	3.03596e-08
pep-nc-SMCR2	ENST00000456090_17675390_17675485_96	SMCR2	T2	1.54077	0.00531667	0.0147916
pep-alt-SMPD3	ENST00000574662_68361522_68370936_702	SMPD3	T2	-1.0596	0.000825669	0.00299245
pep4-alt-SMTN	ENST00000493335_31093448_31095928_630	SMTN	T2	-2.28736	2.08814e-14	9.07107e-13
pep2-alt-SMTN	ENST00000460658_31096654_31099242_732	SMTN	T2	-2.28736	2.08814e-14	9.07107e-13
pep3-alt-SMTN	ENST00000489337_31095444_31098810_738	SMTN	T2	-2.28736	2.08814e-14	9.07107e-13
pep1-alt-SMTN	ENST00000460658_31091098_31095458_714	SMTN	T2	-2.28736	2.08814e-14	9.07107e-13
pep-alt-SNCG	ENST00000465679_86958665_86962822_543	SNCG	T2	-1.1894	0.000298335	0.00122765
pep9-nc-SNHG14	ENST00000656474_25266215_25266262_48	SNHG14	T2	-1.59961	6.30706e-07	5.11521e-06
pep2-nc-SNHG14	ENST00000551631_25020783_25020836_54	SNHG14	T2	-1.59961	6.30706e-07	5.11521e-06
pep3-nc-SNHG14	ENST00000557108_24984609_24984908_300	SNHG14	T2	-1.59961	6.30706e-07	5.11521e-06
pep11-nc-SNHG14	ENST00000658853_25377748_25377822_75	SNHG14	T2	-1.59961	6.30706e-07	5.11521e-06
pep8-nc-SNHG14	ENST00000656463_25016847_25016945_99	SNHG14	T2	-1.59961	6.30706e-07	5.11521e-06
pep6-nc-SNHG14	ENST00000640631_25087647_25087745_99	SNHG14	T2	-1.59961	6.30706e-07	5.11521e-06
pep12-nc-SNHG14	ENST00000660542_25085281_25086533_66	SNHG14	T2	-1.59961	6.30706e-07	5.11521e-06
pep10-nc-SNHG14	ENST00000657285_25102277_25102375_99	SNHG14	T2	-1.59961	6.30706e-07	5.11521e-06
pep13-nc-SNHG14	ENST00000661541_25094031_25094120_90	SNHG14	T2	-1.59961	6.30706e-07	5.11521e-06
pep1-nc-SNHG14	ENST00000551631_25001437_25001514_78	SNHG14	T2	-1.59961	6.30706e-07	5.11521e-06
pep7-nc-SNHG14	ENST00000656463_25016331_25016465_135	SNHG14	T2	-1.59961	6.30706e-07	5.11521e-06
pep4-nc-SNHG14	ENST00000557108_24990981_24991088_108	SNHG14	T2	-1.59961	6.30706e-07	5.11521e-06
pep5-nc-SNHG14	ENST00000640631_25056603_25059209_75	SNHG14	T2	-1.59961	6.30706e-07	5.11521e-06
pep-nc-SNHG4	ENST00000507692_139279285_139279356_72	SNHG4	T2	1.1564	1.65642e-07	1.55096e-06
pep2-alt-SORBS1	ENST00000474353_95346452_95384271_750	SORBS1	T2	-2.20651	2.45461e-09	3.54548e-08
pep1-alt-SORBS1	ENST00000474353_95346452_95354929_210	SORBS1	T2	-2.20651	2.45461e-09	3.54548e-08
pep2-alt-SORBS2	ENST00000478461_185587630_185589799_180	SORBS2	T2	-1.89353	5.04853e-13	1.63997e-11
pep3-alt-SORBS2	ENST00000480146_185614750_185615203_369	SORBS2	T2	-1.89353	5.04853e-13	1.63997e-11
pep1-alt-SORBS2	ENST00000470685_185646653_185662230_732	SORBS2	T2	-1.89353	5.04853e-13	1.63997e-11
pep1-nc-SOX9-AS1	ENST00000443037_72110553_72110639_87	SOX9-AS1	T2	1.0976	8.8112e-05	0.000422114
pep3-nc-SOX9-AS1	ENST00000662263_72069067_72069159_93	SOX9-AS1	T2	1.0976	8.8112e-05	0.000422114
pep2-nc-SOX9-AS1	ENST00000588177_72221205_72221309_105	SOX9-AS1	T2	1.0976	8.8112e-05	0.000422114
pep1-alt-STAT1	ENST00000673638_190989614_191001136_699	STAT1	T2	1.14545	7.08622e-13	2.24482e-11
pep2-d-STAT1	ENST00000673734_190970706_190982464_750	STAT1	T2	1.14545	7.08622e-13	2.24482e-11
pep-d-SULF1	ENST00000260128_69659949_69659996_48	SULF1	T2	2.37321	4.32866e-19	5.53077e-17
pep-alt-SULT1A1	ENST00000395609_28605824_28608580_714	SULT1A1	T2	-1.96355	2.44921e-11	5.54281e-10
pep-alt-SULT2B1	ENST00000597923_48596664_48599403_525	SULT2B1	T2	-1.85735	2.69869e-05	0.000148174
pep-alt-SYNE1	ENST00000347037_152151567_152152056_222	SYNE1	T2	-1.16405	6.92778e-06	4.42124e-05
pep-alt-SYTL1	ENST00000483926_27350441_27353849_726	SYTL1	T2	-1.03377	0.000301414	0.00123832
pep2-alt-TAGLN	ENST00000533863_117203382_117203939_261	TAGLN	T2	-2.3091	6.00834e-11	1.24575e-09
pep3-alt-TAGLN	ENST00000533863_117203457_117203939_186	TAGLN	T2	-2.3091	6.00834e-11	1.24575e-09
pep1-alt-TAGLN	ENST00000533863_117203322_117203939_321	TAGLN	T2	-2.3091	6.00834e-11	1.24575e-09
pep4-alt-TAGLN	ENST00000533863_117203814_117203939_126	TAGLN	T2	-2.3091	6.00834e-11	1.24575e-09
pep-nc-TCL6	ENST00000357168_95663530_95663598_69	TCL6	T2	1.72139	0.000330795	0.00134477
pep-alt-TFAP2E	ENST00000650429_35588371_35594673_723	TFAP2E	T2	1.1448	2.20332e-05	0.000123745
pep-alt-TFRC	ENST00000464368_196062565_196065548_393	TFRC	T2	1.13135	3.94829e-09	5.40993e-08
pep-alt-TGFB1I1	ENST00000564176_31476594_31477573_681	TGFB1I1	T2	-1.8874	1.37645e-12	4.07029e-11
pep-alt-TGM3	ENST00000463090_2313012_2325981_462	TGM3	T2	-5.88703	7.00734e-17	5.56684e-15
pep-alt-THY1	ENST00000527590_119419411_119423149_483	THY1	T2	1.71555	7.63153e-15	3.75033e-13
pep-d-TIGD1	ENST00000408957_232543968_232544276_309	TIGD1	T2	1.37649	1.07219e-15	6.44681e-14
pep-d-TLE4	ENST00000462803_79718969_79725141_732	TLE4	T2	-1.20793	3.06735e-13	1.05924e-11
pep-u-TMEM74B	ENST00000381894_1183949_1184077_129	TMEM74B	T2	1.52177	1.45643e-08	1.76249e-07
pep-nc-TMEM78	ENST00000323223_229250511_229250639_129	TMEM78	T2	1.92498	2.91522e-05	0.000158671
pep-alt-TMOD2	ENST00000560576_51784198_51784341_144	TMOD2	T2	-1.04745	7.59868e-07	6.04916e-06
pep-alt-TMTC1	ENST00000553189_29755788_29755865_78	TMTC1	T2	-1.77698	1.9299e-10	3.59978e-09
pep-d-TNFAIP2	ENST00000559406_103130091_103131066_150	TNFAIP2	T2	1.04385	5.98181e-06	3.87337e-05
pep1-alt-TNS1	ENST00000490566_217804462_217813739_711	TNS1	T2	-1.93899	2.53831e-09	3.64919e-08
pep2-alt-TNS1	ENST00000492338_217890865_217895056_420	TNS1	T2	-1.93899	2.53831e-09	3.64919e-08
pep-alt-TNS2	ENST00000549311_53061009_53062661_681	TNS2	T2	-1.28258	2.71993e-10	4.91495e-09
pep-alt-TOM1L2	ENST00000537091_17869288_17907511_741	TOM1L2	T2	-1.28991	7.57398e-14	2.96623e-12
pep2-alt-TPM1	ENST00000558314_63042857_63043870_252	TPM1	T2	-2.11092	2.19475e-13	7.76264e-12
pep5-alt-TPM1	ENST00000651344_63042830_63060940_564	TPM1	T2	-2.11092	2.19475e-13	7.76264e-12
pep4-alt-TPM1	ENST00000644204_63044129_63061727_438	TPM1	T2	-2.11092	2.19475e-13	7.76264e-12
pep6-alt-TPM1	ENST00000651344_63042857_63060940_537	TPM1	T2	-2.11092	2.19475e-13	7.76264e-12
pep3-alt-TPM1	ENST00000644204_63043982_63061727_585	TPM1	T2	-2.11092	2.19475e-13	7.76264e-12
pep1-alt-TPM1	ENST00000558314_63042830_63043870_279	TPM1	T2	-2.11092	2.19475e-13	7.76264e-12
pep2-alt-TPM2	ENST00000471212_35684794_35689217_741	TPM2	T2	-2.48253	1.93965e-12	5.59544e-11
pep3-alt-TPM2	ENST00000643485_35683162_35685523_450	TPM2	T2	-2.48253	1.93965e-12	5.59544e-11
pep1-alt-TPM2	ENST00000471212_35684794_35685741_630	TPM2	T2	-2.48253	1.93965e-12	5.59544e-11
pep-d-TPSD1	ENST00000211076_1258377_1258493_117	TPSD1	T2	-1.17055	0.0129317	0.0315374
pep-d-TRABD2A	ENST00000335459_84821719_84821832_114	TRABD2A	T2	1.2814	0.000299868	0.00123264
pep-nc-TRG-AS1	ENST00000668633_38352770_38352820_51	TRG-AS1	T2	-1.0092	0.000172631	0.000762128
pep1-d-TRIM29	ENST00000475051_120112417_120127452_747	TRIM29	T2	-1.92322	0.000292692	0.00120881
pep2-alt-TRIM29	ENST00000526161_120116756_120117088_333	TRIM29	T2	-1.92322	0.000292692	0.00120881
pep-alt-TRIM73	ENST00000483979_75403223_75403384_162	TRIM73	T2	-1.68452	6.30832e-10	1.04362e-08
pep-alt-TSPYL2	ENST00000556808_53083132_53084934_564	TSPYL2	T2	-1.67847	2.02059e-14	8.82641e-13
pep-d-TTC26	ENST00000476296_139166875_139189429_732	TTC26	T2	1.13261	1.24163e-14	5.71689e-13
pep1-nc-TTTY10	ENST00000654569_20469969_20470879_132	TTTY10	T2	-1.58472	0.00608077	0.0165527
pep2-nc-TTTY10	ENST00000659275_20505268_20505453_186	TTTY10	T2	-1.58472	0.00608077	0.0165527
pep4-nc-TTTY14	ENST00000652153_18840048_18840119_72	TTTY14	T2	-1.56672	0.00578342	0.0158843
pep2-nc-TTTY14	ENST00000447937_19043166_19043243_78	TTTY14	T2	-1.56672	0.00578342	0.0158843
pep6-nc-TTTY14	ENST00000652699_19043729_19043851_123	TTTY14	T2	-1.56672	0.00578342	0.0158843
pep1-nc-TTTY14	ENST00000324446_18877794_18878090_297	TTTY14	T2	-1.56672	0.00578342	0.0158843
pep5-nc-TTTY14	ENST00000652348_18806132_18806203_72	TTTY14	T2	-1.56672	0.00578342	0.0158843
pep3-nc-TTTY14	ENST00000651396_18878953_18879039_87	TTTY14	T2	-1.56672	0.00578342	0.0158843
pep2-alt-TUBA1A	ENST00000548363_49186286_49188979_399	TUBA1A	T2	-1.33851	3.27118e-08	3.62787e-07
pep1-alt-TUBA1A	ENST00000548363_49186286_49186629_192	TUBA1A	T2	-1.33851	3.27118e-08	3.62787e-07
pep3-alt-TUBA1A	ENST00000550811_49185013_49185759_747	TUBA1A	T2	-1.33851	3.27118e-08	3.62787e-07
pep-d-TUBB3	ENST00000555609_89935100_89935801_702	TUBB3	T2	2.10281	1.67686e-13	6.05665e-12
pep2-alt-TUBB6	ENST00000417736_12325813_12326127_315	TUBB6	T2	-1.49135	7.21495e-10	1.17935e-08
pep1-alt-TUBB6	ENST00000417736_12325432_12326127_696	TUBB6	T2	-1.49135	7.21495e-10	1.17935e-08
pep-u-UNC5A	ENST00000509580_176810522_176810680_159	UNC5A	T2	1.2141	0.00231956	0.00731407
pep-d-VAX2	ENST00000432367_70963595_70965118_456	VAX2	T2	1.39479	5.42587e-05	0.000275516
pep-alt-VCAN	ENST00000513016_83553465_83580431_594	VCAN	T2	1.63116	2.35782e-14	1.00981e-12
pep-alt-VILL	ENST00000486616_38006428_38007052_384	VILL	T2	-1.4621	3.51898e-06	2.40226e-05
pep-alt-WDR62	ENST00000589953_36067895_36068005_111	WDR62	T2	1.9364	3.26527e-19	4.27904e-17
pep-alt-WFDC5	ENST00000307971_45109635_45109760_126	WFDC5	T2	-2.74726	7.62374e-05	0.000371259
pep-d-XRCC2	ENST00000359321_152648480_152648569_90	XRCC2	T2	2.05181	1.5722e-24	5.35682e-22
pep-alt-YBX2	ENST00000571127_7293339_7294533_504	YBX2	T2	1.24545	0.000158355	0.000707555
pep-alt-ZNF185	ENST00000436731_152963840_152970538_462	ZNF185	T2	-2.20696	2.69011e-08	3.04399e-07
pep-alt-ZNF385B	ENST00000466398_179444958_179514099_612	ZNF385B	T2	-1.26095	0.0010803	0.00378044
pep-d-ZNF385D	ENST00000281523_21414246_21414392_147	ZNF385D	T2	-1.18596	0.000132358	0.000605603
pep-d-ZNF483	ENST00000358151_111577414_111577545_132	ZNF483	T2	-1.11782	3.46183e-05	0.000184749
pep1-nc-ZNF790-AS1	ENST00000587413_36803517_36803840_324	ZNF790-AS1	T2	-1.08415	1.46096e-05	8.55294e-05
pep2-nc-ZNF790-AS1	ENST00000650959_36830627_36830839_213	ZNF790-AS1	T2	-1.08415	1.46096e-05	8.55294e-05
pep1-alt-A2ML1	ENST00000537546_8823580_8834793_351	A2ML1	T3	-6.17915	8.1111e-22	5.65001e-20
pep2-alt-A2ML1	ENST00000545850_8857238_8857589_186	A2ML1	T3	-6.17915	8.1111e-22	5.65001e-20
pep-nc-ABALON	ENST00000629058_31721704_31721856_153	ABALON	T3	1.29906	5.91332e-10	5.87972e-09
pep-d-ABAT	ENST00000566590_8768908_8781427_750	ABAT	T3	-1.51536	7.55924e-11	8.8119e-10
pep-alt-ABLIM1	ENST00000466400_114465666_114468204_186	ABLIM1	T3	-1.12273	1.24868e-09	1.17153e-08
pep-nc-AC016549.1	ENST00000669641_14357275_14357358_84	AC016549.1	T3	1.22924	9.48883e-06	4.21657e-05
pep-nc-AC242988.1	ENST00000611044_150255246_150255314_69	AC242988.1	T3	1.68151	4.65503e-07	2.69318e-06
pep1-alt-ACAA1	ENST00000489559_38134500_38136957_351	ACAA1	T3	-1.17064	1.42933e-21	9.51245e-20
pep2-d-ACAA1	ENST00000625927_38123050_38129303_741	ACAA1	T3	-1.17064	1.42933e-21	9.51245e-20
pep3-alt-ACADM	ENST00000681289_75745738_75762760_732	ACADM	T3	-1.22826	5.79208e-28	9.65737e-26
pep1-d-ACADM	ENST00000680743_75734848_75750850_582	ACADM	T3	-1.22826	5.79208e-28	9.65737e-26
pep2-alt-ACADM	ENST00000681289_75724767_75742276_729	ACADM	T3	-1.22826	5.79208e-28	9.65737e-26
pep2-alt-ACADS	ENST00000539690_120737365_120737532_168	ACADS	T3	-1.53506	1.2658e-16	3.871e-15
pep1-alt-ACADS	ENST00000539690_120725802_120737219_528	ACADS	T3	-1.53506	1.2658e-16	3.871e-15
pep-alt-ACADSB	ENST00000541070_123053097_123053762_132	ACADSB	T3	-1.25205	2.57782e-19	1.21328e-17
pep1-alt-ACAT1	ENST00000531813_108134260_108142579_591	ACAT1	T3	-1.05162	1.881e-16	5.61542e-15
pep2-alt-ACAT1	ENST00000671707_108138994_108147387_750	ACAT1	T3	-1.05162	1.881e-16	5.61542e-15
pep6-alt-ACO2	ENST00000678600_41524858_41527461_633	ACO2	T3	-1.18859	4.51135e-23	3.88497e-21
pep2-alt-ACO2	ENST00000676883_41526097_41528610_744	ACO2	T3	-1.18859	4.51135e-23	3.88497e-21
pep3-alt-ACO2	ENST00000677427_41511903_41520338_741	ACO2	T3	-1.18859	4.51135e-23	3.88497e-21
pep7-alt-ACO2	ENST00000679264_41469489_41517325_711	ACO2	T3	-1.18859	4.51135e-23	3.88497e-21
pep5-alt-ACO2	ENST00000678394_41507936_41517974_654	ACO2	T3	-1.18859	4.51135e-23	3.88497e-21
pep8-alt-ACO2	ENST00000679311_41515491_41523029_699	ACO2	T3	-1.18859	4.51135e-23	3.88497e-21
pep1-d-ACO2	ENST00000676664_41525253_41528610_675	ACO2	T3	-1.18859	4.51135e-23	3.88497e-21
pep4-alt-ACO2	ENST00000678394_41469132_41502732_291	ACO2	T3	-1.18859	4.51135e-23	3.88497e-21
pep-d-ACSF2	ENST00000510410_50463900_50474549_717	ACSF2	T3	-1.0692	2.67294e-08	1.95325e-07
pep2-alt-ACTA2	ENST00000480297_88941212_88947317_435	ACTA2	T3	-1.71774	9.19151e-09	7.31076e-08
pep1-alt-ACTA2	ENST00000480297_88941212_88947311_429	ACTA2	T3	-1.71774	9.19151e-09	7.31076e-08
pep3-alt-ACTA2	ENST00000480297_88941212_88947350_468	ACTA2	T3	-1.71774	9.19151e-09	7.31076e-08
pep5-alt-ACTA2	ENST00000480297_88941212_88948930_633	ACTA2	T3	-1.71774	9.19151e-09	7.31076e-08
pep4-alt-ACTA2	ENST00000480297_88941212_88948900_603	ACTA2	T3	-1.71774	9.19151e-09	7.31076e-08
pep5-alt-ACTC1	ENST00000647798_34792521_34793940_420	ACTC1	T3	-1.6753	6.8921e-06	3.15978e-05
pep3-alt-ACTC1	ENST00000647798_34790415_34792231_465	ACTC1	T3	-1.6753	6.8921e-06	3.15978e-05
pep2-alt-ACTC1	ENST00000647798_34790415_34791293_321	ACTC1	T3	-1.6753	6.8921e-06	3.15978e-05
pep1-alt-ACTC1	ENST00000647798_34790415_34791221_249	ACTC1	T3	-1.6753	6.8921e-06	3.15978e-05
pep4-alt-ACTC1	ENST00000647798_34792521_34793563_315	ACTC1	T3	-1.6753	6.8921e-06	3.15978e-05
pep6-alt-ACTC1	ENST00000650163_34790415_34793299_732	ACTC1	T3	-1.6753	6.8921e-06	3.15978e-05
pep2-d-ACTG2	ENST00000438902_73914724_73919572_471	ACTG2	T3	-2.09167	1.25818e-05	5.43762e-05
pep1-d-ACTG2	ENST00000438902_73909085_73919572_732	ACTG2	T3	-2.09167	1.25818e-05	5.43762e-05
pep3-d-ACTG2	ENST00000438902_73919510_73919572_63	ACTG2	T3	-2.09167	1.25818e-05	5.43762e-05
pep2-alt-ADA	ENST00000539235_44619837_44623072_477	ADA	T3	-1.60977	2.95187e-10	3.09152e-09
pep1-alt-ADA	ENST00000492931_44622863_44629129_687	ADA	T3	-1.60977	2.95187e-10	3.09152e-09
pep3-alt-ADA	ENST00000545776_44626455_44651607_363	ADA	T3	-1.60977	2.95187e-10	3.09152e-09
pep-alt-ADH1A	ENST00000503461_99284715_99290992_426	ADH1A	T3	-1.08683	0.00925576	0.0196979
pep1-alt-ADH1B	ENST00000504498_99317969_99321361_366	ADH1B	T3	-2.412	3.48052e-09	2.99727e-08
pep2-alt-ADH1B	ENST00000515694_99307843_99316011_672	ADH1B	T3	-2.412	3.48052e-09	2.99727e-08
pep3-alt-ADH1B	ENST00000632775_99315784_99316164_381	ADH1B	T3	-2.412	3.48052e-09	2.99727e-08
pep-alt-ADH7	ENST00000485660_99413151_99415632_177	ADH7	T3	-6.13341	6.18946e-18	2.32632e-16
pep-d-ADHFE1	ENST00000426810_66444418_66453731_714	ADHFE1	T3	-2.33014	2.85472e-19	1.32963e-17
pep-nc-ADIRF-AS1	ENST00000609170_86965596_86965712_117	ADIRF-AS1	T3	-1.12474	2.64856e-07	1.60646e-06
pep1-nc-AFAP1-AS1	ENST00000608442_7774862_7775083_222	AFAP1-AS1	T3	1.78076	0.000106666	0.000373289
pep2-nc-AFAP1-AS1	ENST00000608442_7777601_7777723_123	AFAP1-AS1	T3	1.78076	0.000106666	0.000373289
pep2-alt-AGT	ENST00000681347_230705932_230710472_747	AGT	T3	1.54576	2.35857e-07	1.44567e-06
pep1-alt-AGT	ENST00000679854_230709957_230710691_735	AGT	T3	1.54576	2.35857e-07	1.44567e-06
pep-alt-AHNAK	ENST00000525875_62433855_62517298_426	AHNAK	T3	-1.60191	1.45161e-18	5.97142e-17
pep-alt-AHNAK2	ENST00000555122_104954885_104970456_669	AHNAK2	T3	-1.70125	9.33779e-08	6.18559e-07
pep-alt-AHSG	ENST00000478441_186613142_186617512_735	AHSG	T3	2.57212	8.11842e-07	4.49373e-06
pep-alt-AKR1B10	ENST00000498818_134537602_134539018_228	AKR1B10	T3	-2.6738	1.50002e-09	1.3866e-08
pep1-alt-AKR1B15	ENST00000467156_134565481_134569532_354	AKR1B15	T3	-3.68557	2.28369e-16	6.7469e-15
pep2-alt-AKR1B15	ENST00000467156_134568296_134569532_150	AKR1B15	T3	-3.68557	2.28369e-16	6.7469e-15
pep3-alt-AKR1C1	ENST00000477661_4968294_4977739_615	AKR1C1	T3	-2.7101	3.1206e-19	1.43851e-17
pep1-alt-AKR1C1	ENST00000477661_4963301_4967112_582	AKR1C1	T3	-2.7101	3.1206e-19	1.43851e-17
pep2-alt-AKR1C1	ENST00000477661_4967434_4967475_42	AKR1C1	T3	-2.7101	3.1206e-19	1.43851e-17
pep2-alt-AKR1C2	ENST00000460124_4989999_4999292_615	AKR1C2	T3	-2.21981	6.519e-08	4.43649e-07
pep1-d-AKR1C2	ENST00000455190_4999972_5000187_216	AKR1C2	T3	-2.21981	6.519e-08	4.43649e-07
pep2-alt-AKR1C3	ENST00000605322_5094445_5099644_570	AKR1C3	T3	-1.51578	5.50628e-08	3.80092e-07
pep1-alt-AKR1C3	ENST00000603484_5105610_5107500_108	AKR1C3	T3	-1.51578	5.50628e-08	3.80092e-07
pep8-alt-ALB	ENST00000505649_73413552_73418100_327	ALB	T3	1.78166	0.000703554	0.00201072
pep3-d-ALB	ENST00000476441_73417565_73420295_504	ALB	T3	1.78166	0.000703554	0.00201072
pep2-d-ALB	ENST00000476441_73416277_73420295_615	ALB	T3	1.78166	0.000703554	0.00201072
pep12-alt-ALB	ENST00000510166_73408741_73408806_66	ALB	T3	1.78166	0.000703554	0.00201072
pep7-alt-ALB	ENST00000505649_73413540_73418100_339	ALB	T3	1.78166	0.000703554	0.00201072
pep11-alt-ALB	ENST00000510166_73406690_73408806_285	ALB	T3	1.78166	0.000703554	0.00201072
pep9-alt-ALB	ENST00000505649_73413633_73418100_246	ALB	T3	1.78166	0.000703554	0.00201072
pep1-d-ALB	ENST00000476441_73415078_73420295_726	ALB	T3	1.78166	0.000703554	0.00201072
pep13-alt-ALB	ENST00000515133_73404301_73408806_510	ALB	T3	1.78166	0.000703554	0.00201072
pep4-d-ALB	ENST00000476441_73418202_73420295_285	ALB	T3	1.78166	0.000703554	0.00201072
pep6-alt-ALB	ENST00000505649_73409476_73418100_699	ALB	T3	1.78166	0.000703554	0.00201072
pep5-d-ALB	ENST00000476441_73419568_73420295_114	ALB	T3	1.78166	0.000703554	0.00201072
pep10-alt-ALB	ENST00000510166_73405148_73408806_372	ALB	T3	1.78166	0.000703554	0.00201072
pep-d-ALDH1A2	ENST00000430119_57955200_57965788_717	ALDH1A2	T3	-1.17042	0.000460343	0.00137927
pep2-alt-ALDH3A1	ENST00000575860_19743131_19745144_510	ALDH3A1	T3	-3.03594	4.30067e-16	1.21122e-14
pep1-alt-ALDH3A1	ENST00000479677_19738224_19742083_750	ALDH3A1	T3	-3.03594	4.30067e-16	1.21122e-14
pep1-alt-ALDH3A2	ENST00000672059_19656504_19671792_570	ALDH3A2	T3	-1.27532	6.76401e-20	3.49045e-18
pep2-alt-ALDH3A2	ENST00000672564_19652555_19663520_735	ALDH3A2	T3	-1.27532	6.76401e-20	3.49045e-18
pep-alt-ALDH3B2	ENST00000534425_67664360_67666393_750	ALDH3B2	T3	-2.25791	6.66229e-07	3.75065e-06
pep1-alt-ALDH6A1	ENST00000554231_74071136_74071950_417	ALDH6A1	T3	-1.31784	4.51155e-26	5.89246e-24
pep2-alt-ALDH6A1	ENST00000554231_74071136_74084352_747	ALDH6A1	T3	-1.31784	4.51155e-26	5.89246e-24
pep3-alt-ALDH6A1	ENST00000554501_74060645_74067545_729	ALDH6A1	T3	-1.31784	4.51155e-26	5.89246e-24
pep1-alt-ALDOB	ENST00000616752_101421812_101424975_189	ALDOB	T3	-5.41677	5.87697e-29	1.13018e-26
pep2-alt-ALDOB	ENST00000648906_101429674_101430926_444	ALDOB	T3	-5.41677	5.87697e-29	1.13018e-26
pep2-alt-ALOX15	ENST00000576572_4638326_4639160_285	ALOX15	T3	1.8089	5.9316e-06	2.7521e-05
pep1-alt-ALOX15	ENST00000573740_4639050_4641660_429	ALOX15	T3	1.8089	5.9316e-06	2.7521e-05
pep-u-ANK2	ENST00000673536_112904494_112949146_63	ANK2	T3	-2.05832	5.9364e-12	8.45445e-11
pep6-alt-ANXA1	ENST00000491192_73168907_73168963_57	ANXA1	T3	-3.31582	1.79769e-24	1.92322e-22
pep8-alt-ANXA1	ENST00000495713_73160266_73167585_618	ANXA1	T3	-3.31582	1.79769e-24	1.92322e-22
pep3-alt-ANXA1	ENST00000468639_73158542_73159429_270	ANXA1	T3	-3.31582	1.79769e-24	1.92322e-22
pep5-alt-ANXA1	ENST00000468639_73158794_73159429_111	ANXA1	T3	-3.31582	1.79769e-24	1.92322e-22
pep7-alt-ANXA1	ENST00000491192_73168972_73170104_237	ANXA1	T3	-3.31582	1.79769e-24	1.92322e-22
pep2-alt-ANXA1	ENST00000468639_73158536_73159429_276	ANXA1	T3	-3.31582	1.79769e-24	1.92322e-22
pep4-alt-ANXA1	ENST00000468639_73158734_73159429_171	ANXA1	T3	-3.31582	1.79769e-24	1.92322e-22
pep1-alt-ANXA1	ENST00000468639_73151903_73159429_312	ANXA1	T3	-3.31582	1.79769e-24	1.92322e-22
pep-alt-ANXA10	ENST00000507278_168165195_168187431_624	ANXA10	T3	-1.68118	0.000361333	0.00111108
pep1-alt-ANXA8	ENST00000577813_47468850_47476240_498	ANXA8	T3	-3.11072	1.8819e-07	1.17487e-06
pep2-alt-ANXA8	ENST00000602877_47478377_47484062_492	ANXA8	T3	-3.11072	1.8819e-07	1.17487e-06
pep3-nc-AP000866.1	ENST00000666933_124802137_124802580_444	AP000866.1	T3	1.20279	5.94764e-09	4.8933e-08
pep2-nc-AP000866.1	ENST00000653170_124808747_124808800_54	AP000866.1	T3	1.20279	5.94764e-09	4.8933e-08
pep1-nc-AP000866.1	ENST00000653170_124800660_124802077_153	AP000866.1	T3	1.20279	5.94764e-09	4.8933e-08
pep-alt-APBB1	ENST00000524626_6395537_6395845_225	APBB1	T3	-1.31044	4.57759e-09	3.8562e-08
pep-d-APOB	ENST00000673882_21015219_21023539_750	APOB	T3	-5.55372	1.51555e-19	7.37678e-18
pep2-d-ARG1	ENST00000673234_131579197_131583905_750	ARG1	T3	-1.69155	1.65165e-09	1.51559e-08
pep1-alt-ARG1	ENST00000469293_131579119_131579292_174	ARG1	T3	-1.69155	1.65165e-09	1.51559e-08
pep2-alt-ATP1A2	ENST00000472488_160135275_160137032_747	ATP1A2	T3	-2.90077	1.00092e-10	1.14174e-09
pep1-alt-ATP1A2	ENST00000468587_160123958_160125276_375	ATP1A2	T3	-2.90077	1.00092e-10	1.14174e-09
pep-alt-ATP2B4	ENST00000466407_203727649_203727687_39	ATP2B4	T3	-1.57779	1.76429e-11	2.2938e-10
pep3-alt-ATP4A	ENST00000592131_35555110_35555812_513	ATP4A	T3	-6.42896	9.9214e-23	8.09886e-21
pep1-alt-ATP4A	ENST00000592131_35550618_35553820_615	ATP4A	T3	-6.42896	9.9214e-23	8.09886e-21
pep4-alt-ATP4A	ENST00000592131_35555796_35557805_168	ATP4A	T3	-6.42896	9.9214e-23	8.09886e-21
pep2-alt-ATP4A	ENST00000592131_35555110_35555758_459	ATP4A	T3	-6.42896	9.9214e-23	8.09886e-21
pep-alt-B3GAT1	ENST00000531778_134382894_134384067_501	B3GAT1	T3	-1.95293	1.04979e-08	8.25763e-08
pep-d-B4GALNT2	ENST00000393354_49172651_49172683_33	B4GALNT2	T3	-2.09774	3.95659e-05	0.00015357
pep-d-BAAT	ENST00000259407_101361839_101361952_114	BAAT	T3	6.39806	1.31273e-38	8.57265e-36
pep-d-BAIAP2	ENST00000572329_81103688_81108995_735	BAIAP2	T3	-1.02604	1.98836e-08	1.4801e-07
pep-u-BANF2	ENST00000427254_17712412_17712486_75	BANF2	T3	1.54935	0.00624109	0.0139489
pep-alt-BGN	ENST00000480756_153505872_153508442_744	BGN	T3	2.69509	4.60552e-38	2.88729e-35
pep-alt-BHMT	ENST00000521279_79121281_79127984_498	BHMT	T3	-1.51364	4.07212e-05	0.000157411
pep-nc-BLACE	ENST00000378120_155358179_155358613_435	BLACE	T3	1.27593	0.011879	0.024528
pep-d-BLVRB	ENST00000597870_40447892_40451487_279	BLVRB	T3	-1.11609	5.17105e-12	7.44565e-11
pep-nc-BPESC1	ENST00000418282_139124005_139124175_171	BPESC1	T3	1.44693	0.00463722	0.0107418
pep-alt-BRIX1	ENST00000510960_34915739_34922789_531	BRIX1	T3	1.1672	1.67676e-18	6.81708e-17
pep-alt-C12orf54	ENST00000548913_48488337_48488438_102	C12orf54	T3	-1.86875	2.53063e-09	2.23829e-08
pep1-nc-C16orf97	ENST00000566628_52026371_52051821_282	C16orf97	T3	2.07447	0.0269246	0.0499779
pep2-nc-C16orf97	ENST00000566628_52026371_52051827_288	C16orf97	T3	2.07447	0.0269246	0.0499779
pep-nc-C17orf77	ENST00000328023_74592090_74592260_171	C17orf77	T3	2.03037	8.06088e-05	0.000291001
pep-d-C2	ENST00000482060_31943467_31945354_750	C2	T3	1.3991	4.98438e-10	5.0164e-09
pep3-alt-C4A	ENST00000467948_31983149_31984355_303	C4A	T3	1.06603	4.28935e-05	0.000164913
pep2-alt-C4A	ENST00000467749_31982847_31983256_201	C4A	T3	1.06603	4.28935e-05	0.000164913
pep1-alt-C4A	ENST00000460841_31992182_31993826_723	C4A	T3	1.06603	4.28935e-05	0.000164913
pep1-alt-C4B	ENST00000468237_32033754_32035274_684	C4B	T3	1.04576	9.21006e-05	0.000327174
pep3-alt-C4B	ENST00000648821_32027374_32028375_522	C4B	T3	1.04576	9.21006e-05	0.000327174
pep2-alt-C4B	ENST00000648821_32027033_32028375_750	C4B	T3	1.04576	9.21006e-05	0.000327174
pep-nc-C7orf65	ENST00000408988_47660769_47661167_399	C7orf65	T3	2.13683	0.00016967	0.000565135
pep-alt-C9	ENST00000467285_39341118_39364464_504	C9	T3	1.21694	0.00375536	0.00890839
pep-nc-C9orf106	ENST00000316786_129324152_129324514_363	C9orf106	T3	1.26853	0.000149732	0.000505822
pep-alt-CA1	ENST00000518233_85332472_85342778_207	CA1	T3	-3.8948	1.41259e-12	2.25338e-11
pep3-alt-CA2	ENST00000520996_85464082_85474422_450	CA2	T3	-1.96741	2.37044e-07	1.45238e-06
pep1-alt-CA2	ENST00000520127_85465422_85480786_477	CA2	T3	-1.96741	2.37044e-07	1.45238e-06
pep2-d-CA2	ENST00000520127_85480724_85480786_63	CA2	T3	-1.96741	2.37044e-07	1.45238e-06
pep-alt-CA9	ENST00000493245_35676180_35681022_564	CA9	T3	-1.50006	0.000271559	0.000860348
pep-d-CACNA1D	ENST00000636448_53802158_53808756_438	CACNA1D	T3	1.55051	4.46035e-12	6.49392e-11
pep-alt-CAD	ENST00000475695_27233102_27233572_300	CAD	T3	1.11299	4.98147e-21	3.09206e-19
pep-alt-CADPS	ENST00000478570_62499373_62499531_159	CADPS	T3	1.05659	0.00631508	0.0140932
pep2-alt-CALD1	ENST00000482470_134941200_134960120_714	CALD1	T3	-1.70956	1.8039e-09	1.64279e-08
pep1-d-CALD1	ENST00000430085_134947662_134968342_693	CALD1	T3	-1.70956	1.8039e-09	1.64279e-08
pep3-alt-CALD1	ENST00000489019_134867734_134900033_273	CALD1	T3	-1.70956	1.8039e-09	1.64279e-08
pep-d-CAMK2B	ENST00000523845_44220825_44243268_720	CAMK2B	T3	-1.13383	3.99852e-05	0.000154948
pep1-nc-CASC15	ENST00000444265_22056658_22063232_246	CASC15	T3	1.13324	9.60069e-09	7.60726e-08
pep3-nc-CASC15	ENST00000652000_22205665_22205742_78	CASC15	T3	1.13324	9.60069e-09	7.60726e-08
pep2-nc-CASC15	ENST00000650782_21909472_21977456_267	CASC15	T3	1.13324	9.60069e-09	7.60726e-08
pep4-nc-CASC15	ENST00000664560_21915216_21977811_57	CASC15	T3	1.13324	9.60069e-09	7.60726e-08
pep-d-CBR1	ENST00000530908_36072145_36072879_735	CBR1	T3	-2.52081	3.2427e-52	8.47047e-49
pep-alt-CD36	ENST00000526804_80636937_80636993_57	CD36	T3	-2.12301	8.60929e-15	2.00049e-13
pep2-nc-CDKN2B-AS1	ENST00000651588_22012155_22012412_258	CDKN2B-AS1	T3	-2.67992	1.04095e-14	2.39396e-13
pep4-nc-CDKN2B-AS1	ENST00000652420_22035400_22035501_102	CDKN2B-AS1	T3	-2.67992	1.04095e-14	2.39396e-13
pep3-nc-CDKN2B-AS1	ENST00000652420_22034559_22034693_135	CDKN2B-AS1	T3	-2.67992	1.04095e-14	2.39396e-13
pep1-nc-CDKN2B-AS1	ENST00000643286_22117628_22117825_198	CDKN2B-AS1	T3	-2.67992	1.04095e-14	2.39396e-13
pep2-alt-CES2	ENST00000566359_66935582_66938242_336	CES2	T3	-2.25919	9.3256e-18	3.41895e-16
pep3-d-CES2	ENST00000568470_66941527_66944022_741	CES2	T3	-2.25919	9.3256e-18	3.41895e-16
pep1-alt-CES2	ENST00000561843_66940594_66941691_387	CES2	T3	-2.25919	9.3256e-18	3.41895e-16
pep-d-CFAP221	ENST00000594141_119589731_119589808_78	CFAP221	T3	-1.51867	1.1919e-05	5.18186e-05
pep2-alt-CHGA	ENST00000553866_92927588_92932154_600	CHGA	T3	-3.71287	3.56416e-13	6.2942e-12
pep1-alt-CHGA	ENST00000553866_92926605_92932154_732	CHGA	T3	-3.71287	3.56416e-13	6.2942e-12
pep3-alt-CHGA	ENST00000556876_92932486_92933154_669	CHGA	T3	-3.71287	3.56416e-13	6.2942e-12
pep-u-CHODL	ENST00000400128_17917329_17917385_57	CHODL	T3	-2.56181	6.19748e-11	7.34188e-10
pep-d-CHRNA1	ENST00000435083_174748127_174753659_750	CHRNA1	T3	2.85188	1.31955e-23	1.23841e-21
pep-d-CHST9	ENST00000580774_26916262_26916900_639	CHST9	T3	-1.6507	0.000890322	0.00248204
pep-alt-CIT	ENST00000677927_119726605_119726643_39	CIT	T3	1.14833	4.55378e-15	1.10226e-13
pep2-alt-CKB	ENST00000553528_103519867_103520570_468	CKB	T3	-2.53312	1.33733e-16	4.07783e-15
pep1-alt-CKB	ENST00000553528_103519867_103520567_465	CKB	T3	-2.53312	1.33733e-16	4.07783e-15
pep4-alt-CKB	ENST00000553528_103519867_103521483_711	CKB	T3	-2.53312	1.33733e-16	4.07783e-15
pep3-alt-CKB	ENST00000553528_103519867_103521423_651	CKB	T3	-2.53312	1.33733e-16	4.07783e-15
pep6-alt-CKB	ENST00000555770_103522215_103522807_333	CKB	T3	-2.53312	1.33733e-16	4.07783e-15
pep5-alt-CKB	ENST00000555770_103522215_103522493_279	CKB	T3	-2.53312	1.33733e-16	4.07783e-15
pep3-alt-CKMT2	ENST00000514086_81255213_81266255_504	CKMT2	T3	-2.86164	3.99421e-26	5.28281e-24
pep2-alt-CKMT2	ENST00000505850_81255023_81259278_561	CKMT2	T3	-2.86164	3.99421e-26	5.28281e-24
pep1-alt-CKMT2	ENST00000505135_81252780_81257735_435	CKMT2	T3	-2.86164	3.99421e-26	5.28281e-24
pep-u-CLDN2	ENST00000540876_106918463_106928100_57	CLDN2	T3	2.95313	6.38399e-12	9.03443e-11
pep1-nc-CLLU1	ENST00000378485_92424614_92424664_51	CLLU1	T3	1.37617	0.000861396	0.00240825
pep4-nc-CLLU1	ENST00000378485_92425789_92429127_240	CLLU1	T3	1.37617	0.000861396	0.00240825
pep5-nc-CLLU1	ENST00000589406_92422018_92422143_126	CLLU1	T3	1.37617	0.000861396	0.00240825
pep3-nc-CLLU1	ENST00000378485_92425734_92425853_120	CLLU1	T3	1.37617	0.000861396	0.00240825
pep2-nc-CLLU1	ENST00000378485_92424915_92425043_129	CLLU1	T3	1.37617	0.000861396	0.00240825
pep-d-CLMP	ENST00000448775_123069889_123069951_63	CLMP	T3	-1.50858	1.77996e-08	1.33768e-07
pep2-alt-CLU	ENST00000522299_27599702_27605239_729	CLU	T3	-1.47848	1.64751e-07	1.0393e-06
pep1-alt-CLU	ENST00000522299_27598244_27598635_183	CLU	T3	-1.47848	1.64751e-07	1.0393e-06
pep1-u-CNN1	ENST00000535659_11538793_11539330_234	CNN1	T3	-2.24463	1.13267e-06	6.08478e-06
pep2-alt-CNN1	ENST00000588468_11538928_11541943_207	CNN1	T3	-2.24463	1.13267e-06	6.08478e-06
pep-alt-CNTN2	ENST00000638980_205067264_205067512_249	CNTN2	T3	-1.91446	1.74013e-08	1.31006e-07
pep-alt-CNTNAP2	ENST00000637694_147128834_147486040_696	CNTNAP2	T3	1.64991	2.00075e-06	1.02276e-05
pep-alt-COL1A1	ENST00000510710_50186742_50186888_147	COL1A1	T3	3.06631	1.26624e-36	6.01388e-34
pep-alt-COL1A2	ENST00000478215_94425556_94426542_390	COL1A2	T3	1.92211	2.71863e-18	1.06924e-16
pep3-alt-CP	ENST00000497902_149185238_149188058_429	CP	T3	1.32196	0.000129702	0.000444818
pep1-alt-CP	ENST00000473296_149176215_149177905_264	CP	T3	1.32196	0.000129702	0.000444818
pep2-alt-CP	ENST00000489736_149186509_149202105_744	CP	T3	1.32196	0.000129702	0.000444818
pep-alt-CPA4	ENST00000474254_130300843_130305950_309	CPA4	T3	-3.35454	1.98685e-11	2.55454e-10
pep-d-CPEB2	ENST00000382395_15069226_15069312_87	CPEB2	T3	-1.11265	3.7804e-19	1.71989e-17
pep1-alt-CPNE1	ENST00000483359_35626244_35631034_750	CPNE1	T3	1.00972	2.68151e-12	4.07835e-11
pep2-alt-CPNE1	ENST00000483495_35630900_35632382_684	CPNE1	T3	1.00972	2.68151e-12	4.07835e-11
pep-alt-CPNE6	ENST00000558995_24076149_24077727_747	CPNE6	T3	-1.74042	3.72706e-05	0.000145508
pep1-d-CRAT	ENST00000458362_129095400_129098607_750	CRAT	T3	-1.00922	4.31988e-07	2.5151e-06
pep3-alt-CRAT	ENST00000679716_129103012_129108308_669	CRAT	T3	-1.00922	4.31988e-07	2.5151e-06
pep2-d-CRAT	ENST00000458362_129098370_129100566_279	CRAT	T3	-1.00922	4.31988e-07	2.5151e-06
pep4-alt-CRAT	ENST00000680523_129097977_129100684_690	CRAT	T3	-1.00922	4.31988e-07	2.5151e-06
pep5-alt-CRAT	ENST00000681118_129101749_129107900_735	CRAT	T3	-1.00922	4.31988e-07	2.5151e-06
pep-alt-CRYL1	ENST00000644872_20404132_20489432_744	CRYL1	T3	-1.69883	5.16245e-20	2.71059e-18
pep-alt-CSE1L	ENST00000469700_49090769_49096184_627	CSE1L	T3	1.13064	4.52462e-19	2.03193e-17
pep-alt-CSRP1	ENST00000527662_201484716_201490612_735	CSRP1	T3	-1.88166	4.5685e-12	6.64521e-11
pep-alt-CSTB	ENST00000675996_43774205_43775995_384	CSTB	T3	-3.10689	9.27398e-30	2.0472e-27
pep1-alt-CTSG	ENST00000552252_24573640_24574842_594	CTSG	T3	-2.22586	4.25914e-09	3.60149e-08
pep2-alt-CTSG	ENST00000552252_24575264_24575365_102	CTSG	T3	-2.22586	4.25914e-09	3.60149e-08
pep-alt-CXCL3	ENST00000511669_74038289_74038758_372	CXCL3	T3	1.26252	2.13095e-05	8.76253e-05
pep-alt-CYB5A	ENST00000580678_74261149_74261238_90	CYB5A	T3	-1.316	1.92269e-19	9.20134e-18
pep3-alt-CYB5R1	ENST00000497655_202962929_202963767_363	CYB5R1	T3	-1.09545	3.08515e-24	3.18116e-22
pep1-alt-CYB5R1	ENST00000473599_202965494_202967205_468	CYB5R1	T3	-1.09545	3.08515e-24	3.18116e-22
pep2-alt-CYB5R1	ENST00000478009_202966481_202967205_285	CYB5R1	T3	-1.09545	3.08515e-24	3.18116e-22
pep1-nc-CYP1B1-AS1	ENST00000413828_38180359_38180565_207	CYP1B1-AS1	T3	-1.20576	4.5451e-07	2.63688e-06
pep2-nc-CYP1B1-AS1	ENST00000413828_38180420_38180500_81	CYP1B1-AS1	T3	-1.20576	4.5451e-07	2.63688e-06
pep-alt-CYSTM1	ENST00000504227_140175195_140243408_402	CYSTM1	T3	-1.86834	4.94074e-13	8.47224e-12
pep1-d-DCN	ENST00000393155_91146061_91158308_552	DCN	T3	-1.54385	9.54772e-12	1.30634e-10
pep2-alt-DCN	ENST00000393155_91146061_91158506_750	DCN	T3	-1.54385	9.54772e-12	1.30634e-10
pep-d-DDN	ENST00000421952_48995335_48995430_96	DDN	T3	1.48861	1.10708e-05	4.85485e-05
pep-d-DDR2	ENST00000367921_162786664_162786735_72	DDR2	T3	-1.14641	2.7321e-06	1.35528e-05
pep-alt-DES	ENST00000483395_219425554_219425987_231	DES	T3	-1.97494	0.000132073	0.00045211
pep3-nc-DGCR5	ENST00000609839_19022911_19022961_51	DGCR5	T3	1.71023	1.45662e-07	9.28223e-07
pep2-nc-DGCR5	ENST00000609630_19019354_19019641_288	DGCR5	T3	1.71023	1.45662e-07	9.28223e-07
pep1-nc-DGCR5	ENST00000609630_19018176_19018436_261	DGCR5	T3	1.71023	1.45662e-07	9.28223e-07
pep2-alt-DHRS1	ENST00000561273_24292628_24299106_531	DHRS1	T3	-1.36284	3.16272e-24	3.25045e-22
pep1-d-DHRS1	ENST00000558340_24290862_24292363_465	DHRS1	T3	-1.36284	3.16272e-24	3.25045e-22
pep-alt-DHRS7	ENST00000556502_60152867_60165309_705	DHRS7	T3	-1.40124	3.24062e-24	3.31963e-22
pep-nc-DIRC3	ENST00000474063_217478485_217599627_90	DIRC3	T3	-1.82236	2.0123e-12	3.11648e-11
pep-d-DIXDC1	ENST00000440460_112019068_112019121_54	DIXDC1	T3	-1.66997	7.29484e-12	1.02128e-10
pep1-alt-DKC1	ENST00000473552_154762966_154766429_477	DKC1	T3	1.27379	7.88564e-26	1.00891e-23
pep2-alt-DKC1	ENST00000492372_154775148_154776864_330	DKC1	T3	1.27379	7.88564e-26	1.00891e-23
pep-nc-DLEU2	ENST00000425586_50027351_50029284_63	DLEU2	T3	1.61426	6.29873e-19	2.74222e-17
pep-d-DLX2	ENST00000466293_172100566_172100892_327	DLX2	T3	1.05592	0.0138029	0.0279444
pep2-nc-DLX6-AS1	ENST00000430027_96967851_96967946_96	DLX6-AS1	T3	3.08319	1.26763e-11	1.69591e-10
pep1-nc-DLX6-AS1	ENST00000430027_96956649_96956729_81	DLX6-AS1	T3	3.08319	1.26763e-11	1.69591e-10
pep-alt-DMD	ENST00000679850_31121922_31172403_717	DMD	T3	-2.06433	2.37238e-12	3.63641e-11
pep-alt-DNAJC2	ENST00000464253_103312572_103319802_738	DNAJC2	T3	1.13509	1.86581e-18	7.47899e-17
pep-alt-DPF1	ENST00000471976_38217787_38224250_714	DPF1	T3	1.51557	1.73051e-10	1.88612e-09
pep-alt-DRC7	ENST00000565609_57728444_57731255_372	DRC7	T3	1.65487	1.02566e-05	4.52885e-05
pep-u-DSC2	ENST00000648081_31091128_31102513_420	DSC2	T3	-2.10331	1.61306e-12	2.54341e-11
pep-alt-DSG1	ENST00000462981_31354657_31355343_687	DSG1	T3	-3.90527	4.48537e-10	4.54716e-09
pep3-alt-DSP	ENST00000506617_7562664_7565592_402	DSP	T3	-1.60495	1.38635e-11	1.83671e-10
pep2-alt-DSP	ENST00000506617_7562658_7565592_408	DSP	T3	-1.60495	1.38635e-11	1.83671e-10
pep4-alt-DSP	ENST00000506617_7565464_7565592_129	DSP	T3	-1.60495	1.38635e-11	1.83671e-10
pep1-alt-DSP	ENST00000506617_7559377_7565592_438	DSP	T3	-1.60495	1.38635e-11	1.83671e-10
pep1-alt-ECM1	ENST00000470432_150510842_150511213_372	ECM1	T3	-3.39946	1.55974e-29	3.34874e-27
pep2-alt-ECM1	ENST00000470432_150511637_150513464_732	ECM1	T3	-3.39946	1.55974e-29	3.34874e-27
pep-alt-EIF1AY	ENST00000465253_20575872_20588161_393	EIF1AY	T3	-1.32395	0.0118274	0.0244408
pep-alt-EPB41L3	ENST00000542652_5394686_5397378_741	EPB41L3	T3	-1.76357	1.15417e-17	4.15845e-16
pep2-alt-EPHX2	ENST00000521924_27505057_27511937_315	EPHX2	T3	-1.60241	8.45366e-13	1.40503e-11
pep1-alt-EPHX2	ENST00000520623_27506971_27538802_750	EPHX2	T3	-1.60241	8.45366e-13	1.40503e-11
pep-alt-EPN3	ENST00000512291_50536725_50540900_750	EPN3	T3	-1.1967	8.91031e-06	3.98435e-05
pep2-alt-EPS8L1	ENST00000592824_55081403_55083779_714	EPS8L1	T3	-1.27017	2.80527e-06	1.38894e-05
pep1-alt-EPS8L1	ENST00000589362_55085875_55087611_750	EPS8L1	T3	-1.27017	2.80527e-06	1.38894e-05
pep1-alt-ETFDH	ENST00000506422_158703480_158708524_678	ETFDH	T3	-1.46422	2.18093e-25	2.62937e-23
pep2-alt-ETFDH	ENST00000514148_158682131_158684681_384	ETFDH	T3	-1.46422	2.18093e-25	2.62937e-23
pep2-alt-EVPL	ENST00000587569_76018090_76018392_303	EVPL	T3	-2.10817	1.55765e-13	2.93779e-12
pep1-alt-EVPL	ENST00000587569_76007106_76007672_567	EVPL	T3	-2.10817	1.55765e-13	2.93779e-12
pep3-alt-EVPL	ENST00000587569_76018445_76021959_726	EVPL	T3	-2.10817	1.55765e-13	2.93779e-12
pep4-alt-EVPL	ENST00000593037_76011534_76012086_327	EVPL	T3	-2.10817	1.55765e-13	2.93779e-12
pep-d-F13A1	ENST00000264870_6145045_6145227_183	F13A1	T3	-1.31245	5.34033e-05	0.000201248
pep-alt-FABP5	ENST00000481695_81283368_81284097_396	FABP5	T3	-2.05123	1.20522e-13	2.31629e-12
pep-nc-FAM167A-AS1	ENST00000529305_11390664_11433963_216	FAM167A-AS1	T3	-1.31682	0.00840589	0.0180863
pep-nc-FAM225A	ENST00000434051_113119605_113119667_63	FAM225A	T3	1.64509	1.00204e-11	1.36762e-10
pep-nc-FAM225B	ENST00000439875_113103627_113103701_75	FAM225B	T3	1.14114	2.19042e-06	1.11048e-05
pep-alt-FBLN1	ENST00000476366_45541243_45550946_675	FBLN1	T3	-1.29288	4.35896e-06	2.07559e-05
pep-alt-FCGR3A	ENST00000476031_161545718_161549727_369	FCGR3A	T3	2.15224	2.23409e-18	8.87576e-17
pep-nc-FENDRR	ENST00000595886_86475082_86475210_129	FENDRR	T3	-1.6152	4.62404e-09	3.89219e-08
pep-alt-FERMT1	ENST00000478194_6077176_6087806_690	FERMT1	T3	1.36425	8.72897e-10	8.44501e-09
pep-d-FETUB	ENST00000420570_186644771_186652628_702	FETUB	T3	-5.32506	6.92194e-16	1.89643e-14
pep2-alt-FGB	ENST00000502545_154566528_154570420_615	FGB	T3	2.28308	9.84885e-05	0.00034766
pep1-alt-FGB	ENST00000502545_154565997_154570420_657	FGB	T3	2.28308	9.84885e-05	0.00034766
pep5-alt-FGB	ENST00000502545_154569294_154570647_243	FGB	T3	2.28308	9.84885e-05	0.00034766
pep4-alt-FGB	ENST00000502545_154568476_154570420_147	FGB	T3	2.28308	9.84885e-05	0.00034766
pep3-alt-FGB	ENST00000502545_154567760_154570420_303	FGB	T3	2.28308	9.84885e-05	0.00034766
pep-d-FGFR1	ENST00000341462_38413631_38416007_750	FGFR1	T3	-1.10589	1.74459e-06	9.00772e-06
pep3-alt-FLNA	ENST00000474358_154351846_154352778_573	FLNA	T3	-1.93228	1.67551e-10	1.8319e-09
pep4-alt-FLNA	ENST00000490936_154351164_154352208_699	FLNA	T3	-1.93228	1.67551e-10	1.8319e-09
pep1-d-FLNA	ENST00000420627_154348852_154350163_741	FLNA	T3	-1.93228	1.67551e-10	1.8319e-09
pep2-alt-FLNA	ENST00000466325_154352900_154353446_456	FLNA	T3	-1.93228	1.67551e-10	1.8319e-09
pep-alt-FNBP1	ENST00000491905_129978396_129994889_321	FNBP1	T3	-1.23892	5.20318e-08	3.60918e-07
pep-d-FRMPD4	ENST00000380682_12721502_12721855_354	FRMPD4	T3	-1.82735	2.09416e-06	1.06703e-05
pep-alt-GAB1	ENST00000511109_143466145_143469186_237	GAB1	T3	-1.05572	6.1374e-13	1.03991e-11
pep-nc-GAS6-AS1	ENST00000458001_113845279_113845572_294	GAS6-AS1	T3	1.06979	5.61755e-05	0.000210657
pep2-nc-GDNF-AS1	ENST00000637926_37951896_37952018_123	GDNF-AS1	T3	-1.16101	0.00182132	0.00469887
pep1-nc-GDNF-AS1	ENST00000637595_37814342_37814446_105	GDNF-AS1	T3	-1.16101	0.00182132	0.00469887
pep3-nc-GDNF-AS1	ENST00000655756_37873257_37873373_117	GDNF-AS1	T3	-1.16101	0.00182132	0.00469887
pep-alt-GDPD3	ENST00000360688_30104875_30112768_747	GDPD3	T3	-1.59913	5.03589e-10	5.0627e-09
pep-alt-GGH	ENST00000518466_63015335_63030216_729	GGH	T3	1.63787	1.63277e-11	2.1361e-10
pep-alt-GHRL	ENST00000481287_10285878_10290351_522	GHRL	T3	-3.12675	1.57897e-13	2.97359e-12
pep-alt-GKN2	ENST00000328895_68945301_68946315_162	GKN2	T3	-4.93348	3.43268e-12	5.12141e-11
pep-alt-GLIPR2	ENST00000474050_36146137_36162519_528	GLIPR2	T3	-1.1396	4.56202e-10	4.61741e-09
pep5-alt-GLUL	ENST00000475808_182386215_182388788_567	GLUL	T3	-1.29858	1.32181e-20	7.65866e-19
pep1-alt-GLUL	ENST00000463851_182384408_182388737_633	GLUL	T3	-1.29858	1.32181e-20	7.65866e-19
pep2-alt-GLUL	ENST00000475808_182386215_182388653_432	GLUL	T3	-1.29858	1.32181e-20	7.65866e-19
pep4-alt-GLUL	ENST00000475808_182386215_182388737_516	GLUL	T3	-1.29858	1.32181e-20	7.65866e-19
pep3-alt-GLUL	ENST00000475808_182386215_182388686_465	GLUL	T3	-1.29858	1.32181e-20	7.65866e-19
pep-alt-GNAI1	ENST00000648097_80199246_80217490_738	GNAI1	T3	-1.1286	9.74966e-09	7.7175e-08
pep-alt-GNAO1	ENST00000639966_56192236_56328789_462	GNAO1	T3	-2.13095	1.39888e-09	1.29924e-08
pep-alt-GPD1	ENST00000551939_50104015_50105967_675	GPD1	T3	-1.88291	3.92576e-07	2.30228e-06
pep-alt-GPD1L	ENST00000474846_32158858_32165907_453	GPD1L	T3	-1.04082	8.87586e-12	1.22457e-10
pep3-alt-GPT	ENST00000534702_144504293_144505055_549	GPT	T3	-2.43026	1.98323e-13	3.66764e-12
pep1-alt-GPT	ENST00000527165_144505042_144506263_750	GPT	T3	-2.43026	1.98323e-13	3.66764e-12
pep2-alt-GPT	ENST00000527165_144505995_144506213_219	GPT	T3	-2.43026	1.98323e-13	3.66764e-12
pep-nc-GRID1-AS1	ENST00000443311_85605437_85606258_138	GRID1-AS1	T3	1.52379	0.014545	0.0292224
pep-d-GRM4	ENST00000609278_34022824_34035844_471	GRM4	T3	1.49221	2.17941e-05	8.94539e-05
pep1-alt-GSN	ENST00000373806_121326778_121332600_621	GSN	T3	-1.887	8.44361e-26	1.07155e-23
pep3-alt-GSN	ENST00000485767_121313820_121317253_372	GSN	T3	-1.887	8.44361e-26	1.07155e-23
pep2-alt-GSN	ENST00000373807_121324600_121331531_738	GSN	T3	-1.887	8.44361e-26	1.07155e-23
pep3-alt-HADH	ENST00000638648_108009855_108034354_714	HADH	T3	-1.28308	4.83413e-24	4.82581e-22
pep1-d-HADH	ENST00000309522_108034717_108034776_60	HADH	T3	-1.28308	4.83413e-24	4.82581e-22
pep2-alt-HADH	ENST00000507260_107989966_108023614_654	HADH	T3	-1.28308	4.83413e-24	4.82581e-22
pep4-alt-HADH	ENST00000640201_107990020_108027888_750	HADH	T3	-1.28308	4.83413e-24	4.82581e-22
pep-alt-HADHB	ENST00000494615_26279192_26289950_735	HADHB	T3	-1.12025	2.19457e-37	1.22841e-34
pep-d-HAPLN3	ENST00000558770_88877973_88879267_585	HAPLN3	T3	1.67593	5.50059e-17	1.77938e-15
pep10-alt-HBA1	ENST00000487791_177053_177262_210	HBA1	T3	-2.32788	6.74423e-10	6.64168e-09
pep4-alt-HBA1	ENST00000472694_177053_177408_207	HBA1	T3	-2.32788	6.74423e-10	6.64168e-09
pep7-alt-HBA1	ENST00000487791_176930_177262_333	HBA1	T3	-2.32788	6.74423e-10	6.64168e-09
pep8-alt-HBA1	ENST00000487791_176936_177262_327	HBA1	T3	-2.32788	6.74423e-10	6.64168e-09
pep6-alt-HBA1	ENST00000472694_177074_177408_186	HBA1	T3	-2.32788	6.74423e-10	6.64168e-09
pep11-alt-HBA1	ENST00000487791_177062_177262_201	HBA1	T3	-2.32788	6.74423e-10	6.64168e-09
pep12-alt-HBA1	ENST00000487791_177074_177262_189	HBA1	T3	-2.32788	6.74423e-10	6.64168e-09
pep5-alt-HBA1	ENST00000472694_177062_177408_198	HBA1	T3	-2.32788	6.74423e-10	6.64168e-09
pep13-alt-HBA1	ENST00000487791_177083_177262_180	HBA1	T3	-2.32788	6.74423e-10	6.64168e-09
pep1-alt-HBA1	ENST00000472694_176723_176812_90	HBA1	T3	-2.32788	6.74423e-10	6.64168e-09
pep3-alt-HBA1	ENST00000472694_177044_177408_216	HBA1	T3	-2.32788	6.74423e-10	6.64168e-09
pep9-alt-HBA1	ENST00000487791_177044_177262_219	HBA1	T3	-2.32788	6.74423e-10	6.64168e-09
pep2-alt-HBA1	ENST00000472694_176978_177408_282	HBA1	T3	-2.32788	6.74423e-10	6.64168e-09
pep4-alt-HBB	ENST00000633227_5225601_5226747_297	HBB	T3	-2.42983	1.19743e-10	1.34726e-09
pep3-d-HBB	ENST00000633227_5225601_5226597_147	HBB	T3	-2.42983	1.19743e-10	1.34726e-09
pep1-d-HBB	ENST00000633227_5225601_5225630_30	HBB	T3	-2.42983	1.19743e-10	1.34726e-09
pep2-d-HBB	ENST00000633227_5225601_5225639_39	HBB	T3	-2.42983	1.19743e-10	1.34726e-09
pep6-alt-HBB	ENST00000633227_5225601_5226795_345	HBB	T3	-2.42983	1.19743e-10	1.34726e-09
pep5-alt-HBB	ENST00000633227_5225601_5226792_342	HBB	T3	-2.42983	1.19743e-10	1.34726e-09
pep2-alt-HK1	ENST00000494253_69379896_69384544_717	HK1	T3	-1.08161	8.27477e-16	2.23027e-14
pep1-d-HK1	ENST00000493591_69392148_69401132_693	HK1	T3	-1.08161	8.27477e-16	2.23027e-14
pep-alt-HK3	ENST00000506834_176880961_176881080_120	HK3	T3	1.26943	7.05558e-08	4.77986e-07
pep-d-HLF	ENST00000430986_55321071_55321316_246	HLF	T3	-3.05748	2.86946e-20	1.57524e-18
pep1-nc-HNF1A-AS1	ENST00000535301_120980669_120980719_51	HNF1A-AS1	T3	1.65768	4.44435e-09	3.75202e-08
pep2-nc-HNF1A-AS1	ENST00000537361_120968817_120980889_438	HNF1A-AS1	T3	1.65768	4.44435e-09	3.75202e-08
pep-nc-HOTAIR	ENST00000424518_53963798_53963929_132	HOTAIR	T3	5.59414	2.70807e-41	2.57234e-38
pep-nc-HOTTIP	ENST00000521028_27205472_27205585_114	HOTTIP	T3	2.64119	3.59397e-09	3.08902e-08
pep1-nc-HOXA11-AS	ENST00000520395_27187026_27187106_81	HOXA11-AS	T3	3.30393	2.29137e-13	4.18807e-12
pep2-nc-HOXA11-AS	ENST00000522863_27185916_27188720_324	HOXA11-AS	T3	3.30393	2.29137e-13	4.18807e-12
pep-d-HOXB9	ENST00000311177_48622759_48622818_60	HOXB9	T3	2.6698	4.75881e-13	8.19163e-12
pep2-alt-HP	ENST00000566821_72060144_72060887_744	HP	T3	1.41791	0.000262303	0.000833806
pep1-alt-HP	ENST00000562488_72054653_72058414_426	HP	T3	1.41791	0.000262303	0.000833806
pep3-alt-HP	ENST00000566821_72060156_72060887_732	HP	T3	1.41791	0.000262303	0.000833806
pep-d-HPGD	ENST00000510835_174491959_174518042_546	HPGD	T3	-2.83048	1.13731e-22	9.18817e-21
pep2-alt-HRG	ENST00000495413_186677263_186677880_618	HRG	T3	1.88884	5.19224e-05	0.000196115
pep1-alt-HRG	ENST00000495413_186669938_186672894_366	HRG	T3	1.88884	5.19224e-05	0.000196115
pep-d-HSF2BP	ENST00000291560_43529437_43529490_54	HSF2BP	T3	1.04366	1.95208e-06	1.00033e-05
pep-d-HSP90AA1	ENST00000554401_102083013_102084495_726	HSP90AA1	T3	1.00222	9.54899e-16	2.53878e-14
pep1-d-HSPD1	ENST00000440114_197487049_197489247_750	HSPD1	T3	1.24467	3.18652e-21	2.02196e-19
pep2-alt-HSPD1	ENST00000476746_197495285_197497383_336	HSPD1	T3	1.24467	3.18652e-21	2.02196e-19
pep4-alt-HSPD1	ENST00000476746_197495285_197499860_600	HSPD1	T3	1.24467	3.18652e-21	2.02196e-19
pep3-alt-HSPD1	ENST00000476746_197495285_197498698_369	HSPD1	T3	1.24467	3.18652e-21	2.02196e-19
pep5-alt-HSPD1	ENST00000678969_197490167_197494208_351	HSPD1	T3	1.24467	3.18652e-21	2.02196e-19
pep6-alt-HSPD1	ENST00000678969_197490167_197494695_432	HSPD1	T3	1.24467	3.18652e-21	2.02196e-19
pep-alt-HSPE1	ENST00000463841_197500996_197503173_378	HSPE1	T3	1.03903	3.93589e-12	5.7895e-11
pep1-d-HSPH1	ENST00000602786_31137321_31141139_738	HSPH1	T3	1.17899	7.40663e-16	2.01535e-14
pep3-alt-HSPH1	ENST00000629751_31154543_31155630_330	HSPH1	T3	1.17899	7.40663e-16	2.01535e-14
pep2-alt-HSPH1	ENST00000626866_31141068_31148408_699	HSPH1	T3	1.17899	7.40663e-16	2.01535e-14
pep1-nc-HULC	ENST00000503668_8652209_8653578_216	HULC	T3	1.54757	0.000210891	0.000686457
pep8-nc-HULC	ENST00000646231_9052317_9052382_66	HULC	T3	1.54757	0.000210891	0.000686457
pep2-nc-HULC	ENST00000642357_8872333_8872392_60	HULC	T3	1.54757	0.000210891	0.000686457
pep4-nc-HULC	ENST00000642760_9225978_9226118_141	HULC	T3	1.54757	0.000210891	0.000686457
pep5-nc-HULC	ENST00000643761_8887962_8888057_96	HULC	T3	1.54757	0.000210891	0.000686457
pep7-nc-HULC	ENST00000646231_9050642_9050692_51	HULC	T3	1.54757	0.000210891	0.000686457
pep3-nc-HULC	ENST00000642622_8792149_8792307_159	HULC	T3	1.54757	0.000210891	0.000686457
pep6-nc-HULC	ENST00000645365_8860318_8860395_78	HULC	T3	1.54757	0.000210891	0.000686457
pep2-nc-IGF2BP2-AS1	ENST00000456447_185716561_185722262_168	IGF2BP2-AS1	T3	2.16022	1.16269e-12	1.88156e-11
pep1-nc-IGF2BP2-AS1	ENST00000296270_185717379_185717495_117	IGF2BP2-AS1	T3	2.16022	1.16269e-12	1.88156e-11
pep2-d-IGF2BP3	ENST00000421467_23312365_23343852_678	IGF2BP3	T3	3.2475	3.06342e-21	1.95175e-19
pep1-d-IGF2BP3	ENST00000258729_23311441_23311500_60	IGF2BP3	T3	3.2475	3.06342e-21	1.95175e-19
pep-d-IGLL5	ENST00000531372_22895587_22895691_105	IGLL5	T3	-2.62219	2.28137e-11	2.89991e-10
pep-d-IL16	ENST00000360547_81301444_81308795_747	IL16	T3	-1.13312	1.09067e-06	5.87931e-06
pep-alt-IL6	ENST00000485300_22727311_22731570_750	IL6	T3	-1.38157	0.000131119	0.000449283
pep2-alt-ILK	ENST00000530016_6604272_6608996_654	ILK	T3	-1.20423	1.56291e-11	2.05155e-10
pep1-d-ILK	ENST00000526711_6609335_6610608_702	ILK	T3	-1.20423	1.56291e-11	2.05155e-10
pep2-alt-IMPA2	ENST00000590107_12012224_12030455_609	IMPA2	T3	-1.13619	9.62529e-11	1.10115e-09
pep1-d-IMPA2	ENST00000383376_12008410_12017828_657	IMPA2	T3	-1.13619	9.62529e-11	1.10115e-09
pep-alt-IQGAP3	ENST00000498755_156539373_156539465_93	IQGAP3	T3	2.06582	4.67233e-29	9.15368e-27
pep-alt-IRF4	ENST00000495137_394830_397293_453	IRF4	T3	-1.89261	4.33686e-10	4.41644e-09
pep-alt-ITIH2	ENST00000473227_7703405_7713286_498	ITIH2	T3	2.9028	3.70968e-13	6.5328e-12
pep-u-KCNMB3	ENST00000392686_179259313_179259588_276	KCNMB3	T3	1.36505	2.87768e-10	3.01887e-09
pep1-nc-KCNQ1OT1	ENST00000597346_2617327_2617386_60	KCNQ1OT1	T3	1.65074	2.7901e-11	3.50535e-10
pep11-nc-KCNQ1OT1	ENST00000597346_2670136_2670336_201	KCNQ1OT1	T3	1.65074	2.7901e-11	3.50535e-10
pep8-nc-KCNQ1OT1	ENST00000597346_2644167_2644253_87	KCNQ1OT1	T3	1.65074	2.7901e-11	3.50535e-10
pep4-nc-KCNQ1OT1	ENST00000597346_2620604_2620660_57	KCNQ1OT1	T3	1.65074	2.7901e-11	3.50535e-10
pep6-nc-KCNQ1OT1	ENST00000597346_2637416_2637799_384	KCNQ1OT1	T3	1.65074	2.7901e-11	3.50535e-10
pep5-nc-KCNQ1OT1	ENST00000597346_2624113_2624262_150	KCNQ1OT1	T3	1.65074	2.7901e-11	3.50535e-10
pep9-nc-KCNQ1OT1	ENST00000597346_2650807_2650893_87	KCNQ1OT1	T3	1.65074	2.7901e-11	3.50535e-10
pep7-nc-KCNQ1OT1	ENST00000597346_2640386_2640496_111	KCNQ1OT1	T3	1.65074	2.7901e-11	3.50535e-10
pep10-nc-KCNQ1OT1	ENST00000597346_2659290_2659412_123	KCNQ1OT1	T3	1.65074	2.7901e-11	3.50535e-10
pep12-nc-KCNQ1OT1	ENST00000597346_2689872_2689940_69	KCNQ1OT1	T3	1.65074	2.7901e-11	3.50535e-10
pep3-nc-KCNQ1OT1	ENST00000597346_2620082_2620279_198	KCNQ1OT1	T3	1.65074	2.7901e-11	3.50535e-10
pep2-nc-KCNQ1OT1	ENST00000597346_2620082_2620165_84	KCNQ1OT1	T3	1.65074	2.7901e-11	3.50535e-10
pep3-alt-KIF5C	ENST00000678363_149008133_149008198_66	KIF5C	T3	-1.13456	6.93797e-07	3.89117e-06
pep4-alt-KIF5C	ENST00000678891_148999578_148999712_135	KIF5C	T3	-1.13456	6.93797e-07	3.89117e-06
pep1-alt-KIF5C	ENST00000464066_149008026_149011673_363	KIF5C	T3	-1.13456	6.93797e-07	3.89117e-06
pep2-alt-KIF5C	ENST00000482151_149000340_149011673_744	KIF5C	T3	-1.13456	6.93797e-07	3.89117e-06
pep-alt-KLC3	ENST00000494686_45340780_45346873_663	KLC3	T3	-1.21901	0.00211738	0.00536812
pep1-d-KLC4	ENST00000467906_43065653_43071862_744	KLC4	T3	-1.01527	2.52575e-09	2.23524e-08
pep2-d-KLC4	ENST00000467906_43071342_43074669_582	KLC4	T3	-1.01527	2.52575e-09	2.23524e-08
pep-alt-KLK11	ENST00000594458_51025631_51026894_393	KLK11	T3	-2.10576	3.36775e-06	1.63744e-05
pep-d-KLK3	ENST00000596185_50856267_50858036_141	KLK3	T3	1.6427	0.000180805	0.000598093
pep-alt-KLK5	ENST00000595585_50948839_50952657_612	KLK5	T3	-1.64332	0.0246992	0.0463772
pep-alt-KNG1	ENST00000645544_186717543_186720278_369	KNG1	T3	3.33444	1.42627e-14	3.20486e-13
pep2-alt-KPNA2	ENST00000677419_68043295_68046593_726	KPNA2	T3	1.34855	9.46214e-20	4.78387e-18
pep1-alt-KPNA2	ENST00000583392_68042254_68044083_705	KPNA2	T3	1.34855	9.46214e-20	4.78387e-18
pep3-alt-KPNA2	ENST00000679346_68037133_68043008_675	KPNA2	T3	1.34855	9.46214e-20	4.78387e-18
pep-u-KRBOX1	ENST00000418176_42937697_42937924_228	KRBOX1	T3	-1.33373	8.88036e-05	0.000317043
pep-d-KRT13	ENST00000464634_41502373_41503722_747	KRT13	T3	-6.13149	8.05971e-14	1.59696e-12
pep4-alt-KRT14	ENST00000441550_41583011_41583446_342	KRT14	T3	-2.27136	0.00137736	0.00366477
pep1-alt-KRT14	ENST00000441550_41582438_41582533_96	KRT14	T3	-2.27136	0.00137736	0.00366477
pep2-alt-KRT14	ENST00000441550_41583011_41583254_150	KRT14	T3	-2.27136	0.00137736	0.00366477
pep3-alt-KRT14	ENST00000441550_41583011_41583383_279	KRT14	T3	-2.27136	0.00137736	0.00366477
pep1-alt-KRT15	ENST00000393974_41516962_41518812_486	KRT15	T3	-4.10813	3.50945e-18	1.35812e-16
pep2-alt-KRT15	ENST00000393974_41516962_41518833_507	KRT15	T3	-4.10813	3.50945e-18	1.35812e-16
pep3-alt-KRT15	ENST00000463447_41516962_41518452_327	KRT15	T3	-4.10813	3.50945e-18	1.35812e-16
pep4-alt-KRT15	ENST00000474031_41515471_41518349_687	KRT15	T3	-4.10813	3.50945e-18	1.35812e-16
pep2-alt-KRT16	ENST00000588319_41612089_41612688_600	KRT16	T3	-2.79373	6.85686e-07	3.84844e-06
pep1-alt-KRT16	ENST00000588319_41612089_41612349_261	KRT16	T3	-2.79373	6.85686e-07	3.84844e-06
pep4-alt-KRT17	ENST00000493253_41619597_41620968_339	KRT17	T3	2.47092	1.53291e-07	9.71894e-07
pep6-alt-KRT17	ENST00000493253_41619597_41621712_582	KRT17	T3	2.47092	1.53291e-07	9.71894e-07
pep7-alt-KRT17	ENST00000493253_41619597_41621751_621	KRT17	T3	2.47092	1.53291e-07	9.71894e-07
pep3-alt-KRT17	ENST00000493253_41619597_41620870_327	KRT17	T3	2.47092	1.53291e-07	9.71894e-07
pep2-alt-KRT17	ENST00000493253_41619597_41620678_135	KRT17	T3	2.47092	1.53291e-07	9.71894e-07
pep9-alt-KRT17	ENST00000493253_41622076_41624275_717	KRT17	T3	2.47092	1.53291e-07	9.71894e-07
pep5-alt-KRT17	ENST00000493253_41619597_41621706_576	KRT17	T3	2.47092	1.53291e-07	9.71894e-07
pep8-alt-KRT17	ENST00000493253_41622076_41622417_342	KRT17	T3	2.47092	1.53291e-07	9.71894e-07
pep1-alt-KRT17	ENST00000491673_41622949_41624536_543	KRT17	T3	2.47092	1.53291e-07	9.71894e-07
pep-alt-KRT23	ENST00000582754_40925353_40931452_744	KRT23	T3	3.9813	5.54929e-19	2.45611e-17
pep-alt-KRT27	ENST00000540723_40777002_40777723_396	KRT27	T3	-1.01306	0.0118246	0.0244366
pep2-d-KRT4	ENST00000548097_52807072_52809403_747	KRT4	T3	-7.0349	5.60483e-17	1.80379e-15
pep1-d-KRT4	ENST00000548097_52807072_52808811_687	KRT4	T3	-7.0349	5.60483e-17	1.80379e-15
pep4-alt-KRT4	ENST00000552668_52810814_52813689_96	KRT4	T3	-7.0349	5.60483e-17	1.80379e-15
pep3-alt-KRT4	ENST00000549295_52809278_52810905_351	KRT4	T3	-7.0349	5.60483e-17	1.80379e-15
pep-u-KRT40	ENST00000398486_40987060_40987119_60	KRT40	T3	1.80397	0.00165748	0.0043181
pep3-alt-KRT5	ENST00000552629_52516636_52517938_555	KRT5	T3	-4.61939	1.29713e-10	1.45007e-09
pep2-alt-KRT5	ENST00000552629_52516636_52516848_213	KRT5	T3	-4.61939	1.29713e-10	1.45007e-09
pep1-alt-KRT5	ENST00000551013_52518058_52519160_321	KRT5	T3	-4.61939	1.29713e-10	1.45007e-09
pep6-alt-KRT5	ENST00000552629_52516636_52519016_741	KRT5	T3	-4.61939	1.29713e-10	1.45007e-09
pep4-alt-KRT5	ENST00000552629_52516636_52517974_591	KRT5	T3	-4.61939	1.29713e-10	1.45007e-09
pep5-alt-KRT5	ENST00000552629_52516636_52518977_702	KRT5	T3	-4.61939	1.29713e-10	1.45007e-09
pep2-alt-KRT6A	ENST00000549898_52490642_52491736_588	KRT6A	T3	-4.5444	2.51655e-10	2.66499e-09
pep1-alt-KRT6A	ENST00000549754_52490524_52491604_450	KRT6A	T3	-4.5444	2.51655e-10	2.66499e-09
pep1-alt-KRT6C	ENST00000553087_52470499_52471221_222	KRT6C	T3	-4.89804	6.05597e-09	4.96939e-08
pep2-alt-KRT6C	ENST00000553087_52470499_52471302_303	KRT6C	T3	-4.89804	6.05597e-09	4.96939e-08
pep-alt-KRT7	ENST00000547613_52235155_52237641_345	KRT7	T3	3.45549	2.34652e-19	1.10941e-17
pep-d-KRT72	ENST00000550829_52585985_52591583_690	KRT72	T3	-1.20362	0.0124936	0.0256114
pep1-alt-KRT73	ENST00000546934_52611171_52618110_729	KRT73	T3	-2.36435	1.53194e-05	6.49186e-05
pep2-alt-KRT73	ENST00000546934_52611171_52618113_732	KRT73	T3	-2.36435	1.53194e-05	6.49186e-05
pep-d-KRT77	ENST00000553168_52691168_52694721_750	KRT77	T3	-1.57309	0.0106101	0.02223
pep-alt-KRT78	ENST00000551581_52846089_52847947_306	KRT78	T3	-7.39918	7.3277e-23	6.04458e-21
pep-alt-LACTB2	ENST00000522558_70640875_70644116_228	LACTB2	T3	1.00139	1.07339e-07	7.01696e-07
pep3-d-LDHD	ENST00000569876_75112359_75114086_735	LDHD	T3	-1.99483	7.08113e-15	1.66766e-13
pep2-d-LDHD	ENST00000569876_75112359_75113793_537	LDHD	T3	-1.99483	7.08113e-15	1.66766e-13
pep1-alt-LDHD	ENST00000568164_75114525_75115563_690	LDHD	T3	-1.99483	7.08113e-15	1.66766e-13
pep1-alt-LGALS7B	ENST00000600304_38791583_38791690_108	LGALS7B	T3	-2.47295	3.41757e-05	0.000134548
pep2-alt-LGALS7B	ENST00000600304_38791652_38791690_39	LGALS7B	T3	-2.47295	3.41757e-05	0.000134548
pep-d-LGALS9B	ENST00000578481_20449976_20456671_735	LGALS9B	T3	-3.0707	8.0731e-16	2.18155e-14
pep-alt-LIMS2	ENST00000409754_127642192_127644103_249	LIMS2	T3	-2.05012	6.89993e-12	9.70324e-11
pep-nc-LINC00052	ENST00000560153_87579317_87579367_51	LINC00052	T3	2.63874	0.000637194	0.00184291
pep-nc-LINC00092	ENST00000580908_96025426_96025566_141	LINC00092	T3	-1.31836	3.88419e-07	2.27961e-06
pep-nc-LINC00163	ENST00000434081_44991515_44991613_99	LINC00163	T3	-1.65856	0.000311943	0.000974891
pep2-nc-LINC00174	ENST00000638592_66423408_66423878_471	LINC00174	T3	1.08669	1.68978e-09	1.54696e-08
pep1-nc-LINC00174	ENST00000450353_66491420_66492284_63	LINC00174	T3	1.08669	1.68978e-09	1.54696e-08
pep1-nc-LINC00184	ENST00000429269_234633086_234633334_249	LINC00184	T3	2.05763	1.25146e-07	8.06504e-07
pep2-nc-LINC00184	ENST00000429269_234634690_234634749_60	LINC00184	T3	2.05763	1.25146e-07	8.06504e-07
pep-nc-LINC00261	ENST00000564492_22561667_22561735_69	LINC00261	T3	-1.02946	0.0214146	0.040988
pep3-nc-LINC00299	ENST00000668369_8302066_8302215_150	LINC00299	T3	1.89443	8.67105e-13	1.43659e-11
pep2-nc-LINC00299	ENST00000664728_8439431_8439685_255	LINC00299	T3	1.89443	8.67105e-13	1.43659e-11
pep1-nc-LINC00299	ENST00000657091_8391175_8391318_144	LINC00299	T3	1.89443	8.67105e-13	1.43659e-11
pep-nc-LINC00319	ENST00000448049_43446641_43446895_255	LINC00319	T3	1.21072	0.00141277	0.00374848
pep4-nc-LINC00461	ENST00000664240_88536173_88536379_207	LINC00461	T3	-1.45935	0.000126513	0.00043536
pep1-nc-LINC00461	ENST00000506978_88507611_88507679_69	LINC00461	T3	-1.45935	0.000126513	0.00043536
pep2-nc-LINC00461	ENST00000662060_88538172_88538246_75	LINC00461	T3	-1.45935	0.000126513	0.00043536
pep3-nc-LINC00461	ENST00000662060_88538888_88538950_63	LINC00461	T3	-1.45935	0.000126513	0.00043536
pep3-nc-LINC00470	ENST00000658090_1302982_1303086_105	LINC00470	T3	1.72783	0.00137362	0.00365576
pep2-nc-LINC00470	ENST00000657919_1359679_1359783_105	LINC00470	T3	1.72783	0.00137362	0.00365576
pep1-nc-LINC00470	ENST00000584090_1255140_1255190_51	LINC00470	T3	1.72783	0.00137362	0.00365576
pep-nc-LINC00540	ENST00000657205_22041102_22264330_372	LINC00540	T3	2.43841	1.89374e-09	1.71713e-08
pep-nc-LINC00550	ENST00000629293_68862173_68862235_63	LINC00550	T3	2.33365	0.00640686	0.0142756
pep1-nc-LINC00595	ENST00000624665_78551139_78551198_60	LINC00595	T3	-1.74596	1.15564e-05	5.04521e-05
pep2-nc-LINC00595	ENST00000667413_78524415_78524513_99	LINC00595	T3	-1.74596	1.15564e-05	5.04521e-05
pep1-nc-LINC00624	ENST00000619867_147408592_147408678_87	LINC00624	T3	1.46131	2.85983e-15	7.09772e-14
pep2-nc-LINC00624	ENST00000621316_147384409_147384486_78	LINC00624	T3	1.46131	2.85983e-15	7.09772e-14
pep-nc-LINC00891	ENST00000627173_71705396_71705476_81	LINC00891	T3	-1.70528	4.15503e-09	3.52677e-08
pep-nc-LINC00896	ENST00000609602_20206520_20206678_159	LINC00896	T3	1.08152	2.75188e-05	0.00011069
pep-nc-LINC01012	ENST00000628328_27710841_27710903_63	LINC01012	T3	1.59494	7.79745e-11	9.07608e-10
pep1-nc-LINC01551	ENST00000622740_28822778_28822849_72	LINC01551	T3	1.45773	0.0113805	0.0236357
pep2-nc-LINC01551	ENST00000622740_28823362_28823433_72	LINC01551	T3	1.45773	0.0113805	0.0236357
pep-nc-LINC01558	ENST00000495520_167784563_167784616_54	LINC01558	T3	1.83352	9.5718e-10	9.18951e-09
pep-nc-LINC01565	ENST00000356020_128572487_128572756_270	LINC01565	T3	1.86266	0.00171923	0.00446045
pep-d-LMNB1	ENST00000460265_126818994_126836261_747	LMNB1	T3	1.19251	5.37161e-12	7.70964e-11
pep-alt-LMNB2	ENST00000532465_2431548_2433867_381	LMNB2	T3	1.08489	6.30857e-16	1.74228e-14
pep-alt-LMO3	ENST00000539534_16600785_16602038_105	LMO3	T3	-2.35667	1.13851e-13	2.19752e-12
pep-d-LRP2	ENST00000649046_169128353_169128463_111	LRP2	T3	1.73589	4.15233e-05	0.000160117
pep-alt-LTF	ENST00000462667_46454276_46455440_231	LTF	T3	-2.91245	1.0637e-09	1.01284e-08
pep-d-MAB21L2	ENST00000317605_150584125_150584208_84	MAB21L2	T3	-1.67995	8.45628e-05	0.000303736
pep-alt-MAOA	ENST00000490604_43743795_43744510_318	MAOA	T3	-1.75244	1.51171e-14	3.38713e-13
pep-d-MAP6	ENST00000434603_75603631_75603738_108	MAP6	T3	-1.89329	8.86356e-11	1.02146e-09
pep-alt-MAP7D2	ENST00000466145_20021546_20025888_345	MAP7D2	T3	-1.09178	0.0110761	0.0230768
pep-alt-MAPK3	ENST00000483869_30118026_30123098_603	MAPK3	T3	-1.15416	6.9968e-17	2.21761e-15
pep-alt-MASP1	ENST00000465015_187276640_187276717_78	MASP1	T3	-1.67169	3.78032e-07	2.22531e-06
pep-alt-MAT1A	ENST00000485270_80273784_80275238_456	MAT1A	T3	3.07254	1.04085e-12	1.70195e-11
pep-u-MC1R	ENST00000555427_89914959_89918952_456	MC1R	T3	1.32673	5.57855e-16	1.5516e-14
pep2-d-MCM2	ENST00000477668_127608925_127619118_663	MCM2	T3	1.49627	1.6831e-22	1.33228e-20
pep1-alt-MCM2	ENST00000468414_127618046_127621770_735	MCM2	T3	1.49627	1.6831e-22	1.33228e-20
pep-nc-MEIS1-AS3	ENST00000454167_66427137_66433426_261	MEIS1-AS3	T3	-1.70359	7.33306e-06	3.34054e-05
pep-alt-MGST3	ENST00000495447_165649767_165655501_537	MGST3	T3	-1.09974	3.25546e-13	5.80135e-12
pep-alt-MIA2	ENST00000556593_39313428_39314862_138	MIA2	T3	-1.37823	0.000136634	0.000466144
pep3-nc-MIR100HG	ENST00000529804_122293464_122309406_300	MIR100HG	T3	-1.33353	4.72911e-06	2.23655e-05
pep6-nc-MIR100HG	ENST00000648576_122413065_122413163_99	MIR100HG	T3	-1.33353	4.72911e-06	2.23655e-05
pep2-nc-MIR100HG	ENST00000528986_122101541_122101648_108	MIR100HG	T3	-1.33353	4.72911e-06	2.23655e-05
pep1-nc-MIR100HG	ENST00000528986_122100652_122100792_141	MIR100HG	T3	-1.33353	4.72911e-06	2.23655e-05
pep5-nc-MIR100HG	ENST00000534297_122116177_122116236_60	MIR100HG	T3	-1.33353	4.72911e-06	2.23655e-05
pep4-nc-MIR100HG	ENST00000530955_122028537_122028635_99	MIR100HG	T3	-1.33353	4.72911e-06	2.23655e-05
pep-nc-MIR181A1HG	ENST00000653207_198897924_198897974_51	MIR181A1HG	T3	1.59241	9.86353e-07	5.35989e-06
pep-nc-MIR497HG	ENST00000572453_7017617_7018180_564	MIR497HG	T3	-1.68432	3.50206e-12	5.21004e-11
pep1-nc-MIR7515HG	ENST00000415657_6649289_6650225_213	MIR7515HG	T3	2.73926	0.00075891	0.00215127
pep2-nc-MIR7515HG	ENST00000585834_6634645_6634764_120	MIR7515HG	T3	2.73926	0.00075891	0.00215127
pep3-nc-MIR7515HG	ENST00000586893_6618216_6650239_234	MIR7515HG	T3	2.73926	0.00075891	0.00215127
pep2-nc-MIR99AHG	ENST00000602659_16627271_16627420_150	MIR99AHG	T3	-1.03149	0.000253406	0.000809297
pep1-nc-MIR99AHG	ENST00000400178_16391683_16607070_129	MIR99AHG	T3	-1.03149	0.000253406	0.000809297
pep3-nc-MIR99AHG	ENST00000662647_16485784_16537398_102	MIR99AHG	T3	-1.03149	0.000253406	0.000809297
pep-alt-MPP1	ENST00000475943_154784800_154805427_711	MPP1	T3	-1.71208	1.0179e-16	3.16225e-15
pep-d-MRO	ENST00000256425_50797510_50797605_96	MRO	T3	-2.17529	2.40868e-18	9.53316e-17
pep-alt-MTFR1L	ENST00000497956_25826574_25832023_678	MTFR1L	T3	-1.01628	2.5435e-26	3.49687e-24
pep-d-MTHFD2	ENST00000470592_74207724_74214239_744	MTHFD2	T3	1.17239	1.06261e-17	3.84627e-16
pep-alt-MUC19	ENST00000474954_40527673_40531121_441	MUC19	T3	2.10878	1.88871e-05	7.84567e-05
pep5-alt-MYH11	ENST00000576164_15719219_15721129_672	MYH11	T3	-2.6983	5.71878e-09	4.71987e-08
pep2-alt-MYH11	ENST00000570785_15750009_15757955_741	MYH11	T3	-2.6983	5.71878e-09	4.71987e-08
pep6-alt-MYH11	ENST00000576164_15721344_15724274_405	MYH11	T3	-2.6983	5.71878e-09	4.71987e-08
pep3-alt-MYH11	ENST00000571275_15714908_15719614_735	MYH11	T3	-2.6983	5.71878e-09	4.71987e-08
pep4-alt-MYH11	ENST00000571505_15786597_15856950_693	MYH11	T3	-2.6983	5.71878e-09	4.71987e-08
pep1-alt-MYH11	ENST00000570785_15750009_15757931_717	MYH11	T3	-2.6983	5.71878e-09	4.71987e-08
[truncated: 1,763 more rows]
