# Supplementary material for: Comprehensive discovery and functional characterization of the noncanonical proteome
Source: Cell Res. 2025 Jan 10;35(3):186–204. doi: 10.1038/s41422-024-01059-3 (PMC11909191; doi:10.1038/s41422-024-01059-3)
Supplement: Supplementary file 13 — Table S5 [file 41422_2024_1059_MOESM13_ESM.xlsx]

## Sheet: S5
Supplementary Information Table S5. Analysis of the association between the gene from which the sORF is derived and gastric cancer pathology
These tables present peptide-derived genes associated with gastric cancer pathological classification from STAD in TCGA database. Specific information includes peptides name, ORF IDs, gene to which peptides belong, associated pathological classification, expression fold change, p value and adjusted p value.
Pep_name	ORF_ID	gene	Diagnoses	log2FoldChange	pvalue	adjusted.pvalue
pep1-alt-A2ML1	ENST00000537546_8823580_8834793_351	A2ML1	intestinal	-7.20643	3.02118e-23	2.10709e-21
pep2-alt-A2ML1	ENST00000545850_8857238_8857589_186	A2ML1	intestinal	-7.20643	3.02118e-23	2.10709e-21
pep-nc-ABALON	ENST00000629058_31721704_31721856_153	ABALON	intestinal	1.19906	2.70509e-10	2.78834e-09
pep-d-ABAT	ENST00000566590_8768908_8781427_750	ABAT	intestinal	-1.43596	8.73169e-10	8.2186e-09
pep-nc-AC242988.1	ENST00000611044_150255246_150255314_69	AC242988.1	intestinal	1.5731	1.44579e-05	6.38124e-05
pep3-alt-ACADM	ENST00000681289_75745738_75762760_732	ACADM	intestinal	-1.00391	1.48774e-11	1.87329e-10
pep1-d-ACADM	ENST00000680743_75734848_75750850_582	ACADM	intestinal	-1.00391	1.48774e-11	1.87329e-10
pep2-alt-ACADM	ENST00000681289_75724767_75742276_729	ACADM	intestinal	-1.00391	1.48774e-11	1.87329e-10
pep2-alt-ACADS	ENST00000539690_120737365_120737532_168	ACADS	intestinal	-1.36209	4.10005e-10	4.09547e-09
pep1-alt-ACADS	ENST00000539690_120725802_120737219_528	ACADS	intestinal	-1.36209	4.10005e-10	4.09547e-09
pep6-alt-ACO2	ENST00000678600_41524858_41527461_633	ACO2	intestinal	-1.01776	2.46062e-13	4.05976e-12
pep2-alt-ACO2	ENST00000676883_41526097_41528610_744	ACO2	intestinal	-1.01776	2.46062e-13	4.05976e-12
pep3-alt-ACO2	ENST00000677427_41511903_41520338_741	ACO2	intestinal	-1.01776	2.46062e-13	4.05976e-12
pep5-alt-ACO2	ENST00000678394_41507936_41517974_654	ACO2	intestinal	-1.01776	2.46062e-13	4.05976e-12
pep8-alt-ACO2	ENST00000679311_41515491_41523029_699	ACO2	intestinal	-1.01776	2.46062e-13	4.05976e-12
pep1-d-ACO2	ENST00000676664_41525253_41528610_675	ACO2	intestinal	-1.01776	2.46062e-13	4.05976e-12
pep7-alt-ACO2	ENST00000679264_41469489_41517325_711	ACO2	intestinal	-1.01776	2.46062e-13	4.05976e-12
pep4-alt-ACO2	ENST00000678394_41469132_41502732_291	ACO2	intestinal	-1.01776	2.46062e-13	4.05976e-12
pep1-alt-ACTA2	ENST00000480297_88941212_88947311_429	ACTA2	intestinal	-2.55834	5.65524e-19	2.14399e-17
pep2-alt-ACTA2	ENST00000480297_88941212_88947317_435	ACTA2	intestinal	-2.55834	5.65524e-19	2.14399e-17
pep4-alt-ACTA2	ENST00000480297_88941212_88948900_603	ACTA2	intestinal	-2.55834	5.65524e-19	2.14399e-17
pep5-alt-ACTA2	ENST00000480297_88941212_88948930_633	ACTA2	intestinal	-2.55834	5.65524e-19	2.14399e-17
pep3-alt-ACTA2	ENST00000480297_88941212_88947350_468	ACTA2	intestinal	-2.55834	5.65524e-19	2.14399e-17
pep3-alt-ACTC1	ENST00000647798_34790415_34792231_465	ACTC1	intestinal	-2.677	2.51222e-14	4.81753e-13
pep2-alt-ACTC1	ENST00000647798_34790415_34791293_321	ACTC1	intestinal	-2.677	2.51222e-14	4.81753e-13
pep5-alt-ACTC1	ENST00000647798_34792521_34793940_420	ACTC1	intestinal	-2.677	2.51222e-14	4.81753e-13
pep4-alt-ACTC1	ENST00000647798_34792521_34793563_315	ACTC1	intestinal	-2.677	2.51222e-14	4.81753e-13
pep6-alt-ACTC1	ENST00000650163_34790415_34793299_732	ACTC1	intestinal	-2.677	2.51222e-14	4.81753e-13
pep1-alt-ACTC1	ENST00000647798_34790415_34791221_249	ACTC1	intestinal	-2.677	2.51222e-14	4.81753e-13
pep2-d-ACTG2	ENST00000438902_73914724_73919572_471	ACTG2	intestinal	-3.56403	2.70945e-15	6.0518e-14
pep3-d-ACTG2	ENST00000438902_73919510_73919572_63	ACTG2	intestinal	-3.56403	2.70945e-15	6.0518e-14
pep1-d-ACTG2	ENST00000438902_73909085_73919572_732	ACTG2	intestinal	-3.56403	2.70945e-15	6.0518e-14
pep1-alt-ACTL6A	ENST00000468767_179569865_179574474_417	ACTL6A	intestinal	1.18498	1.11535e-17	3.50674e-16
pep2-alt-ACTL6A	ENST00000484312_179581197_179586641_216	ACTL6A	intestinal	1.18498	1.11535e-17	3.50674e-16
pep4-alt-ACTN1	ENST00000556083_68874862_68882463_729	ACTN1	intestinal	-1.06367	5.58531e-07	3.21692e-06
pep2-alt-ACTN1	ENST00000554508_68900905_68902515_81	ACTN1	intestinal	-1.06367	5.58531e-07	3.21692e-06
pep3-alt-ACTN1	ENST00000554508_68900905_68921027_486	ACTN1	intestinal	-1.06367	5.58531e-07	3.21692e-06
pep5-alt-ACTN1	ENST00000556083_68887884_68888231_348	ACTN1	intestinal	-1.06367	5.58531e-07	3.21692e-06
pep1-alt-ACTN1	ENST00000553882_68878452_68879018_567	ACTN1	intestinal	-1.06367	5.58531e-07	3.21692e-06
pep3-alt-ADA	ENST00000545776_44626455_44651607_363	ADA	intestinal	-1.9572	5.41706e-13	8.46483e-12
pep2-alt-ADA	ENST00000539235_44619837_44623072_477	ADA	intestinal	-1.9572	5.41706e-13	8.46483e-12
pep1-alt-ADA	ENST00000492931_44622863_44629129_687	ADA	intestinal	-1.9572	5.41706e-13	8.46483e-12
pep1-alt-ADH1B	ENST00000504498_99317969_99321361_366	ADH1B	intestinal	-3.84546	4.12291e-25	3.90057e-23
pep3-alt-ADH1B	ENST00000632775_99315784_99316164_381	ADH1B	intestinal	-3.84546	4.12291e-25	3.90057e-23
pep2-alt-ADH1B	ENST00000515694_99307843_99316011_672	ADH1B	intestinal	-3.84546	4.12291e-25	3.90057e-23
pep-alt-ADH7	ENST00000485660_99413151_99415632_177	ADH7	intestinal	-7.23998	2.40062e-29	4.29573e-27
pep-d-ADHFE1	ENST00000426810_66444418_66453731_714	ADHFE1	intestinal	-2.86616	1.45535e-30	3.07611e-28
pep-nc-ADIRF-AS1	ENST00000609170_86965596_86965712_117	ADIRF-AS1	intestinal	-1.27279	7.92048e-08	5.36165e-07
pep2-nc-AFAP1-AS1	ENST00000608442_7777601_7777723_123	AFAP1-AS1	intestinal	2.22447	6.17546e-06	2.92918e-05
pep1-nc-AFAP1-AS1	ENST00000608442_7774862_7775083_222	AFAP1-AS1	intestinal	2.22447	6.17546e-06	2.92918e-05
pep2-alt-AGT	ENST00000681347_230705932_230710472_747	AGT	intestinal	1.60196	3.59851e-06	1.7809e-05
pep1-alt-AGT	ENST00000679854_230709957_230710691_735	AGT	intestinal	1.60196	3.59851e-06	1.7809e-05
pep-alt-AHNAK	ENST00000525875_62433855_62517298_426	AHNAK	intestinal	-1.73437	1.88298e-17	5.73038e-16
pep-alt-AHNAK2	ENST00000555122_104954885_104970456_669	AHNAK2	intestinal	-1.95385	5.7098e-07	3.28439e-06
pep-alt-AHSG	ENST00000478441_186613142_186617512_735	AHSG	intestinal	4.30377	1.32015e-11	1.67438e-10
pep-alt-AKR1B10	ENST00000498818_134537602_134539018_228	AKR1B10	intestinal	-2.28407	1.4528e-07	9.35521e-07
pep1-alt-AKR1B15	ENST00000467156_134565481_134569532_354	AKR1B15	intestinal	-2.94946	4.02213e-09	3.39588e-08
pep2-alt-AKR1B15	ENST00000467156_134568296_134569532_150	AKR1B15	intestinal	-2.94946	4.02213e-09	3.39588e-08
pep3-alt-AKR1C1	ENST00000477661_4968294_4977739_615	AKR1C1	intestinal	-2.36867	5.55849e-14	1.01436e-12
pep2-alt-AKR1C1	ENST00000477661_4967434_4967475_42	AKR1C1	intestinal	-2.36867	5.55849e-14	1.01436e-12
pep1-alt-AKR1C1	ENST00000477661_4963301_4967112_582	AKR1C1	intestinal	-2.36867	5.55849e-14	1.01436e-12
pep1-d-AKR1C2	ENST00000455190_4999972_5000187_216	AKR1C2	intestinal	-1.77706	4.00134e-05	0.000160788
pep2-alt-AKR1C2	ENST00000460124_4989999_4999292_615	AKR1C2	intestinal	-1.77706	4.00134e-05	0.000160788
pep2-alt-AKR1C3	ENST00000605322_5094445_5099644_570	AKR1C3	intestinal	-1.12166	0.00045867	0.00145879
pep1-alt-AKR1C3	ENST00000603484_5105610_5107500_108	AKR1C3	intestinal	-1.12166	0.00045867	0.00145879
pep5-d-ALB	ENST00000476441_73419568_73420295_114	ALB	intestinal	4.55839	4.05783e-12	5.57085e-11
pep6-alt-ALB	ENST00000505649_73409476_73418100_699	ALB	intestinal	4.55839	4.05783e-12	5.57085e-11
pep3-d-ALB	ENST00000476441_73417565_73420295_504	ALB	intestinal	4.55839	4.05783e-12	5.57085e-11
pep8-alt-ALB	ENST00000505649_73413552_73418100_327	ALB	intestinal	4.55839	4.05783e-12	5.57085e-11
pep9-alt-ALB	ENST00000505649_73413633_73418100_246	ALB	intestinal	4.55839	4.05783e-12	5.57085e-11
pep2-d-ALB	ENST00000476441_73416277_73420295_615	ALB	intestinal	4.55839	4.05783e-12	5.57085e-11
pep7-alt-ALB	ENST00000505649_73413540_73418100_339	ALB	intestinal	4.55839	4.05783e-12	5.57085e-11
pep4-d-ALB	ENST00000476441_73418202_73420295_285	ALB	intestinal	4.55839	4.05783e-12	5.57085e-11
pep13-alt-ALB	ENST00000515133_73404301_73408806_510	ALB	intestinal	4.55839	4.05783e-12	5.57085e-11
pep11-alt-ALB	ENST00000510166_73406690_73408806_285	ALB	intestinal	4.55839	4.05783e-12	5.57085e-11
pep10-alt-ALB	ENST00000510166_73405148_73408806_372	ALB	intestinal	4.55839	4.05783e-12	5.57085e-11
pep1-d-ALB	ENST00000476441_73415078_73420295_726	ALB	intestinal	4.55839	4.05783e-12	5.57085e-11
pep12-alt-ALB	ENST00000510166_73408741_73408806_66	ALB	intestinal	4.55839	4.05783e-12	5.57085e-11
pep-d-ALDH1A2	ENST00000430119_57955200_57965788_717	ALDH1A2	intestinal	-1.63207	6.44209e-07	3.67793e-06
pep1-alt-ALDH3A1	ENST00000479677_19738224_19742083_750	ALDH3A1	intestinal	-2.85111	3.66126e-12	5.05076e-11
pep2-alt-ALDH3A1	ENST00000575860_19743131_19745144_510	ALDH3A1	intestinal	-2.85111	3.66126e-12	5.05076e-11
pep1-alt-ALDH3A2	ENST00000672059_19656504_19671792_570	ALDH3A2	intestinal	-1.08809	1.71649e-09	1.53885e-08
pep2-alt-ALDH3A2	ENST00000672564_19652555_19663520_735	ALDH3A2	intestinal	-1.08809	1.71649e-09	1.53885e-08
pep-alt-ALDH3B2	ENST00000534425_67664360_67666393_750	ALDH3B2	intestinal	-1.97748	0.000395604	0.00127728
pep3-alt-ALDH6A1	ENST00000554501_74060645_74067545_729	ALDH6A1	intestinal	-1.16277	1.17527e-14	2.36984e-13
pep1-alt-ALDH6A1	ENST00000554231_74071136_74071950_417	ALDH6A1	intestinal	-1.16277	1.17527e-14	2.36984e-13
pep2-alt-ALDH6A1	ENST00000554231_74071136_74084352_747	ALDH6A1	intestinal	-1.16277	1.17527e-14	2.36984e-13
pep1-alt-ALDOB	ENST00000616752_101421812_101424975_189	ALDOB	intestinal	-5.57349	1.0995e-24	9.89393e-23
pep2-alt-ALDOB	ENST00000648906_101429674_101430926_444	ALDOB	intestinal	-5.57349	1.0995e-24	9.89393e-23
pep2-alt-ALOX15	ENST00000576572_4638326_4639160_285	ALOX15	intestinal	1.73031	2.30921e-05	9.78522e-05
pep1-alt-ALOX15	ENST00000573740_4639050_4641660_429	ALOX15	intestinal	1.73031	2.30921e-05	9.78522e-05
pep-alt-AMBP	ENST00000540645_114061290_114076617_747	AMBP	intestinal	1.2099	0.00123235	0.00351243
pep-u-ANK2	ENST00000673536_112904494_112949146_63	ANK2	intestinal	-2.87136	1.66609e-21	9.12125e-20
pep6-alt-ANXA1	ENST00000491192_73168907_73168963_57	ANXA1	intestinal	-2.60816	8.25386e-09	6.61216e-08
pep4-alt-ANXA1	ENST00000468639_73158734_73159429_171	ANXA1	intestinal	-2.60816	8.25386e-09	6.61216e-08
pep3-alt-ANXA1	ENST00000468639_73158542_73159429_270	ANXA1	intestinal	-2.60816	8.25386e-09	6.61216e-08
pep5-alt-ANXA1	ENST00000468639_73158794_73159429_111	ANXA1	intestinal	-2.60816	8.25386e-09	6.61216e-08
pep1-alt-ANXA1	ENST00000468639_73151903_73159429_312	ANXA1	intestinal	-2.60816	8.25386e-09	6.61216e-08
pep2-alt-ANXA1	ENST00000468639_73158536_73159429_276	ANXA1	intestinal	-2.60816	8.25386e-09	6.61216e-08
pep7-alt-ANXA1	ENST00000491192_73168972_73170104_237	ANXA1	intestinal	-2.60816	8.25386e-09	6.61216e-08
pep8-alt-ANXA1	ENST00000495713_73160266_73167585_618	ANXA1	intestinal	-2.60816	8.25386e-09	6.61216e-08
pep-alt-ANXA10	ENST00000507278_168165195_168187431_624	ANXA10	intestinal	-1.61793	0.00121842	0.00347746
pep-alt-ANXA6	ENST00000520378_151139086_151157723_540	ANXA6	intestinal	-1.3881	2.37693e-12	3.3772e-11
pep1-alt-ANXA8	ENST00000577813_47468850_47476240_498	ANXA8	intestinal	-2.62717	0.000234774	0.000798431
pep2-alt-ANXA8	ENST00000602877_47478377_47484062_492	ANXA8	intestinal	-2.62717	0.000234774	0.000798431
pep2-nc-AP000866.1	ENST00000653170_124808747_124808800_54	AP000866.1	intestinal	1.08251	3.96894e-07	2.35884e-06
pep1-nc-AP000866.1	ENST00000653170_124800660_124802077_153	AP000866.1	intestinal	1.08251	3.96894e-07	2.35884e-06
pep3-nc-AP000866.1	ENST00000666933_124802137_124802580_444	AP000866.1	intestinal	1.08251	3.96894e-07	2.35884e-06
pep-alt-APBB1	ENST00000524626_6395537_6395845_225	APBB1	intestinal	-1.75273	1.39774e-14	2.78792e-13
pep-d-APOB	ENST00000673882_21015219_21023539_750	APOB	intestinal	-4.07281	1.07588e-08	8.46511e-08
pep-d-APOLD1	ENST00000534843_12822721_12829551_744	APOLD1	intestinal	-1.04059	2.09132e-07	1.31165e-06
pep2-d-ARG1	ENST00000673234_131579197_131583905_750	ARG1	intestinal	-1.60919	6.74774e-07	3.83913e-06
pep1-alt-ARG1	ENST00000469293_131579119_131579292_174	ARG1	intestinal	-1.60919	6.74774e-07	3.83913e-06
pep2-alt-ARPC1B	ENST00000484375_99374708_99390991_675	ARPC1B	intestinal	1.14425	3.61011e-07	2.16117e-06
pep1-alt-ARPC1B	ENST00000481997_99390918_99394486_591	ARPC1B	intestinal	1.14425	3.61011e-07	2.16117e-06
pep1-alt-ATP1A2	ENST00000468587_160123958_160125276_375	ATP1A2	intestinal	-4.4385	2.44569e-25	2.41598e-23
pep2-alt-ATP1A2	ENST00000472488_160135275_160137032_747	ATP1A2	intestinal	-4.4385	2.44569e-25	2.41598e-23
pep-alt-ATP2B4	ENST00000466407_203727649_203727687_39	ATP2B4	intestinal	-2.02289	6.62468e-16	1.61316e-14
pep1-alt-ATP4A	ENST00000592131_35550618_35553820_615	ATP4A	intestinal	-7.54927	3.89985e-28	5.73351e-26
pep3-alt-ATP4A	ENST00000592131_35555110_35555812_513	ATP4A	intestinal	-7.54927	3.89985e-28	5.73351e-26
pep2-alt-ATP4A	ENST00000592131_35555110_35555758_459	ATP4A	intestinal	-7.54927	3.89985e-28	5.73351e-26
pep4-alt-ATP4A	ENST00000592131_35555796_35557805_168	ATP4A	intestinal	-7.54927	3.89985e-28	5.73351e-26
pep-alt-B3GAT1	ENST00000531778_134382894_134384067_501	B3GAT1	intestinal	-2.88407	4.20345e-17	1.21993e-15
pep-d-B4GALNT2	ENST00000393354_49172651_49172683_33	B4GALNT2	intestinal	-3.61361	3.0312e-14	5.75286e-13
pep-d-BAAT	ENST00000259407_101361839_101361952_114	BAAT	intestinal	6.38966	5.00387e-38	3.40644e-35
pep-d-BAIAP2	ENST00000572329_81103688_81108995_735	BAIAP2	intestinal	-1.10379	5.93754e-08	4.10722e-07
pep-u-BANF2	ENST00000427254_17712412_17712486_75	BANF2	intestinal	2.23527	7.38862e-05	0.000280284
pep-alt-BGN	ENST00000480756_153505872_153508442_744	BGN	intestinal	2.32661	1.76631e-22	1.11968e-20
pep-alt-BHMT	ENST00000521279_79121281_79127984_498	BHMT	intestinal	-1.64872	2.49627e-05	0.000105026
pep-nc-BLACE	ENST00000378120_155358179_155358613_435	BLACE	intestinal	1.22159	0.0123324	0.0267056
pep-d-BLVRB	ENST00000597870_40447892_40451487_279	BLVRB	intestinal	-1.04592	5.18567e-10	5.10016e-09
pep-nc-BPESC1	ENST00000418282_139124005_139124175_171	BPESC1	intestinal	1.90858	0.00173504	0.00476312
pep-alt-BRIX1	ENST00000510960_34915739_34922789_531	BRIX1	intestinal	1.3222	1.62159e-16	4.29976e-15
pep-alt-C12orf54	ENST00000548913_48488337_48488438_102	C12orf54	intestinal	-2.06127	5.4903e-08	3.82489e-07
pep-nc-C17orf77	ENST00000328023_74592090_74592260_171	C17orf77	intestinal	1.58408	0.0074465	0.0172476
pep-d-C2	ENST00000482060_31943467_31945354_750	C2	intestinal	1.62035	1.95689e-09	1.73549e-08
pep-alt-C20orf194	ENST00000619760_3295718_3295822_105	C20orf194	intestinal	-1.27589	3.44864e-09	2.94422e-08
pep-nc-C21orf62-AS1	ENST00000382375_32797015_32797224_210	C21orf62-AS1	intestinal	-1.03968	3.31877e-08	2.39189e-07
pep-nc-C7orf65	ENST00000408988_47660769_47661167_399	C7orf65	intestinal	2.0535	0.000406007	0.00130723
pep-alt-C9	ENST00000467285_39341118_39364464_504	C9	intestinal	1.20834	0.0109168	0.0240323
pep-nc-C9orf106	ENST00000316786_129324152_129324514_363	C9orf106	intestinal	1.2489	0.00121161	0.00345992
pep-alt-CA1	ENST00000518233_85332472_85342778_207	CA1	intestinal	-3.33159	2.5389e-07	1.56353e-06
pep3-alt-CA2	ENST00000520996_85464082_85474422_450	CA2	intestinal	-1.92484	4.38678e-07	2.58315e-06
pep1-alt-CA2	ENST00000520127_85465422_85480786_477	CA2	intestinal	-1.92484	4.38678e-07	2.58315e-06
pep2-d-CA2	ENST00000520127_85480724_85480786_63	CA2	intestinal	-1.92484	4.38678e-07	2.58315e-06
pep-alt-CA9	ENST00000493245_35676180_35681022_564	CA9	intestinal	-1.38652	0.00171639	0.0047177
pep-d-CACNA1D	ENST00000636448_53802158_53808756_438	CACNA1D	intestinal	1.72596	1.32484e-14	2.65605e-13
pep-alt-CAD	ENST00000475695_27233102_27233572_300	CAD	intestinal	1.17126	1.25284e-22	8.17346e-21
pep3-alt-CALD1	ENST00000489019_134867734_134900033_273	CALD1	intestinal	-2.40308	4.70078e-15	1.00825e-13
pep1-d-CALD1	ENST00000430085_134947662_134968342_693	CALD1	intestinal	-2.40308	4.70078e-15	1.00825e-13
pep2-alt-CALD1	ENST00000482470_134941200_134960120_714	CALD1	intestinal	-2.40308	4.70078e-15	1.00825e-13
pep-d-CBR1	ENST00000530908_36072145_36072879_735	CBR1	intestinal	-2.30975	4.61052e-23	3.11832e-21
pep-d-CCR9	ENST00000422395_45901149_45901895_747	CCR9	intestinal	-1.27577	0.000211976	0.000727773
pep4-alt-CCT2	ENST00000551620_69585522_69589728_690	CCT2	intestinal	1.00638	3.11452e-18	1.06708e-16
pep3-alt-CCT2	ENST00000551620_69585465_69589728_747	CCT2	intestinal	1.00638	3.11452e-18	1.06708e-16
pep2-alt-CCT2	ENST00000550010_69597758_69601322_279	CCT2	intestinal	1.00638	3.11452e-18	1.06708e-16
pep1-alt-CCT2	ENST00000546850_69589606_69592177_201	CCT2	intestinal	1.00638	3.11452e-18	1.06708e-16
pep1-alt-CCT6A	ENST00000482776_56056317_56058793_543	CCT6A	intestinal	1.09896	5.62823e-26	6.16606e-24
pep2-alt-CCT6A	ENST00000492618_56059545_56061869_501	CCT6A	intestinal	1.09896	5.62823e-26	6.16606e-24
pep-alt-CD36	ENST00000526804_80636937_80636993_57	CD36	intestinal	-2.67207	4.05324e-24	3.35786e-22
pep2-nc-CDKN2B-AS1	ENST00000651588_22012155_22012412_258	CDKN2B-AS1	intestinal	-2.27021	1.26731e-07	8.25784e-07
pep1-nc-CDKN2B-AS1	ENST00000643286_22117628_22117825_198	CDKN2B-AS1	intestinal	-2.27021	1.26731e-07	8.25784e-07
pep4-nc-CDKN2B-AS1	ENST00000652420_22035400_22035501_102	CDKN2B-AS1	intestinal	-2.27021	1.26731e-07	8.25784e-07
pep3-nc-CDKN2B-AS1	ENST00000652420_22034559_22034693_135	CDKN2B-AS1	intestinal	-2.27021	1.26731e-07	8.25784e-07
pep2-alt-CES2	ENST00000566359_66935582_66938242_336	CES2	intestinal	-1.85216	1.77167e-09	1.58378e-08
pep3-d-CES2	ENST00000568470_66941527_66944022_741	CES2	intestinal	-1.85216	1.77167e-09	1.58378e-08
pep1-alt-CES2	ENST00000561843_66940594_66941691_387	CES2	intestinal	-1.85216	1.77167e-09	1.58378e-08
pep-d-CFAP221	ENST00000594141_119589731_119589808_78	CFAP221	intestinal	-1.46393	0.000191089	0.000662162
pep3-alt-CHGA	ENST00000556876_92932486_92933154_669	CHGA	intestinal	-2.54576	2.17021e-05	9.23624e-05
pep1-alt-CHGA	ENST00000553866_92926605_92932154_732	CHGA	intestinal	-2.54576	2.17021e-05	9.23624e-05
pep2-alt-CHGA	ENST00000553866_92927588_92932154_600	CHGA	intestinal	-2.54576	2.17021e-05	9.23624e-05
pep-u-CHODL	ENST00000400128_17917329_17917385_57	CHODL	intestinal	-3.53907	6.22327e-23	4.16414e-21
pep-d-CHRNA1	ENST00000435083_174748127_174753659_750	CHRNA1	intestinal	2.59614	3.91376e-18	1.32068e-16
pep-alt-CIT	ENST00000677927_119726605_119726643_39	CIT	intestinal	1.14556	1.10225e-19	4.69619e-18
pep1-alt-CKB	ENST00000553528_103519867_103520567_465	CKB	intestinal	-2.48696	4.4731e-15	9.64041e-14
pep4-alt-CKB	ENST00000553528_103519867_103521483_711	CKB	intestinal	-2.48696	4.4731e-15	9.64041e-14
pep5-alt-CKB	ENST00000555770_103522215_103522493_279	CKB	intestinal	-2.48696	4.4731e-15	9.64041e-14
pep3-alt-CKB	ENST00000553528_103519867_103521423_651	CKB	intestinal	-2.48696	4.4731e-15	9.64041e-14
pep2-alt-CKB	ENST00000553528_103519867_103520570_468	CKB	intestinal	-2.48696	4.4731e-15	9.64041e-14
pep6-alt-CKB	ENST00000555770_103522215_103522807_333	CKB	intestinal	-2.48696	4.4731e-15	9.64041e-14
pep2-alt-CKMT2	ENST00000505850_81255023_81259278_561	CKMT2	intestinal	-3.64085	2.4975e-54	1.30349e-50
pep3-alt-CKMT2	ENST00000514086_81255213_81266255_504	CKMT2	intestinal	-3.64085	2.4975e-54	1.30349e-50
pep1-alt-CKMT2	ENST00000505135_81252780_81257735_435	CKMT2	intestinal	-3.64085	2.4975e-54	1.30349e-50
pep-u-CLDN2	ENST00000540876_106918463_106928100_57	CLDN2	intestinal	2.84964	7.03707e-11	7.99876e-10
pep2-alt-CLIC4	ENST00000489758_24745560_24797852_177	CLIC4	intestinal	-1.20148	9.73447e-11	1.07983e-09
pep1-alt-CLIC4	ENST00000489758_24745554_24797852_183	CLIC4	intestinal	-1.20148	9.73447e-11	1.07983e-09
pep4-nc-CLLU1	ENST00000378485_92425789_92429127_240	CLLU1	intestinal	1.45373	0.00098916	0.00288978
pep2-nc-CLLU1	ENST00000378485_92424915_92425043_129	CLLU1	intestinal	1.45373	0.00098916	0.00288978
pep3-nc-CLLU1	ENST00000378485_92425734_92425853_120	CLLU1	intestinal	1.45373	0.00098916	0.00288978
pep1-nc-CLLU1	ENST00000378485_92424614_92424664_51	CLLU1	intestinal	1.45373	0.00098916	0.00288978
pep5-nc-CLLU1	ENST00000589406_92422018_92422143_126	CLLU1	intestinal	1.45373	0.00098916	0.00288978
pep-d-CLMP	ENST00000448775_123069889_123069951_63	CLMP	intestinal	-2.21759	8.6232e-16	2.0582e-14
pep1-alt-CLU	ENST00000522299_27598244_27598635_183	CLU	intestinal	-1.36345	1.08814e-06	5.95405e-06
pep2-alt-CLU	ENST00000522299_27599702_27605239_729	CLU	intestinal	-1.36345	1.08814e-06	5.95405e-06
pep-alt-CMYA5	ENST00000506603_79738979_79739248_270	CMYA5	intestinal	-1.26517	7.01357e-07	3.97736e-06
pep1-u-CNN1	ENST00000535659_11538793_11539330_234	CNN1	intestinal	-3.85205	2.39172e-19	9.6641e-18
pep2-alt-CNN1	ENST00000588468_11538928_11541943_207	CNN1	intestinal	-3.85205	2.39172e-19	9.6641e-18
pep-alt-CNTN2	ENST00000638980_205067264_205067512_249	CNTN2	intestinal	-2.72029	1.37526e-14	2.74833e-13
pep-alt-CNTNAP2	ENST00000637694_147128834_147486040_696	CNTNAP2	intestinal	2.49412	1.76369e-11	2.19341e-10
pep1-alt-COL14A1	ENST00000432943_120247636_120277496_723	COL14A1	intestinal	-1.29588	8.81732e-06	4.05633e-05
pep2-d-COL14A1	ENST00000498051_120216374_120231639_750	COL14A1	intestinal	-1.29588	8.81732e-06	4.05633e-05
pep-alt-COL1A1	ENST00000510710_50186742_50186888_147	COL1A1	intestinal	2.801	7.65642e-24	6.02414e-22
pep-alt-COL1A2	ENST00000478215_94425556_94426542_390	COL1A2	intestinal	1.68513	5.33298e-11	6.17612e-10
pep2-alt-CP	ENST00000489736_149186509_149202105_744	CP	intestinal	1.17076	0.00200907	0.00544051
pep3-alt-CP	ENST00000497902_149185238_149188058_429	CP	intestinal	1.17076	0.00200907	0.00544051
pep1-alt-CP	ENST00000473296_149176215_149177905_264	CP	intestinal	1.17076	0.00200907	0.00544051
pep-alt-CPA4	ENST00000474254_130300843_130305950_309	CPA4	intestinal	-3.02666	2.07247e-07	1.30163e-06
pep-d-CPEB2	ENST00000382395_15069226_15069312_87	CPEB2	intestinal	-1.07571	8.59001e-15	1.76045e-13
pep1-alt-CPNE1	ENST00000483359_35626244_35631034_750	CPNE1	intestinal	1.10428	1.69155e-15	3.89779e-14
pep2-alt-CPNE1	ENST00000483495_35630900_35632382_684	CPNE1	intestinal	1.10428	1.69155e-15	3.89779e-14
pep-alt-CPNE6	ENST00000558995_24076149_24077727_747	CPNE6	intestinal	-2.47154	2.01725e-10	2.12051e-09
pep-alt-CRYL1	ENST00000644872_20404132_20489432_744	CRYL1	intestinal	-1.30957	1.03531e-07	6.86444e-07
pep-alt-CSE1L	ENST00000469700_49090769_49096184_627	CSE1L	intestinal	1.29246	6.73877e-23	4.48035e-21
pep-alt-CSRP1	ENST00000527662_201484716_201490612_735	CSRP1	intestinal	-2.69241	4.46996e-31	1.06043e-28
pep-alt-CSTB	ENST00000675996_43774205_43775995_384	CSTB	intestinal	-2.61416	2.25735e-12	3.21605e-11
pep1-alt-CTSG	ENST00000552252_24573640_24574842_594	CTSG	intestinal	-2.97488	7.08697e-14	1.2718e-12
pep2-alt-CTSG	ENST00000552252_24575264_24575365_102	CTSG	intestinal	-2.97488	7.08697e-14	1.2718e-12
pep-d-CTXN2	ENST00000417307_48201988_48202155_168	CTXN2	intestinal	-2.47328	0.00133212	0.00376425
pep-alt-CXCL3	ENST00000511669_74038289_74038758_372	CXCL3	intestinal	1.58615	3.13586e-06	1.56969e-05
pep-alt-CYB5A	ENST00000580678_74261149_74261238_90	CYB5A	intestinal	-1.17433	6.8462e-12	9.11517e-11
pep-alt-CYFIP2	ENST00000622696_157285470_157304378_699	CYFIP2	intestinal	-1.19711	4.24342e-09	3.56158e-08
pep2-nc-CYP1B1-AS1	ENST00000413828_38180420_38180500_81	CYP1B1-AS1	intestinal	-1.79906	3.87177e-14	7.24713e-13
pep1-nc-CYP1B1-AS1	ENST00000413828_38180359_38180565_207	CYP1B1-AS1	intestinal	-1.79906	3.87177e-14	7.24713e-13
pep-alt-CYSTM1	ENST00000504227_140175195_140243408_402	CYSTM1	intestinal	-1.6414	8.60677e-08	5.79864e-07
pep1-d-DARS2	ENST00000647788_173834499_173857702_747	DARS2	intestinal	1.3794	9.49928e-18	3.01083e-16
pep2-alt-DARS2	ENST00000648055_173828235_173830839_345	DARS2	intestinal	1.3794	9.49928e-18	3.01083e-16
pep1-d-DCN	ENST00000393155_91146061_91158308_552	DCN	intestinal	-2.21595	3.57347e-23	2.45941e-21
pep2-alt-DCN	ENST00000393155_91146061_91158506_750	DCN	intestinal	-2.21595	3.57347e-23	2.45941e-21
pep-d-DDN	ENST00000421952_48995335_48995430_96	DDN	intestinal	1.52565	8.23705e-06	3.80897e-05
pep-d-DDR2	ENST00000367921_162786664_162786735_72	DDR2	intestinal	-1.65188	5.61566e-10	5.48003e-09
pep-alt-DDX27	ENST00000484427_49236381_49243831_738	DDX27	intestinal	1.02116	8.96169e-16	2.13573e-14
pep-alt-DES	ENST00000483395_219425554_219425987_231	DES	intestinal	-3.33544	3.84667e-11	4.55075e-10
pep2-nc-DGCR5	ENST00000609630_19019354_19019641_288	DGCR5	intestinal	1.35294	3.21228e-05	0.000131599
pep1-nc-DGCR5	ENST00000609630_19018176_19018436_261	DGCR5	intestinal	1.35294	3.21228e-05	0.000131599
pep3-nc-DGCR5	ENST00000609839_19022911_19022961_51	DGCR5	intestinal	1.35294	3.21228e-05	0.000131599
pep1-d-DHRS1	ENST00000558340_24290862_24292363_465	DHRS1	intestinal	-1.29744	3.6628e-14	6.88479e-13
pep2-alt-DHRS1	ENST00000561273_24292628_24299106_531	DHRS1	intestinal	-1.29744	3.6628e-14	6.88479e-13
pep-alt-DHRS7	ENST00000556502_60152867_60165309_705	DHRS7	intestinal	-1.33193	2.90092e-16	7.42781e-15
pep-nc-DIRC3	ENST00000474063_217478485_217599627_90	DIRC3	intestinal	-2.37798	4.39992e-18	1.47678e-16
pep-d-DIXDC1	ENST00000440460_112019068_112019121_54	DIXDC1	intestinal	-2.28077	7.93696e-24	6.18542e-22
pep1-alt-DKC1	ENST00000473552_154762966_154766429_477	DKC1	intestinal	1.35704	3.66306e-34	1.30323e-31
pep2-alt-DKC1	ENST00000492372_154775148_154776864_330	DKC1	intestinal	1.35704	3.66306e-34	1.30323e-31
pep-nc-DLEU2	ENST00000425586_50027351_50029284_63	DLEU2	intestinal	1.58992	1.55918e-23	1.15427e-21
pep1-nc-DLX6-AS1	ENST00000430027_96956649_96956729_81	DLX6-AS1	intestinal	3.85011	1.79263e-15	4.10052e-14
pep2-nc-DLX6-AS1	ENST00000430027_96967851_96967946_96	DLX6-AS1	intestinal	3.85011	1.79263e-15	4.10052e-14
pep-alt-DMD	ENST00000679850_31121922_31172403_717	DMD	intestinal	-2.63548	6.15765e-20	2.69688e-18
pep-nc-DNAH10OS	ENST00000514254_123930115_123930246_132	DNAH10OS	intestinal	-1.07455	2.2361e-06	1.15036e-05
pep-alt-DNAJC2	ENST00000464253_103312572_103319802_738	DNAJC2	intestinal	1.15642	1.38902e-19	5.79412e-18
pep-alt-DPF1	ENST00000471976_38217787_38224250_714	DPF1	intestinal	1.25476	1.5681e-08	1.19798e-07
pep-alt-DPYSL3	ENST00000519672_147408769_147453587_453	DPYSL3	intestinal	-1.29914	1.49541e-05	6.57617e-05
pep-alt-DRC7	ENST00000565609_57728444_57731255_372	DRC7	intestinal	2.18511	5.58754e-08	3.88917e-07
pep-u-DSC2	ENST00000648081_31091128_31102513_420	DSC2	intestinal	-1.70018	1.05255e-06	5.77749e-06
pep-alt-DSG1	ENST00000462981_31354657_31355343_687	DSG1	intestinal	-4.00988	1.29124e-08	1.00236e-07
pep4-alt-DSP	ENST00000506617_7565464_7565592_129	DSP	intestinal	-1.28228	4.39045e-05	0.000174987
pep1-alt-DSP	ENST00000506617_7559377_7565592_438	DSP	intestinal	-1.28228	4.39045e-05	0.000174987
pep2-alt-DSP	ENST00000506617_7562658_7565592_408	DSP	intestinal	-1.28228	4.39045e-05	0.000174987
pep3-alt-DSP	ENST00000506617_7562664_7565592_402	DSP	intestinal	-1.28228	4.39045e-05	0.000174987
pep1-alt-ECM1	ENST00000470432_150510842_150511213_372	ECM1	intestinal	-3.05308	2.14571e-13	3.57409e-12
pep2-alt-ECM1	ENST00000470432_150511637_150513464_732	ECM1	intestinal	-3.05308	2.14571e-13	3.57409e-12
pep-d-EDARADD	ENST00000334232_236483657_236484328_672	EDARADD	intestinal	-1.00858	0.00043922	0.00140406
pep-alt-EHD2	ENST00000540884_47729649_47741429_747	EHD2	intestinal	-1.08474	5.24058e-07	3.03343e-06
pep-alt-EIF1AY	ENST00000465253_20575872_20588161_393	EIF1AY	intestinal	-1.38619	0.0140947	0.0299848
pep-alt-ENPP2	ENST00000518958_119618163_119619250_168	ENPP2	intestinal	-1.11549	1.31492e-08	1.01973e-07
pep-alt-EPB41L3	ENST00000542652_5394686_5397378_741	EPB41L3	intestinal	-1.85922	5.73385e-15	1.2165e-13
pep1-alt-EPHX2	ENST00000520623_27506971_27538802_750	EPHX2	intestinal	-1.34093	3.83581e-08	2.73902e-07
pep2-alt-EPHX2	ENST00000521924_27505057_27511937_315	EPHX2	intestinal	-1.34093	3.83581e-08	2.73902e-07
pep1-alt-EPS8L1	ENST00000589362_55085875_55087611_750	EPS8L1	intestinal	-1.24107	0.000118298	0.000429208
pep2-alt-EPS8L1	ENST00000592824_55081403_55083779_714	EPS8L1	intestinal	-1.24107	0.000118298	0.000429208
pep2-alt-ETFDH	ENST00000514148_158682131_158684681_384	ETFDH	intestinal	-1.33859	2.54349e-18	8.83032e-17
pep1-alt-ETFDH	ENST00000506422_158703480_158708524_678	ETFDH	intestinal	-1.33859	2.54349e-18	8.83032e-17
pep1-alt-EVPL	ENST00000587569_76007106_76007672_567	EVPL	intestinal	-1.91784	2.13594e-07	1.3364e-06
pep2-alt-EVPL	ENST00000587569_76018090_76018392_303	EVPL	intestinal	-1.91784	2.13594e-07	1.3364e-06
pep4-alt-EVPL	ENST00000593037_76011534_76012086_327	EVPL	intestinal	-1.91784	2.13594e-07	1.3364e-06
pep3-alt-EVPL	ENST00000587569_76018445_76021959_726	EVPL	intestinal	-1.91784	2.13594e-07	1.3364e-06
pep-alt-F12	ENST00000502854_177403573_177404379_702	F12	intestinal	1.22541	3.86701e-05	0.00015593
pep-d-F13A1	ENST00000264870_6145045_6145227_183	F13A1	intestinal	-1.85404	2.57351e-09	2.2386e-08
pep-alt-FABP5	ENST00000481695_81283368_81284097_396	FABP5	intestinal	-1.98414	1.65522e-08	1.26023e-07
pep-nc-FAM138B	ENST00000446648_113578077_113578322_144	FAM138B	intestinal	-1.89692	0.000170568	0.000596664
pep-nc-FAM167A-AS1	ENST00000529305_11390664_11433963_216	FAM167A-AS1	intestinal	-1.89766	0.000217586	0.000745238
pep-nc-FAM225A	ENST00000434051_113119605_113119667_63	FAM225A	intestinal	1.59434	7.88983e-09	6.34326e-08
pep-nc-FAM225B	ENST00000439875_113103627_113103701_75	FAM225B	intestinal	1.04	0.000315384	0.00104136
pep2-nc-FAM66C	ENST00000544214_8200307_8200378_72	FAM66C	intestinal	-1.40793	1.37682e-10	1.48981e-09
pep1-nc-FAM66C	ENST00000454799_8188006_8188176_171	FAM66C	intestinal	-1.40793	1.37682e-10	1.48981e-09
pep-alt-FBLN1	ENST00000476366_45541243_45550946_675	FBLN1	intestinal	-1.74222	1.3683e-08	1.05668e-07
pep-alt-FCGR3A	ENST00000476031_161545718_161549727_369	FCGR3A	intestinal	2.09332	3.77064e-14	7.07052e-13
pep-nc-FENDRR	ENST00000595886_86475082_86475210_129	FENDRR	intestinal	-2.21054	1.08112e-18	3.92296e-17
pep-alt-FERMT1	ENST00000478194_6077176_6087806_690	FERMT1	intestinal	1.60681	2.49485e-12	3.52396e-11
pep-d-FETUB	ENST00000420570_186644771_186652628_702	FETUB	intestinal	-2.91788	0.00160871	0.00445338
pep5-alt-FGB	ENST00000502545_154569294_154570647_243	FGB	intestinal	1.74736	0.00525238	0.0127128
pep2-alt-FGB	ENST00000502545_154566528_154570420_615	FGB	intestinal	1.74736	0.00525238	0.0127128
pep4-alt-FGB	ENST00000502545_154568476_154570420_147	FGB	intestinal	1.74736	0.00525238	0.0127128
pep1-alt-FGB	ENST00000502545_154565997_154570420_657	FGB	intestinal	1.74736	0.00525238	0.0127128
pep3-alt-FGB	ENST00000502545_154567760_154570420_303	FGB	intestinal	1.74736	0.00525238	0.0127128
pep-d-FGF7	ENST00000267843_49486653_49486685_33	FGF7	intestinal	-1.14595	0.000286645	0.000956738
pep-d-FGFR1	ENST00000341462_38413631_38416007_750	FGFR1	intestinal	-1.65871	7.38235e-13	1.13378e-11
pep2-alt-FGG	ENST00000492082_154604343_154609704_720	FGG	intestinal	1.8411	0.014723	0.0311753
pep1-alt-FGG	ENST00000464532_154610062_154612609_537	FGG	intestinal	1.8411	0.014723	0.0311753
pep4-alt-FLNA	ENST00000490936_154351164_154352208_699	FLNA	intestinal	-2.68537	1.77717e-18	6.26008e-17
pep1-d-FLNA	ENST00000420627_154348852_154350163_741	FLNA	intestinal	-2.68537	1.77717e-18	6.26008e-17
pep2-alt-FLNA	ENST00000466325_154352900_154353446_456	FLNA	intestinal	-2.68537	1.77717e-18	6.26008e-17
pep3-alt-FLNA	ENST00000474358_154351846_154352778_573	FLNA	intestinal	-2.68537	1.77717e-18	6.26008e-17
pep-alt-FNBP1	ENST00000491905_129978396_129994889_321	FNBP1	intestinal	-1.7643	3.05513e-15	6.73268e-14
pep-d-FRMPD4	ENST00000380682_12721502_12721855_354	FRMPD4	intestinal	-1.65586	0.000487565	0.00154006
pep-alt-GAB1	ENST00000511109_143466145_143469186_237	GAB1	intestinal	-1.10942	2.14365e-13	3.57257e-12
pep-alt-GDPD3	ENST00000360688_30104875_30112768_747	GDPD3	intestinal	-1.56884	6.17016e-09	5.05279e-08
pep-alt-GGH	ENST00000518466_63015335_63030216_729	GGH	intestinal	1.97495	3.89026e-13	6.20915e-12
pep-alt-GHRL	ENST00000481287_10285878_10290351_522	GHRL	intestinal	-3.31968	5.63171e-13	8.77834e-12
pep-alt-GKN2	ENST00000328895_68945301_68946315_162	GKN2	intestinal	-4.96168	4.48482e-11	5.24821e-10
pep-alt-GLIPR2	ENST00000474050_36146137_36162519_528	GLIPR2	intestinal	-1.45674	1.5166e-13	2.57831e-12
pep3-alt-GLUL	ENST00000475808_182386215_182388686_465	GLUL	intestinal	-1.4076	5.03801e-18	1.66419e-16
pep2-alt-GLUL	ENST00000475808_182386215_182388653_432	GLUL	intestinal	-1.4076	5.03801e-18	1.66419e-16
pep4-alt-GLUL	ENST00000475808_182386215_182388737_516	GLUL	intestinal	-1.4076	5.03801e-18	1.66419e-16
pep1-alt-GLUL	ENST00000463851_182384408_182388737_633	GLUL	intestinal	-1.4076	5.03801e-18	1.66419e-16
pep5-alt-GLUL	ENST00000475808_182386215_182388788_567	GLUL	intestinal	-1.4076	5.03801e-18	1.66419e-16
pep-alt-GNAI1	ENST00000648097_80199246_80217490_738	GNAI1	intestinal	-1.42675	9.07729e-12	1.18588e-10
pep-alt-GNAO1	ENST00000639966_56192236_56328789_462	GNAO1	intestinal	-3.14038	2.26575e-19	9.2026e-18
pep-u-GNRH2	ENST00000380347_3044133_3044264_132	GNRH2	intestinal	1.08152	0.000417692	0.00134168
pep-alt-GPD1	ENST00000551939_50104015_50105967_675	GPD1	intestinal	-1.37126	0.000605318	0.00187304
pep-alt-GPD1L	ENST00000474846_32158858_32165907_453	GPD1L	intestinal	-1.12789	1.02229e-13	1.79044e-12
pep1-alt-GPT	ENST00000527165_144505042_144506263_750	GPT	intestinal	-1.97825	1.3512e-07	8.74958e-07
pep3-alt-GPT	ENST00000534702_144504293_144505055_549	GPT	intestinal	-1.97825	1.3512e-07	8.74958e-07
pep2-alt-GPT	ENST00000527165_144505995_144506213_219	GPT	intestinal	-1.97825	1.3512e-07	8.74958e-07
pep-d-GRM4	ENST00000609278_34022824_34035844_471	GRM4	intestinal	1.15498	0.000873159	0.00258538
pep3-alt-GSN	ENST00000485767_121313820_121317253_372	GSN	intestinal	-2.24855	9.6931e-35	3.61357e-32
pep1-alt-GSN	ENST00000373806_121326778_121332600_621	GSN	intestinal	-2.24855	9.6931e-35	3.61357e-32
pep2-alt-GSN	ENST00000373807_121324600_121331531_738	GSN	intestinal	-2.24855	9.6931e-35	3.61357e-32
pep4-alt-HADH	ENST00000640201_107990020_108027888_750	HADH	intestinal	-1.11486	6.05538e-13	9.39664e-12
pep3-alt-HADH	ENST00000638648_108009855_108034354_714	HADH	intestinal	-1.11486	6.05538e-13	9.39664e-12
pep1-d-HADH	ENST00000309522_108034717_108034776_60	HADH	intestinal	-1.11486	6.05538e-13	9.39664e-12
pep2-alt-HADH	ENST00000507260_107989966_108023614_654	HADH	intestinal	-1.11486	6.05538e-13	9.39664e-12
pep-alt-HADHB	ENST00000494615_26279192_26289950_735	HADHB	intestinal	-1.00959	2.09183e-20	9.89512e-19
pep-d-HAPLN3	ENST00000558770_88877973_88879267_585	HAPLN3	intestinal	1.49541	1.11004e-10	1.21883e-09
pep9-alt-HBA1	ENST00000487791_177044_177262_219	HBA1	intestinal	-2.20683	2.00452e-07	1.26225e-06
pep8-alt-HBA1	ENST00000487791_176936_177262_327	HBA1	intestinal	-2.20683	2.00452e-07	1.26225e-06
pep5-alt-HBA1	ENST00000472694_177062_177408_198	HBA1	intestinal	-2.20683	2.00452e-07	1.26225e-06
pep12-alt-HBA1	ENST00000487791_177074_177262_189	HBA1	intestinal	-2.20683	2.00452e-07	1.26225e-06
pep7-alt-HBA1	ENST00000487791_176930_177262_333	HBA1	intestinal	-2.20683	2.00452e-07	1.26225e-06
pep1-alt-HBA1	ENST00000472694_176723_176812_90	HBA1	intestinal	-2.20683	2.00452e-07	1.26225e-06
pep13-alt-HBA1	ENST00000487791_177083_177262_180	HBA1	intestinal	-2.20683	2.00452e-07	1.26225e-06
pep10-alt-HBA1	ENST00000487791_177053_177262_210	HBA1	intestinal	-2.20683	2.00452e-07	1.26225e-06
pep6-alt-HBA1	ENST00000472694_177074_177408_186	HBA1	intestinal	-2.20683	2.00452e-07	1.26225e-06
pep11-alt-HBA1	ENST00000487791_177062_177262_201	HBA1	intestinal	-2.20683	2.00452e-07	1.26225e-06
pep3-alt-HBA1	ENST00000472694_177044_177408_216	HBA1	intestinal	-2.20683	2.00452e-07	1.26225e-06
pep2-alt-HBA1	ENST00000472694_176978_177408_282	HBA1	intestinal	-2.20683	2.00452e-07	1.26225e-06
pep4-alt-HBA1	ENST00000472694_177053_177408_207	HBA1	intestinal	-2.20683	2.00452e-07	1.26225e-06
pep1-d-HBB	ENST00000633227_5225601_5225630_30	HBB	intestinal	-2.23975	1.63893e-08	1.24873e-07
pep4-alt-HBB	ENST00000633227_5225601_5226747_297	HBB	intestinal	-2.23975	1.63893e-08	1.24873e-07
pep3-d-HBB	ENST00000633227_5225601_5226597_147	HBB	intestinal	-2.23975	1.63893e-08	1.24873e-07
pep6-alt-HBB	ENST00000633227_5225601_5226795_345	HBB	intestinal	-2.23975	1.63893e-08	1.24873e-07
pep2-d-HBB	ENST00000633227_5225601_5225639_39	HBB	intestinal	-2.23975	1.63893e-08	1.24873e-07
pep5-alt-HBB	ENST00000633227_5225601_5226792_342	HBB	intestinal	-2.23975	1.63893e-08	1.24873e-07
pep-u-HCRTR1	ENST00000403528_31617702_31617746_45	HCRTR1	intestinal	-1.3044	2.49853e-06	1.27222e-05
pep1-d-HK1	ENST00000493591_69392148_69401132_693	HK1	intestinal	-1.07236	1.57216e-10	1.68431e-09
pep2-alt-HK1	ENST00000494253_69379896_69384544_717	HK1	intestinal	-1.07236	1.57216e-10	1.68431e-09
pep-alt-HK3	ENST00000506834_176880961_176881080_120	HK3	intestinal	1.28329	4.3123e-07	2.54168e-06
pep-d-HLF	ENST00000430986_55321071_55321316_246	HLF	intestinal	-3.60511	7.05679e-29	1.14499e-26
pep1-nc-HNF1A-AS1	ENST00000535301_120980669_120980719_51	HNF1A-AS1	intestinal	1.75403	2.63106e-08	1.93e-07
pep2-nc-HNF1A-AS1	ENST00000537361_120968817_120980889_438	HNF1A-AS1	intestinal	1.75403	2.63106e-08	1.93e-07
pep-nc-HOTAIR	ENST00000424518_53963798_53963929_132	HOTAIR	intestinal	5.8703	3.72616e-37	2.28794e-34
pep-nc-HOTTIP	ENST00000521028_27205472_27205585_114	HOTTIP	intestinal	2.99515	6.15459e-10	5.96456e-09
pep1-nc-HOXA11-AS	ENST00000520395_27187026_27187106_81	HOXA11-AS	intestinal	3.72935	5.32559e-12	7.19459e-11
pep2-nc-HOXA11-AS	ENST00000522863_27185916_27188720_324	HOXA11-AS	intestinal	3.72935	5.32559e-12	7.19459e-11
pep-d-HOXB9	ENST00000311177_48622759_48622818_60	HOXB9	intestinal	2.75399	9.04682e-11	1.00819e-09
pep1-alt-HP	ENST00000562488_72054653_72058414_426	HP	intestinal	2.3497	1.35848e-06	7.29062e-06
pep3-alt-HP	ENST00000566821_72060156_72060887_732	HP	intestinal	2.3497	1.35848e-06	7.29062e-06
pep2-alt-HP	ENST00000566821_72060144_72060887_744	HP	intestinal	2.3497	1.35848e-06	7.29062e-06
pep-d-HPGD	ENST00000510835_174491959_174518042_546	HPGD	intestinal	-2.89836	6.86757e-24	5.47221e-22
pep1-alt-HRG	ENST00000495413_186669938_186672894_366	HRG	intestinal	1.82628	2.84092e-05	0.000117801
pep2-alt-HRG	ENST00000495413_186677263_186677880_618	HRG	intestinal	1.82628	2.84092e-05	0.000117801
pep-d-HSF2BP	ENST00000291560_43529437_43529490_54	HSF2BP	intestinal	1.1928	1.27317e-07	8.29227e-07
pep-d-HSP90AA1	ENST00000554401_102083013_102084495_726	HSP90AA1	intestinal	1.13188	7.52473e-21	3.80673e-19
pep3-alt-HSPD1	ENST00000476746_197495285_197498698_369	HSPD1	intestinal	1.45224	4.39028e-36	2.05196e-33
pep5-alt-HSPD1	ENST00000678969_197490167_197494208_351	HSPD1	intestinal	1.45224	4.39028e-36	2.05196e-33
pep6-alt-HSPD1	ENST00000678969_197490167_197494695_432	HSPD1	intestinal	1.45224	4.39028e-36	2.05196e-33
pep4-alt-HSPD1	ENST00000476746_197495285_197499860_600	HSPD1	intestinal	1.45224	4.39028e-36	2.05196e-33
pep1-d-HSPD1	ENST00000440114_197487049_197489247_750	HSPD1	intestinal	1.45224	4.39028e-36	2.05196e-33
pep2-alt-HSPD1	ENST00000476746_197495285_197497383_336	HSPD1	intestinal	1.45224	4.39028e-36	2.05196e-33
pep-alt-HSPE1	ENST00000463841_197500996_197503173_378	HSPE1	intestinal	1.29185	1.70521e-18	6.02694e-17
pep2-alt-HSPH1	ENST00000626866_31141068_31148408_699	HSPH1	intestinal	1.37169	5.04857e-19	1.94221e-17
pep3-alt-HSPH1	ENST00000629751_31154543_31155630_330	HSPH1	intestinal	1.37169	5.04857e-19	1.94221e-17
pep1-d-HSPH1	ENST00000602786_31137321_31141139_738	HSPH1	intestinal	1.37169	5.04857e-19	1.94221e-17
pep4-nc-HULC	ENST00000642760_9225978_9226118_141	HULC	intestinal	2.2482	1.20939e-05	5.41727e-05
pep1-nc-HULC	ENST00000503668_8652209_8653578_216	HULC	intestinal	2.2482	1.20939e-05	5.41727e-05
pep7-nc-HULC	ENST00000646231_9050642_9050692_51	HULC	intestinal	2.2482	1.20939e-05	5.41727e-05
pep8-nc-HULC	ENST00000646231_9052317_9052382_66	HULC	intestinal	2.2482	1.20939e-05	5.41727e-05
pep5-nc-HULC	ENST00000643761_8887962_8888057_96	HULC	intestinal	2.2482	1.20939e-05	5.41727e-05
pep6-nc-HULC	ENST00000645365_8860318_8860395_78	HULC	intestinal	2.2482	1.20939e-05	5.41727e-05
pep2-nc-HULC	ENST00000642357_8872333_8872392_60	HULC	intestinal	2.2482	1.20939e-05	5.41727e-05
pep3-nc-HULC	ENST00000642622_8792149_8792307_159	HULC	intestinal	2.2482	1.20939e-05	5.41727e-05
pep2-nc-IGF2BP2-AS1	ENST00000456447_185716561_185722262_168	IGF2BP2-AS1	intestinal	1.96283	5.92767e-10	5.76296e-09
pep1-nc-IGF2BP2-AS1	ENST00000296270_185717379_185717495_117	IGF2BP2-AS1	intestinal	1.96283	5.92767e-10	5.76296e-09
pep2-d-IGF2BP3	ENST00000421467_23312365_23343852_678	IGF2BP3	intestinal	3.34387	5.89596e-19	2.21913e-17
pep1-d-IGF2BP3	ENST00000258729_23311441_23311500_60	IGF2BP3	intestinal	3.34387	5.89596e-19	2.21913e-17
pep-d-IGLL5	ENST00000531372_22895587_22895691_105	IGLL5	intestinal	-2.82083	8.86531e-10	8.32793e-09
pep-d-IL16	ENST00000360547_81301444_81308795_747	IL16	intestinal	-1.63516	1.66313e-11	2.07908e-10
pep-alt-IL6	ENST00000485300_22727311_22731570_750	IL6	intestinal	-1.70427	1.40473e-05	6.21981e-05
pep2-alt-ILK	ENST00000530016_6604272_6608996_654	ILK	intestinal	-1.43349	4.99868e-18	1.65294e-16
pep1-d-ILK	ENST00000526711_6609335_6610608_702	ILK	intestinal	-1.43349	4.99868e-18	1.65294e-16
pep-alt-IQGAP3	ENST00000498755_156539373_156539465_93	IQGAP3	intestinal	2.2133	5.76442e-24	4.65239e-22
pep-u-IQSEC3	ENST00000382841_77399_77650_252	IQSEC3	intestinal	-1.01306	7.07838e-05	0.000269724
pep-alt-IRF4	ENST00000495137_394830_397293_453	IRF4	intestinal	-2.24472	9.9903e-11	1.10664e-09
pep-d-ISYNA1	ENST00000577820_18434916_18436067_735	ISYNA1	intestinal	1.26109	1.29765e-06	6.98935e-06
pep-alt-ITIH2	ENST00000473227_7703405_7713286_498	ITIH2	intestinal	2.94453	1.64997e-11	2.0651e-10
pep-u-KCNMB3	ENST00000392686_179259313_179259588_276	KCNMB3	intestinal	1.34881	3.94354e-08	2.80983e-07
pep4-nc-KCNQ1OT1	ENST00000597346_2620604_2620660_57	KCNQ1OT1	intestinal	1.61862	2.77354e-09	2.40258e-08
pep11-nc-KCNQ1OT1	ENST00000597346_2670136_2670336_201	KCNQ1OT1	intestinal	1.61862	2.77354e-09	2.40258e-08
pep8-nc-KCNQ1OT1	ENST00000597346_2644167_2644253_87	KCNQ1OT1	intestinal	1.61862	2.77354e-09	2.40258e-08
pep5-nc-KCNQ1OT1	ENST00000597346_2624113_2624262_150	KCNQ1OT1	intestinal	1.61862	2.77354e-09	2.40258e-08
pep2-nc-KCNQ1OT1	ENST00000597346_2620082_2620165_84	KCNQ1OT1	intestinal	1.61862	2.77354e-09	2.40258e-08
pep12-nc-KCNQ1OT1	ENST00000597346_2689872_2689940_69	KCNQ1OT1	intestinal	1.61862	2.77354e-09	2.40258e-08
pep10-nc-KCNQ1OT1	ENST00000597346_2659290_2659412_123	KCNQ1OT1	intestinal	1.61862	2.77354e-09	2.40258e-08
pep1-nc-KCNQ1OT1	ENST00000597346_2617327_2617386_60	KCNQ1OT1	intestinal	1.61862	2.77354e-09	2.40258e-08
pep9-nc-KCNQ1OT1	ENST00000597346_2650807_2650893_87	KCNQ1OT1	intestinal	1.61862	2.77354e-09	2.40258e-08
pep7-nc-KCNQ1OT1	ENST00000597346_2640386_2640496_111	KCNQ1OT1	intestinal	1.61862	2.77354e-09	2.40258e-08
pep6-nc-KCNQ1OT1	ENST00000597346_2637416_2637799_384	KCNQ1OT1	intestinal	1.61862	2.77354e-09	2.40258e-08
pep3-nc-KCNQ1OT1	ENST00000597346_2620082_2620279_198	KCNQ1OT1	intestinal	1.61862	2.77354e-09	2.40258e-08
pep1-alt-KIF5C	ENST00000464066_149008026_149011673_363	KIF5C	intestinal	-1.21992	2.1304e-06	1.10161e-05
pep4-alt-KIF5C	ENST00000678891_148999578_148999712_135	KIF5C	intestinal	-1.21992	2.1304e-06	1.10161e-05
pep2-alt-KIF5C	ENST00000482151_149000340_149011673_744	KIF5C	intestinal	-1.21992	2.1304e-06	1.10161e-05
pep3-alt-KIF5C	ENST00000678363_149008133_149008198_66	KIF5C	intestinal	-1.21992	2.1304e-06	1.10161e-05
pep-alt-KLK11	ENST00000594458_51025631_51026894_393	KLK11	intestinal	-2.35232	1.07363e-06	5.87981e-06
pep-alt-KLK5	ENST00000595585_50948839_50952657_612	KLK5	intestinal	-1.95227	0.0177537	0.0366896
pep-alt-KNG1	ENST00000645544_186717543_186720278_369	KNG1	intestinal	2.68891	4.05896e-10	4.05961e-09
pep2-alt-KPNA2	ENST00000677419_68043295_68046593_726	KPNA2	intestinal	1.544	1.23387e-24	1.10396e-22
pep1-alt-KPNA2	ENST00000583392_68042254_68044083_705	KPNA2	intestinal	1.544	1.23387e-24	1.10396e-22
pep3-alt-KPNA2	ENST00000679346_68037133_68043008_675	KPNA2	intestinal	1.544	1.23387e-24	1.10396e-22
pep-d-KRT13	ENST00000464634_41502373_41503722_747	KRT13	intestinal	-3.77748	0.00331808	0.00846827
pep1-alt-KRT14	ENST00000441550_41582438_41582533_96	KRT14	intestinal	-3.63731	6.16641e-07	3.53212e-06
pep3-alt-KRT14	ENST00000441550_41583011_41583383_279	KRT14	intestinal	-3.63731	6.16641e-07	3.53212e-06
pep4-alt-KRT14	ENST00000441550_41583011_41583446_342	KRT14	intestinal	-3.63731	6.16641e-07	3.53212e-06
pep2-alt-KRT14	ENST00000441550_41583011_41583254_150	KRT14	intestinal	-3.63731	6.16641e-07	3.53212e-06
pep4-alt-KRT15	ENST00000474031_41515471_41518349_687	KRT15	intestinal	-3.14122	2.52679e-07	1.55669e-06
pep2-alt-KRT15	ENST00000393974_41516962_41518833_507	KRT15	intestinal	-3.14122	2.52679e-07	1.55669e-06
pep3-alt-KRT15	ENST00000463447_41516962_41518452_327	KRT15	intestinal	-3.14122	2.52679e-07	1.55669e-06
pep1-alt-KRT15	ENST00000393974_41516962_41518812_486	KRT15	intestinal	-3.14122	2.52679e-07	1.55669e-06
pep2-alt-KRT16	ENST00000588319_41612089_41612688_600	KRT16	intestinal	-3.21726	7.52077e-07	4.23813e-06
pep1-alt-KRT16	ENST00000588319_41612089_41612349_261	KRT16	intestinal	-3.21726	7.52077e-07	4.23813e-06
pep6-alt-KRT17	ENST00000493253_41619597_41621712_582	KRT17	intestinal	2.43626	1.21101e-06	6.56786e-06
pep9-alt-KRT17	ENST00000493253_41622076_41624275_717	KRT17	intestinal	2.43626	1.21101e-06	6.56786e-06
pep7-alt-KRT17	ENST00000493253_41619597_41621751_621	KRT17	intestinal	2.43626	1.21101e-06	6.56786e-06
pep2-alt-KRT17	ENST00000493253_41619597_41620678_135	KRT17	intestinal	2.43626	1.21101e-06	6.56786e-06
pep4-alt-KRT17	ENST00000493253_41619597_41620968_339	KRT17	intestinal	2.43626	1.21101e-06	6.56786e-06
pep5-alt-KRT17	ENST00000493253_41619597_41621706_576	KRT17	intestinal	2.43626	1.21101e-06	6.56786e-06
pep8-alt-KRT17	ENST00000493253_41622076_41622417_342	KRT17	intestinal	2.43626	1.21101e-06	6.56786e-06
pep1-alt-KRT17	ENST00000491673_41622949_41624536_543	KRT17	intestinal	2.43626	1.21101e-06	6.56786e-06
pep3-alt-KRT17	ENST00000493253_41619597_41620870_327	KRT17	intestinal	2.43626	1.21101e-06	6.56786e-06
pep1-alt-KRT18	ENST00000549078_52949141_52950411_534	KRT18	intestinal	1.06704	5.53996e-05	0.000216179
pep3-alt-KRT18	ENST00000549078_52951749_52952343_333	KRT18	intestinal	1.06704	5.53996e-05	0.000216179
pep5-alt-KRT18	ENST00000549078_52952699_52952839_141	KRT18	intestinal	1.06704	5.53996e-05	0.000216179
pep2-alt-KRT18	ENST00000549078_52950694_52952343_729	KRT18	intestinal	1.06704	5.53996e-05	0.000216179
pep4-alt-KRT18	ENST00000549078_52952573_52952839_267	KRT18	intestinal	1.06704	5.53996e-05	0.000216179
pep-alt-KRT23	ENST00000582754_40925353_40931452_744	KRT23	intestinal	4.51447	6.64672e-19	2.472e-17
pep-alt-KRT27	ENST00000540723_40777002_40777723_396	KRT27	intestinal	-1.33551	0.00047435	0.00150332
pep1-d-KRT4	ENST00000548097_52807072_52808811_687	KRT4	intestinal	-8.89553	3.99762e-21	2.0934e-19
pep4-alt-KRT4	ENST00000552668_52810814_52813689_96	KRT4	intestinal	-8.89553	3.99762e-21	2.0934e-19
pep2-d-KRT4	ENST00000548097_52807072_52809403_747	KRT4	intestinal	-8.89553	3.99762e-21	2.0934e-19
pep3-alt-KRT4	ENST00000549295_52809278_52810905_351	KRT4	intestinal	-8.89553	3.99762e-21	2.0934e-19
pep-u-KRT40	ENST00000398486_40987060_40987119_60	KRT40	intestinal	1.58572	0.00931538	0.0209157
pep2-alt-KRT5	ENST00000552629_52516636_52516848_213	KRT5	intestinal	-3.38218	0.000106173	0.000388367
pep6-alt-KRT5	ENST00000552629_52516636_52519016_741	KRT5	intestinal	-3.38218	0.000106173	0.000388367
pep4-alt-KRT5	ENST00000552629_52516636_52517974_591	KRT5	intestinal	-3.38218	0.000106173	0.000388367
pep5-alt-KRT5	ENST00000552629_52516636_52518977_702	KRT5	intestinal	-3.38218	0.000106173	0.000388367
pep3-alt-KRT5	ENST00000552629_52516636_52517938_555	KRT5	intestinal	-3.38218	0.000106173	0.000388367
pep1-alt-KRT5	ENST00000551013_52518058_52519160_321	KRT5	intestinal	-3.38218	0.000106173	0.000388367
pep1-alt-KRT6A	ENST00000549754_52490524_52491604_450	KRT6A	intestinal	-3.47795	0.000108881	0.000397483
pep2-alt-KRT6A	ENST00000549898_52490642_52491736_588	KRT6A	intestinal	-3.47795	0.000108881	0.000397483
pep2-alt-KRT6C	ENST00000553087_52470499_52471302_303	KRT6C	intestinal	-6.25767	1.43756e-11	1.81448e-10
pep1-alt-KRT6C	ENST00000553087_52470499_52471221_222	KRT6C	intestinal	-6.25767	1.43756e-11	1.81448e-10
pep-alt-KRT7	ENST00000547613_52235155_52237641_345	KRT7	intestinal	2.29918	2.04632e-08	1.53266e-07
pep-d-KRT72	ENST00000550829_52585985_52591583_690	KRT72	intestinal	-1.78545	0.000429699	0.00137686
pep1-alt-KRT73	ENST00000546934_52611171_52618110_729	KRT73	intestinal	-2.83377	4.48036e-07	2.63232e-06
pep2-alt-KRT73	ENST00000546934_52611171_52618113_732	KRT73	intestinal	-2.83377	4.48036e-07	2.63232e-06
pep-alt-KRT78	ENST00000551581_52846089_52847947_306	KRT78	intestinal	-9.26143	1.7217e-28	2.64289e-26
pep-alt-LACTB2	ENST00000522558_70640875_70644116_228	LACTB2	intestinal	1.29949	5.36655e-13	8.39429e-12
pep2-d-LDHD	ENST00000569876_75112359_75113793_537	LDHD	intestinal	-1.61815	1.20678e-09	1.1092e-08
pep1-alt-LDHD	ENST00000568164_75114525_75115563_690	LDHD	intestinal	-1.61815	1.20678e-09	1.1092e-08
pep3-d-LDHD	ENST00000569876_75112359_75114086_735	LDHD	intestinal	-1.61815	1.20678e-09	1.1092e-08
pep2-alt-LGALS7B	ENST00000600304_38791652_38791690_39	LGALS7B	intestinal	-1.98375	0.00126547	0.00359634
pep1-alt-LGALS7B	ENST00000600304_38791583_38791690_108	LGALS7B	intestinal	-1.98375	0.00126547	0.00359634
pep-d-LGALS9B	ENST00000578481_20449976_20456671_735	LGALS9B	intestinal	-3.55244	9.19084e-17	2.53355e-15
pep-alt-LIMS2	ENST00000409754_127642192_127644103_249	LIMS2	intestinal	-3.01298	2.95802e-27	3.84358e-25
pep-nc-LINC00052	ENST00000560153_87579317_87579367_51	LINC00052	intestinal	2.01721	0.0107512	0.0237111
pep-nc-LINC00092	ENST00000580908_96025426_96025566_141	LINC00092	intestinal	-2.15675	5.48359e-19	2.08588e-17
pep-nc-LINC00163	ENST00000434081_44991515_44991613_99	LINC00163	intestinal	-2.60656	1.5794e-08	1.20573e-07
pep2-nc-LINC00184	ENST00000429269_234634690_234634749_60	LINC00184	intestinal	1.80332	2.34597e-06	1.20275e-05
pep1-nc-LINC00184	ENST00000429269_234633086_234633334_249	LINC00184	intestinal	1.80332	2.34597e-06	1.20275e-05
pep-nc-LINC00261	ENST00000564492_22561667_22561735_69	LINC00261	intestinal	-1.20531	0.0115351	0.025195
pep3-nc-LINC00299	ENST00000668369_8302066_8302215_150	LINC00299	intestinal	2.10367	1.07706e-12	1.61765e-11
pep1-nc-LINC00299	ENST00000657091_8391175_8391318_144	LINC00299	intestinal	2.10367	1.07706e-12	1.61765e-11
pep2-nc-LINC00299	ENST00000664728_8439431_8439685_255	LINC00299	intestinal	2.10367	1.07706e-12	1.61765e-11
pep2-nc-LINC00314	ENST00000324988_28022781_28022945_165	LINC00314	intestinal	-1.6551	0.0113799	0.0248926
pep1-nc-LINC00314	ENST00000324988_28022769_28022945_177	LINC00314	intestinal	-1.6551	0.0113799	0.0248926
pep-nc-LINC00319	ENST00000448049_43446641_43446895_255	LINC00319	intestinal	1.17307	0.00556287	0.0133672
pep3-nc-LINC00461	ENST00000662060_88538888_88538950_63	LINC00461	intestinal	-1.57893	0.000520838	0.00163526
pep4-nc-LINC00461	ENST00000664240_88536173_88536379_207	LINC00461	intestinal	-1.57893	0.000520838	0.00163526
pep1-nc-LINC00461	ENST00000506978_88507611_88507679_69	LINC00461	intestinal	-1.57893	0.000520838	0.00163526
pep2-nc-LINC00461	ENST00000662060_88538172_88538246_75	LINC00461	intestinal	-1.57893	0.000520838	0.00163526
pep3-nc-LINC00470	ENST00000658090_1302982_1303086_105	LINC00470	intestinal	2.23695	6.34299e-05	0.000244078
pep2-nc-LINC00470	ENST00000657919_1359679_1359783_105	LINC00470	intestinal	2.23695	6.34299e-05	0.000244078
pep1-nc-LINC00470	ENST00000584090_1255140_1255190_51	LINC00470	intestinal	2.23695	6.34299e-05	0.000244078
pep-nc-LINC00540	ENST00000657205_22041102_22264330_372	LINC00540	intestinal	2.59297	3.2238e-09	2.7666e-08
pep-nc-LINC00550	ENST00000629293_68862173_68862235_63	LINC00550	intestinal	2.23338	0.0197541	0.0403258
pep1-nc-LINC00574	ENST00000420557_169801678_169801752_75	LINC00574	intestinal	1.07964	0.00132756	0.00375271
pep2-nc-LINC00574	ENST00000420557_169802407_169802676_270	LINC00574	intestinal	1.07964	0.00132756	0.00375271
pep1-nc-LINC00595	ENST00000624665_78551139_78551198_60	LINC00595	intestinal	-2.59515	3.75343e-13	6.00606e-12
pep2-nc-LINC00595	ENST00000667413_78524415_78524513_99	LINC00595	intestinal	-2.59515	3.75343e-13	6.00606e-12
pep1-nc-LINC00624	ENST00000619867_147408592_147408678_87	LINC00624	intestinal	1.43686	1.63995e-12	2.39417e-11
pep2-nc-LINC00624	ENST00000621316_147384409_147384486_78	LINC00624	intestinal	1.43686	1.63995e-12	2.39417e-11
pep2-nc-LINC00710	ENST00000598573_10947379_10947423_45	LINC00710	intestinal	-1.6772	0.00567148	0.0135821
pep1-nc-LINC00710	ENST00000598573_10947214_10947357_144	LINC00710	intestinal	-1.6772	0.00567148	0.0135821
pep-nc-LINC00891	ENST00000627173_71705396_71705476_81	LINC00891	intestinal	-2.49119	5.87633e-18	1.90889e-16
pep-nc-LINC01012	ENST00000628328_27710841_27710903_63	LINC01012	intestinal	1.79244	3.91346e-11	4.62105e-10
pep1-nc-LINC01550	ENST00000499006_97925401_97925508_108	LINC01550	intestinal	-1.58856	8.58699e-13	1.30852e-11
pep3-nc-LINC01550	ENST00000554822_97960004_97960069_66	LINC01550	intestinal	-1.58856	8.58699e-13	1.30852e-11
pep2-nc-LINC01550	ENST00000499006_97969383_97969514_132	LINC01550	intestinal	-1.58856	8.58699e-13	1.30852e-11
pep2-nc-LINC01551	ENST00000622740_28823362_28823433_72	LINC01551	intestinal	1.55844	0.0112052	0.0245585
pep1-nc-LINC01551	ENST00000622740_28822778_28822849_72	LINC01551	intestinal	1.55844	0.0112052	0.0245585
pep-nc-LINC01558	ENST00000495520_167784563_167784616_54	LINC01558	intestinal	1.9889	1.61609e-10	1.72782e-09
pep-nc-LINC01565	ENST00000356020_128572487_128572756_270	LINC01565	intestinal	1.80505	0.0027219	0.00712321
pep-d-LMNB1	ENST00000460265_126818994_126836261_747	LMNB1	intestinal	1.22367	6.38862e-10	6.16707e-09
pep-alt-LMNB2	ENST00000532465_2431548_2433867_381	LMNB2	intestinal	1.08058	1.70556e-16	4.51477e-15
pep-alt-LMO3	ENST00000539534_16600785_16602038_105	LMO3	intestinal	-3.18447	6.9206e-20	3.01837e-18
pep-d-LRP2	ENST00000649046_169128353_169128463_111	LRP2	intestinal	2.76776	4.09698e-08	2.90923e-07
pep-alt-LSP1	ENST00000472974_1881541_1887560_717	LSP1	intestinal	-1.16073	1.15492e-07	7.58202e-07
pep-alt-LTF	ENST00000462667_46454276_46455440_231	LTF	intestinal	-3.20965	6.92648e-09	5.61924e-08
pep-d-MAB21L2	ENST00000317605_150584125_150584208_84	MAB21L2	intestinal	-2.68815	3.21125e-10	3.26177e-09
pep-alt-MAOA	ENST00000490604_43743795_43744510_318	MAOA	intestinal	-1.80392	5.699e-14	1.03698e-12
pep-d-MAP6	ENST00000434603_75603631_75603738_108	MAP6	intestinal	-2.78425	2.52185e-24	2.14016e-22
pep-alt-MAPK3	ENST00000483869_30118026_30123098_603	MAPK3	intestinal	-1.11686	4.27508e-13	6.80255e-12
pep-nc-MAPT-IT1	ENST00000624111_45897063_45897386_324	MAPT-IT1	intestinal	-1.41983	0.00285558	0.0074302
pep-alt-MASP1	ENST00000465015_187276640_187276717_78	MASP1	intestinal	-2.17222	9.63282e-12	1.25375e-10
pep-alt-MAT1A	ENST00000485270_80273784_80275238_456	MAT1A	intestinal	2.88615	3.04282e-10	3.10277e-09
pep-u-MC1R	ENST00000555427_89914959_89918952_456	MC1R	intestinal	1.1219	2.44578e-11	2.98246e-10
pep2-d-MCM2	ENST00000477668_127608925_127619118_663	MCM2	intestinal	1.62613	9.44524e-29	1.49383e-26
pep1-alt-MCM2	ENST00000468414_127618046_127621770_735	MCM2	intestinal	1.62613	9.44524e-29	1.49383e-26
pep1-nc-MEG3	ENST00000451743_100860875_100861027_153	MEG3	intestinal	-1.23527	1.12049e-06	6.11225e-06
pep2-nc-MEG3	ENST00000522771_100847673_100847774_102	MEG3	intestinal	-1.23527	1.12049e-06	6.11225e-06
pep-nc-MEIS1-AS3	ENST00000454167_66427137_66433426_261	MEIS1-AS3	intestinal	-1.78885	0.000712542	0.00216235
pep-alt-MIA2	ENST00000556593_39313428_39314862_138	MIA2	intestinal	-1.1954	0.00504274	0.0122623
pep1-nc-MIR100HG	ENST00000528986_122100652_122100792_141	MIR100HG	intestinal	-2.05609	5.17496e-12	7.00017e-11
pep4-nc-MIR100HG	ENST00000530955_122028537_122028635_99	MIR100HG	intestinal	-2.05609	5.17496e-12	7.00017e-11
pep5-nc-MIR100HG	ENST00000534297_122116177_122116236_60	MIR100HG	intestinal	-2.05609	5.17496e-12	7.00017e-11
pep3-nc-MIR100HG	ENST00000529804_122293464_122309406_300	MIR100HG	intestinal	-2.05609	5.17496e-12	7.00017e-11
pep2-nc-MIR100HG	ENST00000528986_122101541_122101648_108	MIR100HG	intestinal	-2.05609	5.17496e-12	7.00017e-11
pep6-nc-MIR100HG	ENST00000648576_122413065_122413163_99	MIR100HG	intestinal	-2.05609	5.17496e-12	7.00017e-11
pep-nc-MIR181A1HG	ENST00000653207_198897924_198897974_51	MIR181A1HG	intestinal	1.07509	0.00681025	0.0159508
pep-nc-MIR497HG	ENST00000572453_7017617_7018180_564	MIR497HG	intestinal	-2.36785	1.96679e-25	1.98039e-23
pep2-nc-MIR99AHG	ENST00000602659_16627271_16627420_150	MIR99AHG	intestinal	-1.73993	2.91578e-08	2.12112e-07
pep3-nc-MIR99AHG	ENST00000662647_16485784_16537398_102	MIR99AHG	intestinal	-1.73993	2.91578e-08	2.12112e-07
pep1-nc-MIR99AHG	ENST00000400178_16391683_16607070_129	MIR99AHG	intestinal	-1.73993	2.91578e-08	2.12112e-07
pep-alt-MPP1	ENST00000475943_154784800_154805427_711	MPP1	intestinal	-1.84899	1.5948e-13	2.70391e-12
pep-d-MRO	ENST00000256425_50797510_50797605_96	MRO	intestinal	-1.77533	1.99953e-08	1.50012e-07
pep-alt-MTFR1L	ENST00000497956_25826574_25832023_678	MTFR1L	intestinal	-1.09274	1.11435e-28	1.73611e-26
pep-d-MTHFD2	ENST00000470592_74207724_74214239_744	MTHFD2	intestinal	1.29332	5.70067e-19	2.156e-17
pep-alt-MUC19	ENST00000474954_40527673_40531121_441	MUC19	intestinal	1.72328	0.00057242	0.00178113
pep4-alt-MYH11	ENST00000571505_15786597_15856950_693	MYH11	intestinal	-3.88227	5.08034e-17	1.4476e-15
pep2-alt-MYH11	ENST00000570785_15750009_15757955_741	MYH11	intestinal	-3.88227	5.08034e-17	1.4476e-15
pep1-alt-MYH11	ENST00000570785_15750009_15757931_717	MYH11	intestinal	-3.88227	5.08034e-17	1.4476e-15
pep6-alt-MYH11	ENST00000576164_15721344_15724274_405	MYH11	intestinal	-3.88227	5.08034e-17	1.4476e-15
pep5-alt-MYH11	ENST00000576164_15719219_15721129_672	MYH11	intestinal	-3.88227	5.08034e-17	1.4476e-15
pep3-alt-MYH11	ENST00000571275_15714908_15719614_735	MYH11	intestinal	-3.88227	5.08034e-17	1.4476e-15
pep-alt-MYL6	ENST00000550184_56159992_56160651_261	MYL6	intestinal	-1.50507	1.07903e-24	9.73773e-23
pep4-alt-MYLK	ENST00000513111_123647223_123649180_318	MYLK	intestinal	-3.02271	1.64038e-18	5.81751e-17
pep2-alt-MYLK	ENST00000504946_123682102_123700428_735	MYLK	intestinal	-3.02271	1.64038e-18	5.81751e-17
pep3-alt-MYLK	ENST00000511058_123667069_123682275_171	MYLK	intestinal	-3.02271	1.64038e-18	5.81751e-17
pep1-d-MYLK	ENST00000464489_123614108_123629580_735	MYLK	intestinal	-3.02271	1.64038e-18	5.81751e-17
pep3-alt-MYO1B	ENST00000494129_191381420_191387556_744	MYO1B	intestinal	1.31017	4.17118e-20	1.87673e-18
pep2-alt-MYO1B	ENST00000490069_191409077_191423957_744	MYO1B	intestinal	1.31017	4.17118e-20	1.87673e-18
pep1-alt-MYO1B	ENST00000471904_191263386_191350290_639	MYO1B	intestinal	1.31017	4.17118e-20	1.87673e-18
pep4-alt-MYO1B	ENST00000494129_191387779_191387889_111	MYO1B	intestinal	1.31017	4.17118e-20	1.87673e-18
pep-d-MYRIP	ENST00000458441_40210046_40258163_720	MYRIP	intestinal	-2.43422	1.66311e-18	5.89142e-17
pep-nc-NALCN-AS1	ENST00000457843_100740616_101013327_123	NALCN-AS1	intestinal	1.30496	0.0103029	0.0228383
pep-d-NCAM1	ENST00000615112_113276565_113276657_93	NCAM1	intestinal	-4.08579	7.9008e-40	6.68685e-37
pep-alt-NDRG2	ENST00000557353_21017599_21021845_735	NDRG2	intestinal	-1.48828	4.4529e-16	1.11912e-14
pep-d-NEFM	ENST00000433454_24918954_24919091_138	NEFM	intestinal	-3.11116	4.0859e-14	7.62061e-13
pep-alt-NELFCD	ENST00000477741_58987719_58989989_492	NELFCD	intestinal	1.06901	1.03584e-20	5.13201e-19
pep-alt-NEXN	ENST00000480732_77935850_77942826_747	NEXN	intestinal	-2.77943	4.91192e-18	1.63114e-16
pep-u-NIM1K	ENST00000326035_43245664_43245759_96	NIM1K	intestinal	-1.25212	2.08372e-09	1.8417e-08
pep-d-NME1	ENST00000475573_51161199_51161842_189	NME1	intestinal	1.36593	1.35949e-12	2.00908e-11
pep2-alt-NOP56	ENST00000462630_2656887_2658291_510	NOP56	intestinal	1.22223	1.50999e-22	9.72949e-21
pep3-alt-NOP56	ENST00000480992_2654793_2656041_603	NOP56	intestinal	1.22223	1.50999e-22	9.72949e-21
pep1-d-NOP56	ENST00000415272_2658061_2658291_231	NOP56	intestinal	1.22223	1.50999e-22	9.72949e-21
pep4-alt-NOP56	ENST00000492135_2656504_2658291_669	NOP56	intestinal	1.22223	1.50999e-22	9.72949e-21
pep-alt-NOP58	ENST00000488403_202265942_202284482_435	NOP58	intestinal	1.03425	2.54204e-17	7.5958e-16
pep-d-NRXN1	ENST00000405581_50918266_50918304_39	NRXN1	intestinal	-3.85752	5.53682e-22	3.25301e-20
pep-alt-NRXN2	ENST00000466324_64675833_64675919_87	NRXN2	intestinal	-1.54754	2.39368e-06	1.22461e-05
pep-alt-NUP107	ENST00000537598_68687042_68709242_630	NUP107	intestinal	1.15263	1.65563e-27	2.23474e-25
pep-alt-NUP155	ENST00000515054_37301410_37303399_411	NUP155	intestinal	1.08193	8.08291e-16	1.93571e-14
pep-alt-OAT	ENST00000476917_124407397_124412198_567	OAT	intestinal	-1.30915	6.64421e-08	4.5568e-07
pep-alt-OGDHL	ENST00000490844_49735231_49738123_690	OGDHL	intestinal	1.43893	0.00213693	0.00574799
pep-alt-OGN	ENST00000468743_92389842_92393113_243	OGN	intestinal	-2.7379	8.89425e-11	9.92599e-10
pep2-d-OLFML1	ENST00000528758_7509439_7510185_747	OLFML1	intestinal	-1.12718	3.13975e-09	2.69891e-08
pep1-alt-OLFML1	ENST00000528308_7485852_7488504_531	OLFML1	intestinal	-1.12718	3.13975e-09	2.69891e-08
pep-alt-OLFML3	ENST00000491700_113981035_113981766_732	OLFML3	intestinal	-1.38021	6.9463e-08	4.74424e-07
pep-d-ONECUT2	ENST00000491143_57482741_57482950_210	ONECUT2	intestinal	1.20157	0.00192974	0.00524472
pep-d-OPRK1	ENST00000522508_53229764_53234782_90	OPRK1	intestinal	1.11836	0.0156372	0.0328709
pep2-alt-PAICS	ENST00000510584_56436313_56441901_255	PAICS	intestinal	1.15101	2.07276e-20	9.81974e-19
pep1-alt-PAICS	ENST00000508554_56450661_56450714_54	PAICS	intestinal	1.15101	2.07276e-20	9.81974e-19
pep-alt-PALLD	ENST00000507699_168915968_168926382_738	PALLD	intestinal	-2.04972	3.10323e-16	7.91349e-15
pep1-alt-PALM	ENST00000592870_709147_734268_516	PALM	intestinal	-1.42362	1.35065e-07	8.74782e-07
pep2-alt-PALM	ENST00000593172_734179_746811_735	PALM	intestinal	-1.42362	1.35065e-07	8.74782e-07
pep3-nc-PART1	ENST00000515734_60490405_60490584_180	PART1	intestinal	-2.96384	1.8724e-14	3.65777e-13
pep1-nc-PART1	ENST00000504876_60523692_60523841_150	PART1	intestinal	-2.96384	1.8724e-14	3.65777e-13
pep2-nc-PART1	ENST00000504876_60525842_60526081_240	PART1	intestinal	-2.96384	1.8724e-14	3.65777e-13
pep-alt-PARVA	ENST00000533345_12398353_12513343_642	PARVA	intestinal	-1.22	6.61687e-14	1.19359e-12
pep1-alt-PBLD	ENST00000277795_68288454_68288654_201	PBLD	intestinal	-1.34108	2.53184e-06	1.28792e-05
pep2-alt-PBLD	ENST00000277795_68288930_68306868_438	PBLD	intestinal	-1.34108	2.53184e-06	1.28792e-05
pep1-nc-PCA3	ENST00000642542_76737021_76737155_135	PCA3	intestinal	-2.39502	1.64608e-07	1.04898e-06
pep2-nc-PCA3	ENST00000646947_76739426_76739533_108	PCA3	intestinal	-2.39502	1.64608e-07	1.04898e-06
pep1-nc-PCAT14	ENST00000626825_23537132_23546539_216	PCAT14	intestinal	3.97131	8.75584e-11	9.78198e-10
pep2-nc-PCAT14	ENST00000626825_23546862_23546966_105	PCAT14	intestinal	3.97131	8.75584e-11	9.78198e-10
pep-d-PCDH10	ENST00000264360_133191107_133191145_39	PCDH10	intestinal	-2.96967	2.3164e-10	2.41231e-09
pep-d-PCDH19	ENST00000255531_100292788_100293081_294	PCDH19	intestinal	-1.85732	6.08249e-10	5.90065e-09
pep-d-PCDH9	ENST00000377861_67201062_67201205_144	PCDH9	intestinal	-2.62869	9.60873e-13	1.45431e-11
pep1-alt-PCK2	ENST00000558674_24098576_24100016_750	PCK2	intestinal	-2.32556	7.47294e-16	1.80012e-14
pep2-alt-PCK2	ENST00000559250_24100211_24103961_357	PCK2	intestinal	-2.32556	7.47294e-16	1.80012e-14
pep3-alt-PCK2	ENST00000561050_24096908_24099613_675	PCK2	intestinal	-2.32556	7.47294e-16	1.80012e-14
pep1-alt-PDCD4	ENST00000462577_110890620_110898085_468	PDCD4	intestinal	-1.08123	3.29894e-09	2.82412e-08
pep2-alt-PDCD4	ENST00000489049_110887761_110890691_360	PDCD4	intestinal	-1.08123	3.29894e-09	2.82412e-08
pep-alt-PDE1B	ENST00000548855_54569571_54570417_219	PDE1B	intestinal	-1.70689	5.51701e-10	5.39049e-09
pep1-alt-PDIA2	ENST00000467212_283170_284751_564	PDIA2	intestinal	-2.05526	2.43308e-05	0.000102629
pep3-alt-PDIA2	ENST00000482665_284359_285240_732	PDIA2	intestinal	-2.05526	2.43308e-05	0.000102629
pep2-alt-PDIA2	ENST00000467212_285351_287110_741	PDIA2	intestinal	-2.05526	2.43308e-05	0.000102629
pep-alt-PDLIM2	ENST00000448520_22585138_22593907_543	PDLIM2	intestinal	-1.39424	3.64843e-11	4.3244e-10
pep2-d-PDLIM3	ENST00000629667_185502297_185514289_714	PDLIM3	intestinal	-2.72783	2.32237e-19	9.40814e-18
pep1-alt-PDLIM3	ENST00000504011_185514289_185535434_567	PDLIM3	intestinal	-2.72783	2.32237e-19	9.40814e-18
pep-d-PDLIM7	ENST00000486828_177483647_177489586_696	PDLIM7	intestinal	-1.64579	3.47793e-11	4.12735e-10
pep1-alt-PEPD	ENST00000590408_33462994_33511039_291	PEPD	intestinal	-1.33291	1.07879e-11	1.38794e-10
pep2-alt-PEPD	ENST00000591968_33387347_33395143_546	PEPD	intestinal	-1.33291	1.07879e-11	1.38794e-10
pep1-alt-PFAS	ENST00000580356_8255069_8256603_507	PFAS	intestinal	1.00921	9.98541e-15	2.02731e-13
pep2-d-PFAS	ENST00000580356_8267560_8269261_738	PFAS	intestinal	1.00921	9.98541e-15	2.02731e-13
pep2-alt-PGA3	ENST00000539649_61203613_61206803_465	PGA3	intestinal	-5.1202	2.72448e-09	2.36271e-08
pep1-alt-PGA3	ENST00000539649_61203529_61206803_549	PGA3	intestinal	-5.1202	2.72448e-09	2.36271e-08
pep-alt-PGA4	ENST00000545726_61222365_61226513_561	PGA4	intestinal	-6.84291	5.22904e-12	7.07027e-11
pep2-d-PGBD5	ENST00000391860_230316480_230316590_111	PGBD5	intestinal	1.47058	7.34597e-07	4.14783e-06
pep1-d-PGBD5	ENST00000391860_230315066_230315209_144	PGBD5	intestinal	1.47058	7.34597e-07	4.14783e-06
pep-alt-PGM5	ENST00000604870_68378337_68405013_648	PGM5	intestinal	-3.88514	1.42501e-24	1.24997e-22
pep-d-PHYHD1	ENST00000412476_128940395_128941710_390	PHYHD1	intestinal	-1.84654	5.89582e-11	6.78279e-10
pep-alt-PINK1	ENST00000492302_20638299_20638427_129	PINK1	intestinal	-1.46642	4.11361e-25	3.90057e-23
pep-d-PKHD1	ENST00000371117_51618487_51618585_99	PKHD1	intestinal	1.82335	5.77293e-06	2.7562e-05
pep2-alt-PKP1	ENST00000477817_201328678_201328833_156	PKP1	intestinal	-3.55376	6.58449e-07	3.75306e-06
pep1-alt-PKP1	ENST00000475988_201316227_201319879_603	PKP1	intestinal	-3.55376	6.58449e-07	3.75306e-06
pep-alt-PLA2G4D	ENST00000560932_42070591_42071876_699	PLA2G4D	intestinal	-1.94798	7.95342e-06	3.6898e-05
pep-alt-PLCD1	ENST00000461445_38007776_38008646_555	PLCD1	intestinal	-1.40858	5.65019e-12	7.61341e-11
pep-alt-PLEKHS1	ENST00000354462_113774240_113775796_294	PLEKHS1	intestinal	1.89504	8.73889e-07	4.86188e-06
pep-alt-PLG	ENST00000461414_160739192_160752156_117	PLG	intestinal	2.03168	8.42163e-05	0.000314818
pep-d-PLIN5	ENST00000381848_4523126_4523266_141	PLIN5	intestinal	-1.94866	4.45291e-13	7.06041e-12
pep-alt-PLOD3	ENST00000478082_101211590_101213003_642	PLOD3	intestinal	1.47884	1.9748e-19	8.08379e-18
pep-d-PNPT1	ENST00000260604_55643201_55660171_744	PNPT1	intestinal	1.14818	2.86936e-27	3.74392e-25
pep-alt-POLR1C	ENST00000481352_43517095_43519906_465	POLR1C	intestinal	1.0953	2.72402e-18	9.42571e-17
pep-alt-PPAT	ENST00000425339_56395355_56399502_639	PPAT	intestinal	1.46198	2.22009e-26	2.60383e-24
pep1-alt-PPL	ENST00000588556_4892976_4893694_549	PPL	intestinal	-3.37784	1.67925e-15	3.87229e-14
pep3-alt-PPL	ENST00000590093_4891733_4892111_294	PPL	intestinal	-3.37784	1.67925e-15	3.87229e-14
pep2-alt-PPL	ENST00000589090_4888789_4890273_363	PPL	intestinal	-3.37784	1.67925e-15	3.87229e-14
pep1-alt-PPP1R12A	ENST00000550001_79807225_79809812_219	PPP1R12A	intestinal	-1.07342	1.18598e-10	1.2963e-09
pep2-alt-PPP1R12A	ENST00000550903_79775932_79789656_483	PPP1R12A	intestinal	-1.07342	1.18598e-10	1.2963e-09
pep-d-PPP1R12C	ENST00000263433_55091036_55091113_78	PPP1R12C	intestinal	-1.53038	8.25907e-22	4.73686e-20
pep2-nc-PROX1-AS1	ENST00000608138_213841037_213841291_255	PROX1-AS1	intestinal	2.48326	5.50259e-06	2.64001e-05
pep1-nc-PROX1-AS1	ENST00000433082_213820394_213820513_120	PROX1-AS1	intestinal	2.48326	5.50259e-06	2.64001e-05
pep-alt-PRPH	ENST00000530631_49297519_49298350_252	PRPH	intestinal	-2.94034	1.63821e-12	2.39275e-11
pep-alt-PRR27	ENST00000502441_70133632_70143184_297	PRR27	intestinal	1.45385	0.00642773	0.0151672
pep-d-PRRG3	ENST00000370353_151703459_151703533_75	PRRG3	intestinal	-1.30659	3.4369e-07	2.06987e-06
pep-alt-PRSS23	ENST00000528769_86940873_86950401_87	PRSS23	intestinal	-1.07895	1.89937e-07	1.19892e-06
pep-d-PTBP2	ENST00000482253_96785206_96813402_741	PTBP2	intestinal	-1.00057	1.80818e-07	1.14529e-06
pep2-nc-PTENP1-AS	ENST00000667245_33680304_33680483_180	PTENP1-AS	intestinal	-1.90701	4.13699e-06	2.03024e-05
pep1-nc-PTENP1-AS	ENST00000627688_33678166_33680927_156	PTENP1-AS	intestinal	-1.90701	4.13699e-06	2.03024e-05
pep-alt-PTGDS	ENST00000492068_136978813_136980852_636	PTGDS	intestinal	-1.95162	6.22529e-10	6.02612e-09
pep2-d-PTGR1	ENST00000374324_111564242_111589298_726	PTGR1	intestinal	-1.87048	2.45122e-16	6.34381e-15
pep1-alt-PTGR1	ENST00000374313_111592925_111599703_321	PTGR1	intestinal	-1.87048	2.45122e-16	6.34381e-15
pep-alt-PUS1	ENST00000543754_131941294_131943583_735	PUS1	intestinal	1.16198	2.68028e-24	2.26234e-22
pep1-nc-PVT1	ENST00000504719_127932625_127932690_66	PVT1	intestinal	1.50979	4.12722e-16	1.03977e-14
pep2-nc-PVT1	ENST00000668619_128047554_128047724_171	PVT1	intestinal	1.50979	4.12722e-16	1.03977e-14
pep-u-RCC1	ENST00000430407_28518848_28518916_69	RCC1	intestinal	1.26892	4.23676e-13	6.745e-12
pep-alt-RDH12	ENST00000552873_67727172_67729462_291	RDH12	intestinal	-3.48074	9.39467e-22	5.3296e-20
pep-alt-REG1A	ENST00000485184_79120850_79123026_519	REG1A	intestinal	-1.75464	0.00792808	0.0181946
pep-alt-RHCG	ENST00000558030_89472738_89479471_750	RHCG	intestinal	-3.98315	6.30936e-06	2.98726e-05
pep-d-RNF182	ENST00000488300_13978089_13978307_219	RNF182	intestinal	1.75829	8.82295e-05	0.000328292
pep-d-RPS6KA5	ENST00000614987_90859149_90859280_132	RPS6KA5	intestinal	-1.20457	5.05702e-14	9.26628e-13
pep-alt-RRM2	ENST00000461327_10122739_10123391_324	RRM2	intestinal	1.49668	6.85552e-10	6.58732e-09
pep-u-RUFY4	ENST00000457754_218035021_218058625_273	RUFY4	intestinal	1.63915	4.57211e-07	2.68019e-06
pep2-alt-RUVBL1	ENST00000582176_128081253_128081567_315	RUVBL1	intestinal	1.05307	9.29019e-25	8.5065e-23
pep1-alt-RUVBL1	ENST00000480616_128083968_128087762_165	RUVBL1	intestinal	1.05307	9.29019e-25	8.5065e-23
pep-alt-S1PR3	ENST00000334490_88993944_88994033_90	S1PR3	intestinal	-1.19511	4.63354e-06	2.2496e-05
pep-nc-SALRNA2	ENST00000629082_70635880_70636044_165	SALRNA2	intestinal	1.09916	0.0106493	0.0235211
pep2-nc-SAMD12-AS1	ENST00000625758_118906012_118906077_66	SAMD12-AS1	intestinal	1.3346	2.90461e-07	1.76686e-06
pep1-nc-SAMD12-AS1	ENST00000625758_118621031_118621138_108	SAMD12-AS1	intestinal	1.3346	2.90461e-07	1.76686e-06
pep-d-SCD	ENST00000370355_100362076_100362159_84	SCD	intestinal	1.01112	1.08186e-05	4.88585e-05
pep-d-SCUBE1	ENST00000360835_43201771_43201869_99	SCUBE1	intestinal	-2.63193	8.75805e-18	2.7957e-16
pep2-d-SELENBP1	ENST00000427977_151364938_151368256_735	SELENBP1	intestinal	-1.21381	2.30366e-08	1.70946e-07
pep1-d-SELENBP1	ENST00000423070_151364546_151366451_750	SELENBP1	intestinal	-1.21381	2.30366e-08	1.70946e-07
pep3-alt-SELENBP1	ENST00000474352_151366221_151369078_612	SELENBP1	intestinal	-1.21381	2.30366e-08	1.70946e-07
pep4-alt-SELENBP1	ENST00000474352_151366221_151369177_711	SELENBP1	intestinal	-1.21381	2.30366e-08	1.70946e-07
pep2-d-SENP3-EIF4A1	ENST00000614237_7577353_7578483_585	SENP3-EIF4A1	intestinal	1.44935	8.06232e-07	4.51326e-06
pep1-d-SENP3-EIF4A1	ENST00000614237_7576662_7578483_735	SENP3-EIF4A1	intestinal	1.44935	8.06232e-07	4.51326e-06
pep-alt-SERPINA5	ENST00000556730_94587570_94590339_711	SERPINA5	intestinal	1.34029	0.00253272	0.00667611
pep-alt-SERPINA6	ENST00000555056_94304421_94313920_636	SERPINA6	intestinal	1.452	0.00546628	0.0131654
pep-alt-SERPINB12	ENST00000680447_63564025_63567008_666	SERPINB12	intestinal	-4.38657	0.000148732	0.000526932
pep-d-SERPINB13	ENST00000438844_63594205_63597360_735	SERPINB13	intestinal	-3.88227	0.000957996	0.0028082
pep1-alt-SERPINB4	ENST00000498496_63643113_63643544_237	SERPINB4	intestinal	-3.21735	0.000376647	0.00122339
pep2-alt-SERPINB4	ENST00000498496_63643113_63643577_270	SERPINB4	intestinal	-3.21735	0.000376647	0.00122339
pep-alt-SH3BGRL	ENST00000474113_81255566_81297224_375	SH3BGRL	intestinal	-1.53221	1.51952e-18	5.41955e-17
pep-alt-SHCBP1	ENST00000566016_46603933_46616145_738	SHCBP1	intestinal	1.62128	9.02632e-18	2.87255e-16
pep-alt-SLAMF7	ENST00000484221_160751335_160751559_225	SLAMF7	intestinal	-1.31283	6.30881e-05	0.000242882
pep-d-SLC16A7	ENST00000549033_59775037_59779676_693	SLC16A7	intestinal	-1.83005	3.72529e-12	5.13005e-11
pep-alt-SLC25A12	ENST00000485880_171815116_171826878_168	SLC25A12	intestinal	-1.06857	1.63538e-09	1.46992e-08
pep-alt-SLC37A2	ENST00000526405_125085623_125086033_132	SLC37A2	intestinal	-1.45582	1.12723e-07	7.41738e-07
pep-alt-SLC5A2	ENST00000568188_31489016_31489548_459	SLC5A2	intestinal	1.54442	5.15698e-11	5.97892e-10
pep-u-SLC7A14	ENST00000231706_170527019_170585969_129	SLC7A14	intestinal	-3.00042	4.2827e-11	5.02484e-10
pep-u-SLC9A4	ENST00000295269_102473540_102473581_42	SLC9A4	intestinal	-2.90247	1.25747e-08	9.76873e-08
pep-alt-SLCO1B7	ENST00000648739_21048894_21090103_744	SLCO1B7	intestinal	2.49184	0.000453398	0.00144428
pep-d-SLITRK5	ENST00000325089_87689382_87689570_189	SLITRK5	intestinal	-2.4963	1.49996e-10	1.61081e-09
pep-d-SLMAP	ENST00000657480_57912461_57925925_747	SLMAP	intestinal	-1.47578	3.04631e-18	1.04485e-16
pep-nc-SMCR2	ENST00000456090_17675390_17675485_96	SMCR2	intestinal	1.8361	0.000573434	0.0017834
pep-alt-SMPD3	ENST00000574662_68361522_68370936_702	SMPD3	intestinal	-1.07509	0.00134697	0.00380313
pep4-alt-SMTN	ENST00000493335_31093448_31095928_630	SMTN	intestinal	-2.77996	4.79886e-24	3.93393e-22
pep2-alt-SMTN	ENST00000460658_31096654_31099242_732	SMTN	intestinal	-2.77996	4.79886e-24	3.93393e-22
pep3-alt-SMTN	ENST00000489337_31095444_31098810_738	SMTN	intestinal	-2.77996	4.79886e-24	3.93393e-22
pep1-alt-SMTN	ENST00000460658_31091098_31095458_714	SMTN	intestinal	-2.77996	4.79886e-24	3.93393e-22
pep-alt-SNCG	ENST00000465679_86958665_86962822_543	SNCG	intestinal	-2.02743	1.61499e-12	2.36104e-11
pep-nc-SNHG1	ENST00000539975_62854024_62855163_72	SNHG1	intestinal	1.07137	2.85606e-11	3.44123e-10
pep8-nc-SNHG14	ENST00000656463_25016847_25016945_99	SNHG14	intestinal	-1.97178	2.6954e-11	3.26777e-10
pep11-nc-SNHG14	ENST00000658853_25377748_25377822_75	SNHG14	intestinal	-1.97178	2.6954e-11	3.26777e-10
pep10-nc-SNHG14	ENST00000657285_25102277_25102375_99	SNHG14	intestinal	-1.97178	2.6954e-11	3.26777e-10
pep5-nc-SNHG14	ENST00000640631_25056603_25059209_75	SNHG14	intestinal	-1.97178	2.6954e-11	3.26777e-10
pep13-nc-SNHG14	ENST00000661541_25094031_25094120_90	SNHG14	intestinal	-1.97178	2.6954e-11	3.26777e-10
pep9-nc-SNHG14	ENST00000656474_25266215_25266262_48	SNHG14	intestinal	-1.97178	2.6954e-11	3.26777e-10
pep12-nc-SNHG14	ENST00000660542_25085281_25086533_66	SNHG14	intestinal	-1.97178	2.6954e-11	3.26777e-10
pep4-nc-SNHG14	ENST00000557108_24990981_24991088_108	SNHG14	intestinal	-1.97178	2.6954e-11	3.26777e-10
pep1-nc-SNHG14	ENST00000551631_25001437_25001514_78	SNHG14	intestinal	-1.97178	2.6954e-11	3.26777e-10
pep6-nc-SNHG14	ENST00000640631_25087647_25087745_99	SNHG14	intestinal	-1.97178	2.6954e-11	3.26777e-10
pep3-nc-SNHG14	ENST00000557108_24984609_24984908_300	SNHG14	intestinal	-1.97178	2.6954e-11	3.26777e-10
pep7-nc-SNHG14	ENST00000656463_25016331_25016465_135	SNHG14	intestinal	-1.97178	2.6954e-11	3.26777e-10
pep2-nc-SNHG14	ENST00000551631_25020783_25020836_54	SNHG14	intestinal	-1.97178	2.6954e-11	3.26777e-10
pep-nc-SNHG4	ENST00000507692_139279285_139279356_72	SNHG4	intestinal	1.42378	3.27801e-12	4.55618e-11
pep1-alt-SORBS1	ENST00000474353_95346452_95354929_210	SORBS1	intestinal	-3.04068	1.81872e-23	1.32758e-21
pep2-alt-SORBS1	ENST00000474353_95346452_95384271_750	SORBS1	intestinal	-3.04068	1.81872e-23	1.32758e-21
pep1-alt-SORBS2	ENST00000470685_185646653_185662230_732	SORBS2	intestinal	-2.1534	7.20701e-19	2.66455e-17
pep2-alt-SORBS2	ENST00000478461_185587630_185589799_180	SORBS2	intestinal	-2.1534	7.20701e-19	2.66455e-17
pep3-alt-SORBS2	ENST00000480146_185614750_185615203_369	SORBS2	intestinal	-2.1534	7.20701e-19	2.66455e-17
pep-alt-SPTBN4	ENST00000593932_40534227_40534364_138	SPTBN4	intestinal	-1.19173	3.53604e-05	0.000143695
pep-d-STAC	ENST00000427486_36485020_36493208_213	STAC	intestinal	-1.31931	0.000123865	0.000447128
pep1-alt-STAT1	ENST00000673638_190989614_191001136_699	STAT1	intestinal	1.31487	1.28883e-15	3.00967e-14
pep2-d-STAT1	ENST00000673734_190970706_190982464_750	STAT1	intestinal	1.31487	1.28883e-15	3.00967e-14
pep3-alt-STIM1	ENST00000533445_4055540_4082196_405	STIM1	intestinal	-1.06213	9.40978e-17	2.58934e-15
pep2-alt-STIM1	ENST00000533343_4082265_4083503_429	STIM1	intestinal	-1.06213	9.40978e-17	2.58934e-15
pep1-alt-STIM1	ENST00000526156_4086422_4091795_636	STIM1	intestinal	-1.06213	9.40978e-17	2.58934e-15
pep-d-SULF1	ENST00000260128_69659949_69659996_48	SULF1	intestinal	2.08855	3.93809e-14	7.36071e-13
pep-alt-SULT1A1	ENST00000395609_28605824_28608580_714	SULT1A1	intestinal	-1.90614	1.49761e-10	1.60939e-09
pep-alt-SULT2B1	ENST00000597923_48596664_48599403_525	SULT2B1	intestinal	-1.84228	5.08584e-05	0.000200255
pep-alt-SYNE1	ENST00000347037_152151567_152152056_222	SYNE1	intestinal	-1.57291	7.22152e-11	8.19058e-10
pep-alt-SYP	ENST00000472737_49197588_49200168_336	SYP	intestinal	-1.0054	0.000429863	0.00137724
pep-alt-SYTL1	ENST00000483926_27350441_27353849_726	SYTL1	intestinal	-1.31084	1.59995e-06	8.47469e-06
pep-alt-TACC1	ENST00000522955_38820277_38827425_678	TACC1	intestinal	-1.03357	3.75099e-07	2.23866e-06
pep1-alt-TAGLN	ENST00000533863_117203322_117203939_321	TAGLN	intestinal	-3.01889	3.25724e-20	1.48689e-18
pep2-alt-TAGLN	ENST00000533863_117203382_117203939_261	TAGLN	intestinal	-3.01889	3.25724e-20	1.48689e-18
pep4-alt-TAGLN	ENST00000533863_117203814_117203939_126	TAGLN	intestinal	-3.01889	3.25724e-20	1.48689e-18
pep3-alt-TAGLN	ENST00000533863_117203457_117203939_186	TAGLN	intestinal	-3.01889	3.25724e-20	1.48689e-18
pep2-nc-TARID	ENST00000607641_133887015_133887059_45	TARID	intestinal	-1.05991	2.80221e-05	0.000116381
pep1-nc-TARID	ENST00000607033_133536424_133536486_63	TARID	intestinal	-1.05991	2.80221e-05	0.000116381
pep-d-TDRD12	ENST00000564769_32826470_32827264_297	TDRD12	intestinal	1.41518	0.000758366	0.00228261
pep-alt-TFRC	ENST00000464368_196062565_196065548_393	TFRC	intestinal	1.313	5.39251e-13	8.43067e-12
pep-alt-TGFB1I1	ENST00000564176_31476594_31477573_681	TGFB1I1	intestinal	-2.32586	1.43742e-20	6.98956e-19
pep-alt-TGM3	ENST00000463090_2313012_2325981_462	TGM3	intestinal	-8.97695	3.06993e-50	9.61349e-47
pep-alt-THY1	ENST00000527590_119419411_119423149_483	THY1	intestinal	1.26192	5.31415e-09	4.3978e-08
pep-d-TIGD1	ENST00000408957_232543968_232544276_309	TIGD1	intestinal	1.56137	8.20892e-21	4.13283e-19
pep-d-TLE4	ENST00000462803_79718969_79725141_732	TLE4	intestinal	-1.42628	2.12425e-18	7.4408e-17
pep-alt-TLN1	ENST00000378192_35723951_35725658_747	TLN1	intestinal	-1.24713	1.09449e-11	1.40697e-10
pep-u-TMEM74B	ENST00000381894_1183949_1184077_129	TMEM74B	intestinal	2.10337	6.28093e-13	9.72737e-12
pep-nc-TMEM78	ENST00000323223_229250511_229250639_129	TMEM78	intestinal	2.08833	4.17922e-07	2.47209e-06
pep-alt-TMOD2	ENST00000560576_51784198_51784341_144	TMOD2	intestinal	-1.30496	7.16079e-11	8.12758e-10
pep2-alt-TMPO	ENST00000548223_98544514_98547855_507	TMPO	intestinal	1.02565	1.08972e-17	3.4296e-16
pep1-alt-TMPO	ENST00000548223_98544293_98547855_636	TMPO	intestinal	1.02565	1.08972e-17	3.4296e-16
pep-alt-TMTC1	ENST00000553189_29755788_29755865_78	TMTC1	intestinal	-1.79697	3.13434e-09	2.695e-08
pep-d-TNFAIP2	ENST00000559406_103130091_103131066_150	TNFAIP2	intestinal	1.41758	3.07653e-08	2.2291e-07
pep2-alt-TNS1	ENST00000492338_217890865_217895056_420	TNS1	intestinal	-2.51612	3.62404e-18	1.22424e-16
pep1-alt-TNS1	ENST00000490566_217804462_217813739_711	TNS1	intestinal	-2.51612	3.62404e-18	1.22424e-16
pep-alt-TNS2	ENST00000549311_53061009_53062661_681	TNS2	intestinal	-1.65332	6.31206e-19	2.35592e-17
pep-alt-TOM1L2	ENST00000537091_17869288_17907511_741	TOM1L2	intestinal	-1.52969	6.31054e-19	2.35592e-17
pep6-alt-TPM1	ENST00000651344_63042857_63060940_537	TPM1	intestinal	-2.61411	5.42867e-26	6.00703e-24
pep5-alt-TPM1	ENST00000651344_63042830_63060940_564	TPM1	intestinal	-2.61411	5.42867e-26	6.00703e-24
pep3-alt-TPM1	ENST00000644204_63043982_63061727_585	TPM1	intestinal	-2.61411	5.42867e-26	6.00703e-24
pep2-alt-TPM1	ENST00000558314_63042857_63043870_252	TPM1	intestinal	-2.61411	5.42867e-26	6.00703e-24
pep4-alt-TPM1	ENST00000644204_63044129_63061727_438	TPM1	intestinal	-2.61411	5.42867e-26	6.00703e-24
pep1-alt-TPM1	ENST00000558314_63042830_63043870_279	TPM1	intestinal	-2.61411	5.42867e-26	6.00703e-24
pep1-alt-TPM2	ENST00000471212_35684794_35685741_630	TPM2	intestinal	-3.06662	5.61553e-23	3.77361e-21
pep2-alt-TPM2	ENST00000471212_35684794_35689217_741	TPM2	intestinal	-3.06662	5.61553e-23	3.77361e-21
pep3-alt-TPM2	ENST00000643485_35683162_35685523_450	TPM2	intestinal	-3.06662	5.61553e-23	3.77361e-21
pep-d-TPSD1	ENST00000211076_1258377_1258493_117	TPSD1	intestinal	-2.48969	1.1134e-08	8.73399e-08
pep-d-TRABD2A	ENST00000335459_84821719_84821832_114	TRABD2A	intestinal	1.43516	2.70519e-05	0.0001128
pep-nc-TRG-AS1	ENST00000668633_38352770_38352820_51	TRG-AS1	intestinal	-1.03827	9.01559e-05	0.000334863
pep2-alt-TRIM29	ENST00000526161_120116756_120117088_333	TRIM29	intestinal	-2.10321	0.000120009	0.000434562
pep1-d-TRIM29	ENST00000475051_120112417_120127452_747	TRIM29	intestinal	-2.10321	0.000120009	0.000434562
pep-alt-TRIM73	ENST00000483979_75403223_75403384_162	TRIM73	intestinal	-1.88748	1.3609e-14	2.72485e-13
pep-alt-TSPYL2	ENST00000556808_53083132_53084934_564	TSPYL2	intestinal	-2.0768	6.99655e-24	5.54676e-22
pep-d-TTC26	ENST00000476296_139166875_139189429_732	TTC26	intestinal	1.20185	2.09808e-17	6.34796e-16
pep-alt-TTC7B	ENST00000557059_90593542_90593862_321	TTC7B	intestinal	-1.08325	6.60657e-08	4.53496e-07
pep1-nc-TTTY10	ENST00000654569_20469969_20470879_132	TTTY10	intestinal	-2.20793	7.9279e-05	0.000298392
pep2-nc-TTTY10	ENST00000659275_20505268_20505453_186	TTTY10	intestinal	-2.20793	7.9279e-05	0.000298392
pep5-nc-TTTY14	ENST00000652348_18806132_18806203_72	TTTY14	intestinal	-1.53563	0.00492435	0.0120107
pep1-nc-TTTY14	ENST00000324446_18877794_18878090_297	TTTY14	intestinal	-1.53563	0.00492435	0.0120107
pep2-nc-TTTY14	ENST00000447937_19043166_19043243_78	TTTY14	intestinal	-1.53563	0.00492435	0.0120107
pep6-nc-TTTY14	ENST00000652699_19043729_19043851_123	TTTY14	intestinal	-1.53563	0.00492435	0.0120107
pep4-nc-TTTY14	ENST00000652153_18840048_18840119_72	TTTY14	intestinal	-1.53563	0.00492435	0.0120107
pep3-nc-TTTY14	ENST00000651396_18878953_18879039_87	TTTY14	intestinal	-1.53563	0.00492435	0.0120107
pep1-alt-TUBA1A	ENST00000548363_49186286_49186629_192	TUBA1A	intestinal	-1.7968	1.461e-15	3.394e-14
pep3-alt-TUBA1A	ENST00000550811_49185013_49185759_747	TUBA1A	intestinal	-1.7968	1.461e-15	3.394e-14
pep2-alt-TUBA1A	ENST00000548363_49186286_49188979_399	TUBA1A	intestinal	-1.7968	1.461e-15	3.394e-14
pep-d-TUBB3	ENST00000555609_89935100_89935801_702	TUBB3	intestinal	1.97172	6.86427e-13	1.05941e-11
pep1-alt-TUBB6	ENST00000417736_12325432_12326127_696	TUBB6	intestinal	-1.76641	6.22515e-14	1.12748e-12
pep2-alt-TUBB6	ENST00000417736_12325813_12326127_315	TUBB6	intestinal	-1.76641	6.22515e-14	1.12748e-12
pep1-alt-TYMP	ENST00000476284_50525773_50526136_282	TYMP	intestinal	1.19635	1.43932e-06	7.69546e-06
pep2-alt-TYMP	ENST00000487162_50528725_50529471_747	TYMP	intestinal	1.19635	1.43932e-06	7.69546e-06
pep3-alt-TYMP	ENST00000651906_50527367_50529586_744	TYMP	intestinal	1.19635	1.43932e-06	7.69546e-06
pep-alt-UCHL1	ENST00000381760_41257486_41268070_747	UCHL1	intestinal	-1.10709	0.0036585	0.00922728
pep-u-UNC5A	ENST00000509580_176810522_176810680_159	UNC5A	intestinal	1.41647	0.00105901	0.00307006
pep-d-VAX2	ENST00000432367_70963595_70965118_456	VAX2	intestinal	1.73992	9.06697e-07	5.03337e-06
pep-alt-VCAN	ENST00000513016_83553465_83580431_594	VCAN	intestinal	1.36138	7.03778e-09	5.70067e-08
pep1-alt-VCL	ENST00000478896_73998121_74103845_396	VCL	intestinal	-1.00634	4.54656e-07	2.66771e-06
pep3-alt-VCL	ENST00000623461_74107247_74118166_747	VCL	intestinal	-1.00634	4.54656e-07	2.66771e-06
pep2-alt-VCL	ENST00000623461_74043122_74075005_678	VCL	intestinal	-1.00634	4.54656e-07	2.66771e-06
pep-u-VEGFA	ENST00000372067_43770219_43770353_135	VEGFA	intestinal	1.14584	4.32408e-09	3.62345e-08
pep-alt-VILL	ENST00000486616_38006428_38007052_384	VILL	intestinal	-1.38901	1.7423e-05	7.55888e-05
pep-nc-WDFY3-AS2	ENST00000651069_84985331_84985567_237	WDFY3-AS2	intestinal	-1.27961	6.3258e-16	1.54398e-14
pep-alt-WDR62	ENST00000589953_36067895_36068005_111	WDR62	intestinal	1.96646	3.50302e-26	4.03298e-24
pep-alt-WFDC5	ENST00000307971_45109635_45109760_126	WFDC5	intestinal	-2.92814	1.95288e-05	8.37926e-05
pep-d-XRCC2	ENST00000359321_152648480_152648569_90	XRCC2	intestinal	2.35536	1.09401e-39	8.79753e-37
pep-alt-YBX2	ENST00000571127_7293339_7294533_504	YBX2	intestinal	1.35876	4.48316e-05	0.000178318
pep-alt-ZNF185	ENST00000436731_152963840_152970538_462	ZNF185	intestinal	-2.41317	1.45831e-09	1.32291e-08
pep-alt-ZNF385B	ENST00000466398_179444958_179514099_612	ZNF385B	intestinal	-2.48145	1.14718e-13	1.99356e-12
pep-d-ZNF385D	ENST00000281523_21414246_21414392_147	ZNF385D	intestinal	-1.85665	1.47559e-10	1.58736e-09
pep-d-ZNF483	ENST00000358151_111577414_111577545_132	ZNF483	intestinal	-1.57541	2.65997e-10	2.74636e-09
pep2-alt-A2ML1	ENST00000545850_8857238_8857589_186	A2ML1	papillary	-12.3685	1.03068e-09	7.20011e-08
pep1-alt-A2ML1	ENST00000537546_8823580_8834793_351	A2ML1	papillary	-12.3685	1.03068e-09	7.20011e-08
pep-d-AASS	ENST00000431170_122076492_122091783_747	AASS	papillary	-1.9069	2.50899e-05	0.000369219
pep-nc-ABALON	ENST00000629058_31721704_31721856_153	ABALON	papillary	1.16789	0.00382305	0.0203577
pep-alt-ABLIM1	ENST00000466400_114465666_114468204_186	ABLIM1	papillary	-1.6829	0.0038569	0.0205005
pep2-alt-ACTA2	ENST00000480297_88941212_88947317_435	ACTA2	papillary	-2.81395	0.000105773	0.00118901
pep3-alt-ACTA2	ENST00000480297_88941212_88947350_468	ACTA2	papillary	-2.81395	0.000105773	0.00118901
pep4-alt-ACTA2	ENST00000480297_88941212_88948900_603	ACTA2	papillary	-2.81395	0.000105773	0.00118901
pep1-alt-ACTA2	ENST00000480297_88941212_88947311_429	ACTA2	papillary	-2.81395	0.000105773	0.00118901
pep5-alt-ACTA2	ENST00000480297_88941212_88948930_633	ACTA2	papillary	-2.81395	0.000105773	0.00118901
pep4-alt-ACTC1	ENST00000647798_34792521_34793563_315	ACTC1	papillary	-3.92771	1.43339e-05	0.000233303
pep3-alt-ACTC1	ENST00000647798_34790415_34792231_465	ACTC1	papillary	-3.92771	1.43339e-05	0.000233303
pep2-alt-ACTC1	ENST00000647798_34790415_34791293_321	ACTC1	papillary	-3.92771	1.43339e-05	0.000233303
pep6-alt-ACTC1	ENST00000650163_34790415_34793299_732	ACTC1	papillary	-3.92771	1.43339e-05	0.000233303
pep5-alt-ACTC1	ENST00000647798_34792521_34793940_420	ACTC1	papillary	-3.92771	1.43339e-05	0.000233303
pep1-alt-ACTC1	ENST00000647798_34790415_34791221_249	ACTC1	papillary	-3.92771	1.43339e-05	0.000233303
pep3-d-ACTG2	ENST00000438902_73919510_73919572_63	ACTG2	papillary	-5.5948	1.3159e-09	8.93723e-08
pep1-d-ACTG2	ENST00000438902_73909085_73919572_732	ACTG2	papillary	-5.5948	1.3159e-09	8.93723e-08
pep2-d-ACTG2	ENST00000438902_73914724_73919572_471	ACTG2	papillary	-5.5948	1.3159e-09	8.93723e-08
pep1-alt-ACTL6A	ENST00000468767_179569865_179574474_417	ACTL6A	papillary	1.14059	4.94658e-08	2.03858e-06
pep2-alt-ACTL6A	ENST00000484312_179581197_179586641_216	ACTL6A	papillary	1.14059	4.94658e-08	2.03858e-06
pep-alt-ACTR3B	ENST00000479402_152816586_152854550_717	ACTR3B	papillary	1.11096	7.69341e-06	0.000140725
pep-alt-ADH1A	ENST00000503461_99284715_99290992_426	ADH1A	papillary	-3.43635	0.000200005	0.00198281
pep1-alt-ADH1B	ENST00000504498_99317969_99321361_366	ADH1B	papillary	-4.50849	1.21846e-13	3.2941e-11
pep3-alt-ADH1B	ENST00000632775_99315784_99316164_381	ADH1B	papillary	-4.50849	1.21846e-13	3.2941e-11
pep2-alt-ADH1B	ENST00000515694_99307843_99316011_672	ADH1B	papillary	-4.50849	1.21846e-13	3.2941e-11
pep-alt-ADH7	ENST00000485660_99413151_99415632_177	ADH7	papillary	-12.952	3.64595e-17	2.81624e-14
pep-d-ADHFE1	ENST00000426810_66444418_66453731_714	ADHFE1	papillary	-3.15171	3.11747e-09	1.83333e-07
pep-alt-AHNAK	ENST00000525875_62433855_62517298_426	AHNAK	papillary	-2.22152	2.50861e-06	5.69917e-05
pep-alt-AHNAK2	ENST00000555122_104954885_104970456_669	AHNAK2	papillary	-2.82338	0.00152803	0.00987337
pep-alt-AIF1	ENST00000466820_31616022_31616897_567	AIF1	papillary	-1.32491	0.00765102	0.0348753
pep-d-AK4	ENST00000327299_65228819_65228923_105	AK4	papillary	-2.56447	1.09993e-08	5.62128e-07
pep-alt-AKR1B10	ENST00000498818_134537602_134539018_228	AKR1B10	papillary	-3.28869	0.000643731	0.00501535
pep2-alt-AKR1B15	ENST00000467156_134568296_134569532_150	AKR1B15	papillary	-7.04586	5.48912e-11	6.00803e-09
pep1-alt-AKR1B15	ENST00000467156_134565481_134569532_354	AKR1B15	papillary	-7.04586	5.48912e-11	6.00803e-09
pep1-alt-AKR1C1	ENST00000477661_4963301_4967112_582	AKR1C1	papillary	-4.737	2.93714e-16	1.98514e-13
pep2-alt-AKR1C1	ENST00000477661_4967434_4967475_42	AKR1C1	papillary	-4.737	2.93714e-16	1.98514e-13
pep3-alt-AKR1C1	ENST00000477661_4968294_4977739_615	AKR1C1	papillary	-4.737	2.93714e-16	1.98514e-13
pep1-d-AKR1C2	ENST00000455190_4999972_5000187_216	AKR1C2	papillary	-5.80553	1.1911e-18	1.4637e-15
pep2-alt-AKR1C2	ENST00000460124_4989999_4999292_615	AKR1C2	papillary	-5.80553	1.1911e-18	1.4637e-15
pep2-alt-AKR1C3	ENST00000605322_5094445_5099644_570	AKR1C3	papillary	-2.81378	0.00040361	0.00348948
pep1-alt-AKR1C3	ENST00000603484_5105610_5107500_108	AKR1C3	papillary	-2.81378	0.00040361	0.00348948
pep7-alt-ALB	ENST00000505649_73413540_73418100_339	ALB	papillary	-2.42861	0.00809371	0.0363417
pep5-d-ALB	ENST00000476441_73419568_73420295_114	ALB	papillary	-2.42861	0.00809371	0.0363417
pep8-alt-ALB	ENST00000505649_73413552_73418100_327	ALB	papillary	-2.42861	0.00809371	0.0363417
pep6-alt-ALB	ENST00000505649_73409476_73418100_699	ALB	papillary	-2.42861	0.00809371	0.0363417
pep3-d-ALB	ENST00000476441_73417565_73420295_504	ALB	papillary	-2.42861	0.00809371	0.0363417
pep1-d-ALB	ENST00000476441_73415078_73420295_726	ALB	papillary	-2.42861	0.00809371	0.0363417
pep9-alt-ALB	ENST00000505649_73413633_73418100_246	ALB	papillary	-2.42861	0.00809371	0.0363417
pep2-d-ALB	ENST00000476441_73416277_73420295_615	ALB	papillary	-2.42861	0.00809371	0.0363417
pep4-d-ALB	ENST00000476441_73418202_73420295_285	ALB	papillary	-2.42861	0.00809371	0.0363417
pep10-alt-ALB	ENST00000510166_73405148_73408806_372	ALB	papillary	-2.42861	0.00809371	0.0363417
pep11-alt-ALB	ENST00000510166_73406690_73408806_285	ALB	papillary	-2.42861	0.00809371	0.0363417
pep12-alt-ALB	ENST00000510166_73408741_73408806_66	ALB	papillary	-2.42861	0.00809371	0.0363417
pep13-alt-ALB	ENST00000515133_73404301_73408806_510	ALB	papillary	-2.42861	0.00809371	0.0363417
pep-d-ALDH1A2	ENST00000430119_57955200_57965788_717	ALDH1A2	papillary	-3.22686	2.68355e-11	3.32797e-09
pep-d-ALDH2	ENST00000548536_111792109_111809572_708	ALDH2	papillary	-1.26243	1.32475e-05	0.000218116
pep1-alt-ALDH3A1	ENST00000479677_19738224_19742083_750	ALDH3A1	papillary	-2.73201	0.00504993	0.0253021
pep2-alt-ALDH3A1	ENST00000575860_19743131_19745144_510	ALDH3A1	papillary	-2.73201	0.00504993	0.0253021
pep1-alt-ALDOB	ENST00000616752_101421812_101424975_189	ALDOB	papillary	-4.20218	0.00556319	0.027217
pep2-alt-ALDOB	ENST00000648906_101429674_101430926_444	ALDOB	papillary	-4.20218	0.00556319	0.027217
pep-u-ANK2	ENST00000673536_112904494_112949146_63	ANK2	papillary	-4.00189	5.91507e-08	2.36559e-06
pep4-alt-ANXA1	ENST00000468639_73158734_73159429_171	ANXA1	papillary	-4.68237	7.62142e-05	0.000906489
pep2-alt-ANXA1	ENST00000468639_73158536_73159429_276	ANXA1	papillary	-4.68237	7.62142e-05	0.000906489
pep7-alt-ANXA1	ENST00000491192_73168972_73170104_237	ANXA1	papillary	-4.68237	7.62142e-05	0.000906489
pep8-alt-ANXA1	ENST00000495713_73160266_73167585_618	ANXA1	papillary	-4.68237	7.62142e-05	0.000906489
pep5-alt-ANXA1	ENST00000468639_73158794_73159429_111	ANXA1	papillary	-4.68237	7.62142e-05	0.000906489
pep3-alt-ANXA1	ENST00000468639_73158542_73159429_270	ANXA1	papillary	-4.68237	7.62142e-05	0.000906489
pep1-alt-ANXA1	ENST00000468639_73151903_73159429_312	ANXA1	papillary	-4.68237	7.62142e-05	0.000906489
pep6-alt-ANXA1	ENST00000491192_73168907_73168963_57	ANXA1	papillary	-4.68237	7.62142e-05	0.000906489
pep-alt-ANXA10	ENST00000507278_168165195_168187431_624	ANXA10	papillary	-5.48723	4.74693e-06	9.60577e-05
pep-alt-APBB1	ENST00000524626_6395537_6395845_225	APBB1	papillary	-1.67436	0.00226453	0.0134731
pep-d-APOB	ENST00000673882_21015219_21023539_750	APOB	papillary	-7.5423	6.26069e-06	0.000119871
pep2-d-ARG1	ENST00000673234_131579197_131583905_750	ARG1	papillary	-2.80046	0.00233033	0.0137826
pep1-alt-ARG1	ENST00000469293_131579119_131579292_174	ARG1	papillary	-2.80046	0.00233033	0.0137826
pep-alt-ASPSCR1	ENST00000577733_82009040_82017319_723	ASPSCR1	papillary	1.51762	1.42876e-05	0.000232831
pep1-alt-ASS1	ENST00000372386_130479868_130501018_495	ASS1	papillary	1.24776	0.00795249	0.0359224
pep2-alt-ASS1	ENST00000467695_130458533_130479801_468	ASS1	papillary	1.24776	0.00795249	0.0359224
pep-alt-ATP13A1	ENST00000473243_19647554_19649953_516	ATP13A1	papillary	1.04399	0.000818034	0.00601456
pep1-alt-ATP1A2	ENST00000468587_160123958_160125276_375	ATP1A2	papillary	-6.39131	1.46877e-13	3.85517e-11
pep2-alt-ATP1A2	ENST00000472488_160135275_160137032_747	ATP1A2	papillary	-6.39131	1.46877e-13	3.85517e-11
pep-alt-ATP2B4	ENST00000466407_203727649_203727687_39	ATP2B4	papillary	-2.20086	0.00261412	0.0151269
pep3-alt-ATP4A	ENST00000592131_35555110_35555812_513	ATP4A	papillary	-11.2306	9.88381e-13	2.00441e-10
pep1-alt-ATP4A	ENST00000592131_35550618_35553820_615	ATP4A	papillary	-11.2306	9.88381e-13	2.00441e-10
pep2-alt-ATP4A	ENST00000592131_35555110_35555758_459	ATP4A	papillary	-11.2306	9.88381e-13	2.00441e-10
pep4-alt-ATP4A	ENST00000592131_35555796_35557805_168	ATP4A	papillary	-11.2306	9.88381e-13	2.00441e-10
pep-d-ATP9A	ENST00000311637_51597138_51597290_153	ATP9A	papillary	1.0707	0.000312698	0.00285216
pep2-alt-B2M	ENST00000559720_44715494_44715721_228	B2M	papillary	-1.45554	0.00326727	0.0179863
pep1-alt-B2M	ENST00000559720_44711508_44715721_405	B2M	papillary	-1.45554	0.00326727	0.0179863
pep-alt-B3GAT1	ENST00000531778_134382894_134384067_501	B3GAT1	papillary	-3.9766	8.16131e-06	0.000147883
pep-d-B4GALNT2	ENST00000393354_49172651_49172683_33	B4GALNT2	papillary	-3.4854	0.0051099	0.02554
pep-d-BAAT	ENST00000259407_101361839_101361952_114	BAAT	papillary	6.51344	9.09748e-14	2.58895e-11
pep-alt-BGN	ENST00000480756_153505872_153508442_744	BGN	papillary	2.2306	5.76825e-09	3.17961e-07
pep-alt-BHMT	ENST00000521279_79121281_79127984_498	BHMT	papillary	-2.07562	0.00588378	0.0284202
pep-d-BLOC1S5-TXNDC5	ENST00000439343_7883147_7895151_726	BLOC1S5-TXNDC5	papillary	-1.70793	7.30817e-05	0.000874618
pep-alt-BLVRA	ENST00000453612_43771159_43791492_378	BLVRA	papillary	-1.54368	0.000270603	0.00254278
pep-alt-BRIX1	ENST00000510960_34915739_34922789_531	BRIX1	papillary	1.03425	9.59974e-07	2.55694e-05
pep-alt-BUB3	ENST00000481952_123162266_123162829_366	BUB3	papillary	1.13204	1.42868e-10	1.40238e-08
pep-alt-C12orf54	ENST00000548913_48488337_48488438_102	C12orf54	papillary	-2.5634	0.00988741	0.0421818
pep-alt-C20orf194	ENST00000619760_3295718_3295822_105	C20orf194	papillary	-1.37075	0.0096552	0.0415121
pep-nc-C21orf62-AS1	ENST00000382375_32797015_32797224_210	C21orf62-AS1	papillary	-1.80837	1.03564e-06	2.71831e-05
pep-alt-C5	ENST00000480188_120957241_120962692_324	C5	papillary	1.44711	0.00857535	0.0379932
pep-alt-CACNA1A	ENST00000637485_13273201_13273278_78	CACNA1A	papillary	-1.58614	0.00197545	0.0120938
pep-d-CACNA1D	ENST00000636448_53802158_53808756_438	CACNA1D	papillary	1.96681	5.16945e-05	0.00066298
pep-alt-CAD	ENST00000475695_27233102_27233572_300	CAD	papillary	1.14358	4.18468e-05	0.000559786
pep-alt-CADPS	ENST00000478570_62499373_62499531_159	CADPS	papillary	-1.7793	0.00219075	0.0131346
pep3-alt-CALD1	ENST00000489019_134867734_134900033_273	CALD1	papillary	-2.99778	0.00046931	0.00391236
pep1-d-CALD1	ENST00000430085_134947662_134968342_693	CALD1	papillary	-2.99778	0.00046931	0.00391236
pep2-alt-CALD1	ENST00000482470_134941200_134960120_714	CALD1	papillary	-2.99778	0.00046931	0.00391236
pep2-alt-CAPN2	ENST00000487223_223759312_223774854_741	CAPN2	papillary	-1.0292	0.000942275	0.00673214
pep1-alt-CAPN2	ENST00000480581_223752040_223757494_489	CAPN2	papillary	-1.0292	0.000942275	0.00673214
pep-alt-CARD16	ENST00000672037_105041403_105045297_591	CARD16	papillary	-1.50779	0.00477686	0.0242248
pep2-alt-CASK	ENST00000643853_41586895_41665417_741	CASK	papillary	1.23641	3.23622e-05	0.000456984
pep1-alt-CASK	ENST00000472704_41552734_41578405_582	CASK	papillary	1.23641	3.23622e-05	0.000456984
pep3-alt-CASK	ENST00000645937_41520423_41542787_720	CASK	papillary	1.23641	3.23622e-05	0.000456984
pep2-alt-CASP1	ENST00000529871_105026833_105034252_717	CASP1	papillary	-1.87734	0.000676624	0.00519231
pep1-alt-CASP1	ENST00000526511_105031132_105035113_486	CASP1	papillary	-1.87734	0.000676624	0.00519231
pep1-alt-CAST	ENST00000348386_96757465_96771676_642	CAST	papillary	-1.54131	0.000531635	0.00429037
pep2-alt-CAST	ENST00000507487_96662423_96726759_276	CAST	papillary	-1.54131	0.000531635	0.00429037
pep3-alt-CAST	ENST00000513666_96741572_96754774_654	CAST	papillary	-1.54131	0.000531635	0.00429037
pep4-alt-CAST	ENST00000675107_96722678_96741583_747	CAST	papillary	-1.54131	0.000531635	0.00429037
pep-d-CBR1	ENST00000530908_36072145_36072879_735	CBR1	papillary	-2.17843	0.000841185	0.00615632
pep-alt-CBS	ENST00000461686_43053883_43063000_747	CBS	papillary	2.0457	0.00157997	0.0101305
pep-d-CCR9	ENST00000422395_45901149_45901895_747	CCR9	papillary	-2.54642	0.00624322	0.0297892
pep2-alt-CCT2	ENST00000550010_69597758_69601322_279	CCT2	papillary	1.0909	1.863e-13	4.74759e-11
pep3-alt-CCT2	ENST00000551620_69585465_69589728_747	CCT2	papillary	1.0909	1.863e-13	4.74759e-11
pep1-alt-CCT2	ENST00000546850_69589606_69592177_201	CCT2	papillary	1.0909	1.863e-13	4.74759e-11
pep4-alt-CCT2	ENST00000551620_69585522_69589728_690	CCT2	papillary	1.0909	1.863e-13	4.74759e-11
pep4-alt-CCT5	ENST00000511995_10262517_10264780_408	CCT5	papillary	1.18094	7.9891e-07	2.19944e-05
pep1-alt-CCT5	ENST00000423695_10258133_10261868_750	CCT5	papillary	1.18094	7.9891e-07	2.19944e-05
pep2-alt-CCT5	ENST00000508451_10250311_10254882_405	CCT5	papillary	1.18094	7.9891e-07	2.19944e-05
pep3-alt-CCT5	ENST00000508451_10250341_10254882_375	CCT5	papillary	1.18094	7.9891e-07	2.19944e-05
pep1-alt-CCT6A	ENST00000482776_56056317_56058793_543	CCT6A	papillary	1.05263	6.40017e-09	3.46751e-07
pep2-alt-CCT6A	ENST00000492618_56059545_56061869_501	CCT6A	papillary	1.05263	6.40017e-09	3.46751e-07
pep-alt-CD36	ENST00000526804_80636937_80636993_57	CD36	papillary	-2.61066	6.8963e-05	0.000838316
pep-alt-CD37	ENST00000595725_49336995_49340325_615	CD37	papillary	-1.91827	0.0093287	0.0405338
pep3-nc-CDKN2B-AS1	ENST00000652420_22034559_22034693_135	CDKN2B-AS1	papillary	-4.22142	0.000329217	0.0029668
pep4-nc-CDKN2B-AS1	ENST00000652420_22035400_22035501_102	CDKN2B-AS1	papillary	-4.22142	0.000329217	0.0029668
pep2-nc-CDKN2B-AS1	ENST00000651588_22012155_22012412_258	CDKN2B-AS1	papillary	-4.22142	0.000329217	0.0029668
pep1-nc-CDKN2B-AS1	ENST00000643286_22117628_22117825_198	CDKN2B-AS1	papillary	-4.22142	0.000329217	0.0029668
pep-d-CELF3	ENST00000290583_151700600_151700662_63	CELF3	papillary	-2.3118	0.000147932	0.00155254
pep3-alt-CFH	ENST00000466229_196741919_196747310_693	CFH	papillary	-1.16275	0.000335833	0.00301536
pep1-alt-CFH	ENST00000466229_196677478_196677687_210	CFH	papillary	-1.16275	0.000335833	0.00301536
pep2-alt-CFH	ENST00000466229_196726937_196740803_735	CFH	papillary	-1.16275	0.000335833	0.00301536
pep4-alt-CFH	ENST00000496761_196652118_196673183_264	CFH	papillary	-1.16275	0.000335833	0.00301536
pep1-alt-CHGA	ENST00000553866_92926605_92932154_732	CHGA	papillary	-5.18624	1.73919e-06	4.23212e-05
pep3-alt-CHGA	ENST00000556876_92932486_92933154_669	CHGA	papillary	-5.18624	1.73919e-06	4.23212e-05
pep2-alt-CHGA	ENST00000553866_92927588_92932154_600	CHGA	papillary	-5.18624	1.73919e-06	4.23212e-05
pep-u-CHODL	ENST00000400128_17917329_17917385_57	CHODL	papillary	-5.29795	1.16938e-10	1.1885e-08
pep-d-CHRNA1	ENST00000435083_174748127_174753659_750	CHRNA1	papillary	2.23347	0.00376367	0.020093
pep-alt-CIT	ENST00000677927_119726605_119726643_39	CIT	papillary	1.57697	7.04201e-08	2.73143e-06
pep4-alt-CKB	ENST00000553528_103519867_103521483_711	CKB	papillary	-2.56811	8.78297e-05	0.00101821
pep3-alt-CKB	ENST00000553528_103519867_103521423_651	CKB	papillary	-2.56811	8.78297e-05	0.00101821
pep1-alt-CKB	ENST00000553528_103519867_103520567_465	CKB	papillary	-2.56811	8.78297e-05	0.00101821
pep2-alt-CKB	ENST00000553528_103519867_103520570_468	CKB	papillary	-2.56811	8.78297e-05	0.00101821
pep6-alt-CKB	ENST00000555770_103522215_103522807_333	CKB	papillary	-2.56811	8.78297e-05	0.00101821
pep5-alt-CKB	ENST00000555770_103522215_103522493_279	CKB	papillary	-2.56811	8.78297e-05	0.00101821
pep-u-CLDN2	ENST00000540876_106918463_106928100_57	CLDN2	papillary	2.77905	0.00714186	0.0330165
pep-alt-CLEC2B	ENST00000539028_9857224_9857397_174	CLEC2B	papillary	-1.55077	0.000171997	0.00175617
pep-d-CLMP	ENST00000448775_123069889_123069951_63	CLMP	papillary	-2.41708	0.000417997	0.0035852
pep2-alt-CLU	ENST00000522299_27599702_27605239_729	CLU	papillary	-1.66961	0.00034397	0.00306905
pep1-alt-CLU	ENST00000522299_27598244_27598635_183	CLU	papillary	-1.66961	0.00034397	0.00306905
pep-d-CLVS1	ENST00000325897_61500355_61500465_111	CLVS1	papillary	-2.24444	0.00117579	0.00805155
pep2-alt-CNN1	ENST00000588468_11538928_11541943_207	CNN1	papillary	-5.58846	1.0043e-09	7.05225e-08
pep1-u-CNN1	ENST00000535659_11538793_11539330_234	CNN1	papillary	-5.58846	1.0043e-09	7.05225e-08
pep-alt-CNTN2	ENST00000638980_205067264_205067512_249	CNTN2	papillary	-2.85998	0.000650699	0.00505217
pep-alt-CNTNAP2	ENST00000637694_147128834_147486040_696	CNTNAP2	papillary	2.86707	5.24484e-08	2.1484e-06
pep2-d-COL14A1	ENST00000498051_120216374_120231639_750	COL14A1	papillary	-1.95162	5.61362e-05	0.000709178
pep1-alt-COL14A1	ENST00000432943_120247636_120277496_723	COL14A1	papillary	-1.95162	5.61362e-05	0.000709178
pep-alt-COL18A1	ENST00000473212_45509374_45512395_750	COL18A1	papillary	1.2335	0.000440902	0.0037165
pep-alt-COL1A1	ENST00000510710_50186742_50186888_147	COL1A1	papillary	2.89406	3.51724e-09	2.03181e-07
pep-alt-COL1A2	ENST00000478215_94425556_94426542_390	COL1A2	papillary	1.57816	0.000333701	0.00299921
pep1-alt-CPNE1	ENST00000483359_35626244_35631034_750	CPNE1	papillary	1.39281	9.03331e-13	1.86424e-10
pep2-alt-CPNE1	ENST00000483495_35630900_35632382_684	CPNE1	papillary	1.39281	9.03331e-13	1.86424e-10
pep-alt-CPNE6	ENST00000558995_24076149_24077727_747	CPNE6	papillary	-1.92227	0.00903421	0.0395274
pep-alt-CSE1L	ENST00000469700_49090769_49096184_627	CSE1L	papillary	1.42272	5.97771e-09	3.27141e-07
pep-alt-CSRP1	ENST00000527662_201484716_201490612_735	CSRP1	papillary	-2.99699	1.11834e-05	0.000190053
pep-alt-CSTB	ENST00000675996_43774205_43775995_384	CSTB	papillary	-2.92312	0.00747612	0.0342571
pep-alt-CTNNA2	ENST00000508970_79697849_79777032_312	CTNNA2	papillary	-2.39932	0.00458105	0.0233942
pep1-alt-CTSG	ENST00000552252_24573640_24574842_594	CTSG	papillary	-3.38658	9.2127e-09	4.81751e-07
pep2-alt-CTSG	ENST00000552252_24575264_24575365_102	CTSG	papillary	-3.38658	9.2127e-09	4.81751e-07
pep-alt-CYFIP2	ENST00000622696_157285470_157304378_699	CYFIP2	papillary	-2.12206	1.56459e-05	0.000250139
pep2-nc-CYP1B1-AS1	ENST00000413828_38180420_38180500_81	CYP1B1-AS1	papillary	-3.06174	5.33527e-08	2.17884e-06
pep1-nc-CYP1B1-AS1	ENST00000413828_38180359_38180565_207	CYP1B1-AS1	papillary	-3.06174	5.33527e-08	2.17884e-06
pep2-alt-DARS2	ENST00000648055_173828235_173830839_345	DARS2	papillary	1.48972	2.40439e-06	5.51337e-05
pep1-d-DARS2	ENST00000647788_173834499_173857702_747	DARS2	papillary	1.48972	2.40439e-06	5.51337e-05
pep2-alt-DCN	ENST00000393155_91146061_91158506_750	DCN	papillary	-2.33445	6.42814e-06	0.000122298
pep1-d-DCN	ENST00000393155_91146061_91158308_552	DCN	papillary	-2.33445	6.42814e-06	0.000122298
pep2-alt-DDAH2	ENST00000480913_31727240_31730116_624	DDAH2	papillary	1.08923	0.000424416	0.0036253
pep1-alt-DDAH2	ENST00000469963_31728569_31729170_483	DDAH2	papillary	1.08923	0.000424416	0.0036253
pep-d-DDR2	ENST00000367921_162786664_162786735_72	DDR2	papillary	-1.97636	0.00126377	0.00854788
pep-alt-DDX31	ENST00000482620_132661207_132669934_453	DDX31	papillary	1.09106	1.68816e-06	4.134e-05
pep-alt-DES	ENST00000483395_219425554_219425987_231	DES	papillary	-5.80331	2.10198e-10	1.92483e-08
pep1-nc-DGCR5	ENST00000609630_19018176_19018436_261	DGCR5	papillary	2.01796	0.000684565	0.00524432
pep3-nc-DGCR5	ENST00000609839_19022911_19022961_51	DGCR5	papillary	2.01796	0.000684565	0.00524432
pep2-nc-DGCR5	ENST00000609630_19019354_19019641_288	DGCR5	papillary	2.01796	0.000684565	0.00524432
pep-alt-DHRS7	ENST00000556502_60152867_60165309_705	DHRS7	papillary	-2.14827	1.52931e-06	3.79294e-05
pep-nc-DIRC3	ENST00000474063_217478485_217599627_90	DIRC3	papillary	-2.71409	1.50009e-05	0.000242263
pep-d-DIXDC1	ENST00000440460_112019068_112019121_54	DIXDC1	papillary	-2.76555	1.18159e-05	0.000198166
pep1-alt-DKC1	ENST00000473552_154762966_154766429_477	DKC1	papillary	1.62559	7.08236e-13	1.56944e-10
pep2-alt-DKC1	ENST00000492372_154775148_154776864_330	DKC1	papillary	1.62559	7.08236e-13	1.56944e-10
pep-nc-DLEU2	ENST00000425586_50027351_50029284_63	DLEU2	papillary	1.4562	1.5247e-07	5.25101e-06
pep-alt-DLGAP2	ENST00000524139_1002731_1002868_138	DLGAP2	papillary	-2.64741	7.03006e-05	0.00085075
pep1-nc-DLX6-AS1	ENST00000430027_96956649_96956729_81	DLX6-AS1	papillary	3.64529	1.25392e-05	0.000208102
pep2-nc-DLX6-AS1	ENST00000430027_96967851_96967946_96	DLX6-AS1	papillary	3.64529	1.25392e-05	0.000208102
pep-alt-DMD	ENST00000679850_31121922_31172403_717	DMD	papillary	-3.6544	5.91429e-07	1.6902e-05
pep-alt-DNAJC2	ENST00000464253_103312572_103319802_738	DNAJC2	papillary	1.7015	2.25022e-12	4.09342e-10
pep-d-DOCK5	ENST00000467709_25401004_25411295_747	DOCK5	papillary	1.4115	0.000452578	0.00379158
pep-alt-DOCK8	ENST00000382341_328073_340322_735	DOCK8	papillary	-1.28397	0.00695034	0.0323598
pep-alt-DPEP2	ENST00000268795_67991837_67991923_87	DPEP2	papillary	-1.58024	0.000169403	0.00173281
pep-alt-DPF1	ENST00000471976_38217787_38224250_714	DPF1	papillary	2.40684	5.7196e-08	2.30908e-06
pep-alt-DPYSL3	ENST00000519672_147408769_147453587_453	DPYSL3	papillary	-1.9331	0.00606242	0.0290753
pep-alt-DSG1	ENST00000462981_31354657_31355343_687	DSG1	papillary	-6.99879	0.000424128	0.00362399
pep-alt-DUOX2	ENST00000558383_45101680_45105753_741	DUOX2	papillary	-2.84579	0.00478465	0.0242416
pep2-alt-ECM1	ENST00000470432_150511637_150513464_732	ECM1	papillary	-3.30225	0.00231174	0.0136847
pep1-alt-ECM1	ENST00000470432_150510842_150511213_372	ECM1	papillary	-3.30225	0.00231174	0.0136847
pep-alt-EHD2	ENST00000540884_47729649_47741429_747	EHD2	papillary	-1.30033	0.0101182	0.0429629
pep-nc-EMX2OS	ENST00000440007_117484649_117484771_123	EMX2OS	papillary	-2.17746	0.00703843	0.0326809
pep-d-ENGASE	ENST00000579016_79087074_79087346_273	ENGASE	papillary	1.00412	0.000524263	0.00425188
pep-alt-ENPP2	ENST00000518958_119618163_119619250_168	ENPP2	papillary	-2.18151	1.58286e-07	5.42635e-06
pep-alt-ENTPD6	ENST00000485936_25222247_25222459_213	ENTPD6	papillary	1.12624	0.0115159	0.0473785
pep-alt-EPB41L3	ENST00000542652_5394686_5397378_741	EPB41L3	papillary	-2.21899	0.000119421	0.00130557
pep2-alt-ETFDH	ENST00000514148_158682131_158684681_384	ETFDH	papillary	-1.01136	0.0099089	0.0422602
pep1-alt-ETFDH	ENST00000506422_158703480_158708524_678	ETFDH	papillary	-1.01136	0.0099089	0.0422602
pep1-d-EVL	ENST00000554045_100128650_100143735_636	EVL	papillary	-1.12003	0.000503296	0.00411961
pep2-alt-EVL	ENST00000554460_100074521_100102317_456	EVL	papillary	-1.12003	0.000503296	0.00411961
pep-d-F13A1	ENST00000264870_6145045_6145227_183	F13A1	papillary	-3.00016	5.90937e-10	4.60403e-08
pep-alt-FABP5	ENST00000481695_81283368_81284097_396	FABP5	papillary	-2.5861	0.00770657	0.0350458
pep-nc-FAM138B	ENST00000446648_113578077_113578322_144	FAM138B	papillary	-3.68929	0.00215215	0.0129527
pep-nc-FAM225A	ENST00000434051_113119605_113119667_63	FAM225A	papillary	1.62704	0.00194049	0.0119366
pep1-nc-FAM66C	ENST00000454799_8188006_8188176_171	FAM66C	papillary	-1.3766	0.00682839	0.0319719
pep2-nc-FAM66C	ENST00000544214_8200307_8200378_72	FAM66C	papillary	-1.3766	0.00682839	0.0319719
pep-alt-FBLN1	ENST00000476366_45541243_45550946_675	FBLN1	papillary	-1.74922	0.00107007	0.00744261
pep-nc-FENDRR	ENST00000595886_86475082_86475210_129	FENDRR	papillary	-2.94439	9.3605e-07	2.49567e-05
pep-d-FGF7	ENST00000267843_49486653_49486685_33	FGF7	papillary	-1.91447	0.00182324	0.0113703
pep2-alt-FGG	ENST00000492082_154604343_154609704_720	FGG	papillary	4.32099	0.0105544	0.0443003
pep1-alt-FGG	ENST00000464532_154610062_154612609_537	FGG	papillary	4.32099	0.0105544	0.0443003
pep3-alt-FLNA	ENST00000474358_154351846_154352778_573	FLNA	papillary	-3.31724	7.6092e-05	0.000905434
pep4-alt-FLNA	ENST00000490936_154351164_154352208_699	FLNA	papillary	-3.31724	7.6092e-05	0.000905434
pep2-alt-FLNA	ENST00000466325_154352900_154353446_456	FLNA	papillary	-3.31724	7.6092e-05	0.000905434
pep1-d-FLNA	ENST00000420627_154348852_154350163_741	FLNA	papillary	-3.31724	7.6092e-05	0.000905434
pep-alt-FN3K	ENST00000570734_82738474_82749052_540	FN3K	papillary	1.16923	0.00318011	0.0176141
pep-d-FRMPD4	ENST00000380682_12721502_12721855_354	FRMPD4	papillary	-3.56899	0.000183662	0.00185135
pep4-alt-G3BP1	ENST00000678904_151790979_151800044_732	G3BP1	papillary	1.15026	8.70825e-08	3.28809e-06
pep3-alt-G3BP1	ENST00000677757_151786687_151795576_474	G3BP1	papillary	1.15026	8.70825e-08	3.28809e-06
pep1-d-G3BP1	ENST00000676644_151797423_151804088_663	G3BP1	papillary	1.15026	8.70825e-08	3.28809e-06
pep2-alt-G3BP1	ENST00000677757_151786627_151795576_534	G3BP1	papillary	1.15026	8.70825e-08	3.28809e-06
pep-alt-GAB1	ENST00000511109_143466145_143469186_237	GAB1	papillary	-1.34044	0.000528562	0.00427834
pep-nc-GAS6-AS1	ENST00000458001_113845279_113845572_294	GAS6-AS1	papillary	1.64322	0.000416578	0.00357871
pep2-alt-GATM	ENST00000675974_45364774_45369452_708	GATM	papillary	-1.28088	0.0121365	0.049288
pep1-alt-GATM	ENST00000558362_45362112_45368222_747	GATM	papillary	-1.28088	0.0121365	0.049288
pep-alt-GBP2	ENST00000493802_89108178_89112678_618	GBP2	papillary	-1.75861	6.07395e-09	3.30401e-07
pep1-nc-GDNF-AS1	ENST00000637595_37814342_37814446_105	GDNF-AS1	papillary	-2.95266	7.48661e-05	0.000892812
pep2-nc-GDNF-AS1	ENST00000637926_37951896_37952018_123	GDNF-AS1	papillary	-2.95266	7.48661e-05	0.000892812
pep3-nc-GDNF-AS1	ENST00000655756_37873257_37873373_117	GDNF-AS1	papillary	-2.95266	7.48661e-05	0.000892812
pep-alt-GDPD3	ENST00000360688_30104875_30112768_747	GDPD3	papillary	-2.0637	0.00212539	0.0128144
pep-alt-GGH	ENST00000518466_63015335_63030216_729	GGH	papillary	2.96803	1.12517e-07	4.0996e-06
pep-alt-GHRL	ENST00000481287_10285878_10290351_522	GHRL	papillary	-6.29505	1.15257e-08	5.85711e-07
pep-alt-GKN2	ENST00000328895_68945301_68946315_162	GKN2	papillary	-12.6077	7.61014e-18	7.62001e-15
pep-alt-GLB1	ENST00000473477_33021551_33024259_114	GLB1	papillary	1.40631	0.000734318	0.00553297
pep-alt-GLIPR2	ENST00000474050_36146137_36162519_528	GLIPR2	papillary	-1.63813	0.000232264	0.00224339
pep3-alt-GLUL	ENST00000475808_182386215_182388686_465	GLUL	papillary	-1.25165	0.00557541	0.0272718
pep4-alt-GLUL	ENST00000475808_182386215_182388737_516	GLUL	papillary	-1.25165	0.00557541	0.0272718
pep5-alt-GLUL	ENST00000475808_182386215_182388788_567	GLUL	papillary	-1.25165	0.00557541	0.0272718
pep2-alt-GLUL	ENST00000475808_182386215_182388653_432	GLUL	papillary	-1.25165	0.00557541	0.0272718
pep1-alt-GLUL	ENST00000463851_182384408_182388737_633	GLUL	papillary	-1.25165	0.00557541	0.0272718
pep-alt-GNAI1	ENST00000648097_80199246_80217490_738	GNAI1	papillary	-2.16752	1.10911e-07	4.05291e-06
pep-alt-GNAO1	ENST00000639966_56192236_56328789_462	GNAO1	papillary	-3.76959	4.27243e-06	8.81047e-05
pep-alt-GPD1	ENST00000551939_50104015_50105967_675	GPD1	papillary	-3.13449	0.00253953	0.014787
pep1-alt-GPT	ENST00000527165_144505042_144506263_750	GPT	papillary	-3.67493	3.49108e-05	0.000485751
pep2-alt-GPT	ENST00000527165_144505995_144506213_219	GPT	papillary	-3.67493	3.49108e-05	0.000485751
pep3-alt-GPT	ENST00000534702_144504293_144505055_549	GPT	papillary	-3.67493	3.49108e-05	0.000485751
pep2-alt-GSN	ENST00000373807_121324600_121331531_738	GSN	papillary	-2.74912	1.75073e-12	3.33316e-10
pep1-alt-GSN	ENST00000373806_121326778_121332600_621	GSN	papillary	-2.74912	1.75073e-12	3.33316e-10
pep3-alt-GSN	ENST00000485767_121313820_121317253_372	GSN	papillary	-2.74912	1.75073e-12	3.33316e-10
pep-alt-GYG1	ENST00000627418_149024075_149026930_369	GYG1	papillary	-1.38584	0.00145937	0.00954147
pep2-alt-HADH	ENST00000507260_107989966_108023614_654	HADH	papillary	-1.24712	0.000266819	0.0025134
pep1-d-HADH	ENST00000309522_108034717_108034776_60	HADH	papillary	-1.24712	0.000266819	0.0025134
pep4-alt-HADH	ENST00000640201_107990020_108027888_750	HADH	papillary	-1.24712	0.000266819	0.0025134
pep3-alt-HADH	ENST00000638648_108009855_108034354_714	HADH	papillary	-1.24712	0.000266819	0.0025134
pep1-alt-HADHA	ENST00000471743_26212504_26230204_378	HADHA	papillary	-1.06095	0.00470975	0.0239564
pep3-d-HADHA	ENST00000643057_26191253_26194599_717	HADHA	papillary	-1.06095	0.00470975	0.0239564
pep2-alt-HADHA	ENST00000471743_26212504_26234354_726	HADHA	papillary	-1.06095	0.00470975	0.0239564
pep4-d-HADHA	ENST00000643063_26191253_26195100_678	HADHA	papillary	-1.06095	0.00470975	0.0239564
pep-alt-HADHB	ENST00000494615_26279192_26289950_735	HADHB	papillary	-1.09523	0.000831413	0.00609635
pep2-alt-HBA1	ENST00000472694_176978_177408_282	HBA1	papillary	-1.94952	0.00525104	0.0260597
pep11-alt-HBA1	ENST00000487791_177062_177262_201	HBA1	papillary	-1.94952	0.00525104	0.0260597
pep7-alt-HBA1	ENST00000487791_176930_177262_333	HBA1	papillary	-1.94952	0.00525104	0.0260597
pep12-alt-HBA1	ENST00000487791_177074_177262_189	HBA1	papillary	-1.94952	0.00525104	0.0260597
pep13-alt-HBA1	ENST00000487791_177083_177262_180	HBA1	papillary	-1.94952	0.00525104	0.0260597
pep3-alt-HBA1	ENST00000472694_177044_177408_216	HBA1	papillary	-1.94952	0.00525104	0.0260597
pep5-alt-HBA1	ENST00000472694_177062_177408_198	HBA1	papillary	-1.94952	0.00525104	0.0260597
pep1-alt-HBA1	ENST00000472694_176723_176812_90	HBA1	papillary	-1.94952	0.00525104	0.0260597
pep10-alt-HBA1	ENST00000487791_177053_177262_210	HBA1	papillary	-1.94952	0.00525104	0.0260597
pep6-alt-HBA1	ENST00000472694_177074_177408_186	HBA1	papillary	-1.94952	0.00525104	0.0260597
pep4-alt-HBA1	ENST00000472694_177053_177408_207	HBA1	papillary	-1.94952	0.00525104	0.0260597
pep8-alt-HBA1	ENST00000487791_176936_177262_327	HBA1	papillary	-1.94952	0.00525104	0.0260597
pep9-alt-HBA1	ENST00000487791_177044_177262_219	HBA1	papillary	-1.94952	0.00525104	0.0260597
pep3-d-HBB	ENST00000633227_5225601_5226597_147	HBB	papillary	-2.30213	0.0014778	0.00962009
pep6-alt-HBB	ENST00000633227_5225601_5226795_345	HBB	papillary	-2.30213	0.0014778	0.00962009
pep1-d-HBB	ENST00000633227_5225601_5225630_30	HBB	papillary	-2.30213	0.0014778	0.00962009
pep5-alt-HBB	ENST00000633227_5225601_5226792_342	HBB	papillary	-2.30213	0.0014778	0.00962009
pep4-alt-HBB	ENST00000633227_5225601_5226747_297	HBB	papillary	-2.30213	0.0014778	0.00962009
pep2-d-HBB	ENST00000633227_5225601_5225639_39	HBB	papillary	-2.30213	0.0014778	0.00962009
pep-u-HCRTR1	ENST00000403528_31617702_31617746_45	HCRTR1	papillary	-2.15624	0.00281853	0.0160588
pep-d-HIGD1A	ENST00000418900_42784780_42784842_63	HIGD1A	papillary	-1.25108	7.19947e-05	0.000864288
pep1-d-HK1	ENST00000493591_69392148_69401132_693	HK1	papillary	-1.35265	0.00356676	0.0192714
pep2-alt-HK1	ENST00000494253_69379896_69384544_717	HK1	papillary	-1.35265	0.00356676	0.0192714
pep-d-HLF	ENST00000430986_55321071_55321316_246	HLF	papillary	-4.1084	4.54245e-07	1.33629e-05
pep2-nc-HNF1A-AS1	ENST00000537361_120968817_120980889_438	HNF1A-AS1	papillary	2.51429	0.00807866	0.036296
pep1-nc-HNF1A-AS1	ENST00000535301_120980669_120980719_51	HNF1A-AS1	papillary	2.51429	0.00807866	0.036296
pep-nc-HOTAIR	ENST00000424518_53963798_53963929_132	HOTAIR	papillary	4.11712	0.00108641	0.00753688
pep-d-HPGD	ENST00000510835_174491959_174518042_546	HPGD	papillary	-4.3062	2.68482e-12	4.71325e-10
pep-d-HSF2BP	ENST00000291560_43529437_43529490_54	HSF2BP	papillary	1.26742	8.32634e-05	0.000974892
pep1-d-HSPD1	ENST00000440114_197487049_197489247_750	HSPD1	papillary	1.38532	8.4817e-13	1.79143e-10
pep4-alt-HSPD1	ENST00000476746_197495285_197499860_600	HSPD1	papillary	1.38532	8.4817e-13	1.79143e-10
pep2-alt-HSPD1	ENST00000476746_197495285_197497383_336	HSPD1	papillary	1.38532	8.4817e-13	1.79143e-10
pep6-alt-HSPD1	ENST00000678969_197490167_197494695_432	HSPD1	papillary	1.38532	8.4817e-13	1.79143e-10
pep3-alt-HSPD1	ENST00000476746_197495285_197498698_369	HSPD1	papillary	1.38532	8.4817e-13	1.79143e-10
pep5-alt-HSPD1	ENST00000678969_197490167_197494208_351	HSPD1	papillary	1.38532	8.4817e-13	1.79143e-10
pep1-alt-IARS2	ENST00000467924_220140228_220143167_432	IARS2	papillary	1.0083	5.44871e-06	0.000107759
pep2-alt-IARS2	ENST00000490891_220114464_220134621_324	IARS2	papillary	1.0083	5.44871e-06	0.000107759
pep1-d-IGF2BP3	ENST00000258729_23311441_23311500_60	IGF2BP3	papillary	2.56608	0.00429373	0.0222676
pep2-d-IGF2BP3	ENST00000421467_23312365_23343852_678	IGF2BP3	papillary	2.56608	0.00429373	0.0222676
pep-u-IL15	ENST00000477265_141718122_141718217_96	IL15	papillary	-1.66933	1.52504e-08	7.4691e-07
pep-d-IL16	ENST00000360547_81301444_81308795_747	IL16	papillary	-2.30712	6.39686e-05	0.000788596
pep1-d-ILK	ENST00000526711_6609335_6610608_702	ILK	papillary	-1.68716	0.000156278	0.0016225
pep2-alt-ILK	ENST00000530016_6604272_6608996_654	ILK	papillary	-1.68716	0.000156278	0.0016225
pep3-alt-IMPDH2	ENST00000679019_49026952_49028544_492	IMPDH2	papillary	1.10927	2.94859e-07	9.20499e-06
pep2-alt-IMPDH2	ENST00000676864_49024494_49026728_747	IMPDH2	papillary	1.10927	2.94859e-07	9.20499e-06
pep1-alt-IMPDH2	ENST00000462980_49024386_49026704_741	IMPDH2	papillary	1.10927	2.94859e-07	9.20499e-06
pep-alt-IQGAP3	ENST00000498755_156539373_156539465_93	IQGAP3	papillary	2.59818	0.000108148	0.00121168
pep-alt-IRF4	ENST00000495137_394830_397293_453	IRF4	papillary	-2.38912	0.0115307	0.0474118
pep-d-ISYNA1	ENST00000577820_18434916_18436067_735	ISYNA1	papillary	1.96649	9.15865e-12	1.33121e-09
pep-alt-ITIH4	ENST00000491663_52813424_52819402_723	ITIH4	papillary	1.94783	9.97415e-05	0.00113346
pep-u-KCNMB3	ENST00000392686_179259313_179259588_276	KCNMB3	papillary	1.06208	0.00637693	0.0302988
pep1-alt-KIF5C	ENST00000464066_149008026_149011673_363	KIF5C	papillary	-1.77851	0.0048206	0.024378
pep2-alt-KIF5C	ENST00000482151_149000340_149011673_744	KIF5C	papillary	-1.77851	0.0048206	0.024378
pep4-alt-KIF5C	ENST00000678891_148999578_148999712_135	KIF5C	papillary	-1.77851	0.0048206	0.024378
pep3-alt-KIF5C	ENST00000678363_149008133_149008198_66	KIF5C	papillary	-1.77851	0.0048206	0.024378
pep-alt-KNG1	ENST00000645544_186717543_186720278_369	KNG1	papillary	3.97646	0.000296968	0.00274105
pep1-alt-KPNA2	ENST00000583392_68042254_68044083_705	KPNA2	papillary	2.13698	5.59117e-09	3.09749e-07
pep2-alt-KPNA2	ENST00000677419_68043295_68046593_726	KPNA2	papillary	2.13698	5.59117e-09	3.09749e-07
pep3-alt-KPNA2	ENST00000679346_68037133_68043008_675	KPNA2	papillary	2.13698	5.59117e-09	3.09749e-07
pep-d-KRT13	ENST00000464634_41502373_41503722_747	KRT13	papillary	-14.0196	8.64358e-09	4.55515e-07
pep1-alt-KRT14	ENST00000441550_41582438_41582533_96	KRT14	papillary	-5.83625	0.00135971	0.00904521
pep3-alt-KRT14	ENST00000441550_41583011_41583383_279	KRT14	papillary	-5.83625	0.00135971	0.00904521
pep4-alt-KRT14	ENST00000441550_41583011_41583446_342	KRT14	papillary	-5.83625	0.00135971	0.00904521
pep2-alt-KRT14	ENST00000441550_41583011_41583254_150	KRT14	papillary	-5.83625	0.00135971	0.00904521
pep4-alt-KRT15	ENST00000474031_41515471_41518349_687	KRT15	papillary	-5.55546	0.000647107	0.0050344
pep3-alt-KRT15	ENST00000463447_41516962_41518452_327	KRT15	papillary	-5.55546	0.000647107	0.0050344
pep1-alt-KRT15	ENST00000393974_41516962_41518812_486	KRT15	papillary	-5.55546	0.000647107	0.0050344
pep2-alt-KRT15	ENST00000393974_41516962_41518833_507	KRT15	papillary	-5.55546	0.000647107	0.0050344
pep-alt-KRT23	ENST00000582754_40925353_40931452_744	KRT23	papillary	2.83972	0.0123429	0.0499196
pep-alt-KRT27	ENST00000540723_40777002_40777723_396	KRT27	papillary	-2.41806	0.00204052	0.0124107
pep2-d-KRT4	ENST00000548097_52807072_52809403_747	KRT4	papillary	-12.48	2.82382e-06	6.27812e-05
pep3-alt-KRT4	ENST00000549295_52809278_52810905_351	KRT4	papillary	-12.48	2.82382e-06	6.27812e-05
pep4-alt-KRT4	ENST00000552668_52810814_52813689_96	KRT4	papillary	-12.48	2.82382e-06	6.27812e-05
pep1-d-KRT4	ENST00000548097_52807072_52808811_687	KRT4	papillary	-12.48	2.82382e-06	6.27812e-05
pep3-alt-KRT5	ENST00000552629_52516636_52517938_555	KRT5	papillary	-10.3145	2.3979e-07	7.76373e-06
pep2-alt-KRT5	ENST00000552629_52516636_52516848_213	KRT5	papillary	-10.3145	2.3979e-07	7.76373e-06
pep1-alt-KRT5	ENST00000551013_52518058_52519160_321	KRT5	papillary	-10.3145	2.3979e-07	7.76373e-06
pep6-alt-KRT5	ENST00000552629_52516636_52519016_741	KRT5	papillary	-10.3145	2.3979e-07	7.76373e-06
pep5-alt-KRT5	ENST00000552629_52516636_52518977_702	KRT5	papillary	-10.3145	2.3979e-07	7.76373e-06
pep4-alt-KRT5	ENST00000552629_52516636_52517974_591	KRT5	papillary	-10.3145	2.3979e-07	7.76373e-06
pep1-alt-KRT6A	ENST00000549754_52490524_52491604_450	KRT6A	papillary	-8.93171	0.000105482	0.00118722
pep2-alt-KRT6A	ENST00000549898_52490642_52491736_588	KRT6A	papillary	-8.93171	0.000105482	0.00118722
pep1-alt-KRT6C	ENST00000553087_52470499_52471221_222	KRT6C	papillary	-8.98706	0.000112691	0.00125117
pep2-alt-KRT6C	ENST00000553087_52470499_52471302_303	KRT6C	papillary	-8.98706	0.000112691	0.00125117
pep-d-KRT72	ENST00000550829_52585985_52591583_690	KRT72	papillary	-4.62416	0.00221237	0.0132385
pep1-alt-KRT73	ENST00000546934_52611171_52618110_729	KRT73	papillary	-5.73289	0.000573142	0.00455866
pep2-alt-KRT73	ENST00000546934_52611171_52618113_732	KRT73	papillary	-5.73289	0.000573142	0.00455866
pep-d-KRT77	ENST00000553168_52691168_52694721_750	KRT77	papillary	-5.81775	0.00527028	0.0261052
pep-alt-KRT78	ENST00000551581_52846089_52847947_306	KRT78	papillary	-9.85377	0.000634837	0.00496465
pep-alt-LAG3	ENST00000538079_6777317_6778008_408	LAG3	papillary	-1.84163	0.00171202	0.0107895
pep1-alt-LDHD	ENST00000568164_75114525_75115563_690	LDHD	papillary	-1.56451	0.00691868	0.0322605
pep3-d-LDHD	ENST00000569876_75112359_75114086_735	LDHD	papillary	-1.56451	0.00691868	0.0322605
pep2-d-LDHD	ENST00000569876_75112359_75113793_537	LDHD	papillary	-1.56451	0.00691868	0.0322605
pep-d-LGALS9B	ENST00000578481_20449976_20456671_735	LGALS9B	papillary	-3.07112	0.0015924	0.0101972
pep-alt-LIMS2	ENST00000409754_127642192_127644103_249	LIMS2	papillary	-3.21167	1.37192e-05	0.000224923
pep-nc-LINC00092	ENST00000580908_96025426_96025566_141	LINC00092	papillary	-1.4277	0.000388551	0.00338309
pep-nc-LINC00163	ENST00000434081_44991515_44991613_99	LINC00163	papillary	-3.65281	0.000927157	0.00664872
pep-nc-LINC00205	ENST00000400362_45295666_45295728_63	LINC00205	papillary	1.55129	8.2871e-06	0.000149761
pep-nc-LINC00319	ENST00000448049_43446641_43446895_255	LINC00319	papillary	3.07259	0.000527853	0.00427389
pep4-nc-LINC00461	ENST00000664240_88536173_88536379_207	LINC00461	papillary	-2.3532	0.0117385	0.0480541
pep2-nc-LINC00461	ENST00000662060_88538172_88538246_75	LINC00461	papillary	-2.3532	0.0117385	0.0480541
pep3-nc-LINC00461	ENST00000662060_88538888_88538950_63	LINC00461	papillary	-2.3532	0.0117385	0.0480541
pep1-nc-LINC00461	ENST00000506978_88507611_88507679_69	LINC00461	papillary	-2.3532	0.0117385	0.0480541
pep-nc-LINC00540	ENST00000657205_22041102_22264330_372	LINC00540	papillary	3.18249	2.94324e-06	6.49026e-05
pep2-nc-LINC00595	ENST00000667413_78524415_78524513_99	LINC00595	papillary	-4.24877	1.70148e-07	5.76436e-06
pep1-nc-LINC00595	ENST00000624665_78551139_78551198_60	LINC00595	papillary	-4.24877	1.70148e-07	5.76436e-06
pep1-nc-LINC00624	ENST00000619867_147408592_147408678_87	LINC00624	papillary	1.80488	0.000245878	0.00235553
pep2-nc-LINC00624	ENST00000621316_147384409_147384486_78	LINC00624	papillary	1.80488	0.000245878	0.00235553
pep1-nc-LINC00710	ENST00000598573_10947214_10947357_144	LINC00710	papillary	-6.32223	5.88888e-05	0.000738089
pep2-nc-LINC00710	ENST00000598573_10947379_10947423_45	LINC00710	papillary	-6.32223	5.88888e-05	0.000738089
pep-nc-LINC01012	ENST00000628328_27710841_27710903_63	LINC01012	papillary	1.5661	0.00543283	0.0267242
pep1-nc-LINC01550	ENST00000499006_97925401_97925508_108	LINC01550	papillary	-2.04346	3.03801e-08	1.34204e-06
pep3-nc-LINC01550	ENST00000554822_97960004_97960069_66	LINC01550	papillary	-2.04346	3.03801e-08	1.34204e-06
pep2-nc-LINC01550	ENST00000499006_97969383_97969514_132	LINC01550	papillary	-2.04346	3.03801e-08	1.34204e-06
pep-nc-LINC01558	ENST00000495520_167784563_167784616_54	LINC01558	papillary	2.38211	5.05546e-06	0.00010057
pep-alt-LMNB2	ENST00000532465_2431548_2433867_381	LMNB2	papillary	1.42591	1.699e-05	0.000267827
pep-alt-LMO3	ENST00000539534_16600785_16602038_105	LMO3	papillary	-4.54568	1.10639e-06	2.88719e-05
pep-alt-LRPPRC	ENST00000463456_43888603_43901444_738	LRPPRC	papillary	1.02361	6.3214e-06	0.000120691
pep-alt-LSP1	ENST00000472974_1881541_1887560_717	LSP1	papillary	-1.53679	0.000884558	0.00641815
pep-alt-LTF	ENST00000462667_46454276_46455440_231	LTF	papillary	-5.33113	2.25115e-05	0.000339473
pep-d-MAB21L2	ENST00000317605_150584125_150584208_84	MAB21L2	papillary	-2.37608	0.00902459	0.0395173
pep-alt-MAOA	ENST00000490604_43743795_43744510_318	MAOA	papillary	-1.88803	0.000314242	0.00286238
pep-d-MAP6	ENST00000434603_75603631_75603738_108	MAP6	papillary	-2.8035	4.37095e-05	0.00057869
pep-alt-MAP7D2	ENST00000466145_20021546_20025888_345	MAP7D2	papillary	-2.39003	0.00527361	0.0261169
pep-alt-MAPK3	ENST00000483869_30118026_30123098_603	MAPK3	papillary	-1.10284	0.00802698	0.0361682
pep-nc-MAPT-IT1	ENST00000624111_45897063_45897386_324	MAPT-IT1	papillary	-3.18312	0.0108682	0.0452871
pep-alt-MASP1	ENST00000465015_187276640_187276717_78	MASP1	papillary	-2.28724	0.00112127	0.007739
pep-alt-MBNL1	ENST00000460166_152415064_152455556_525	MBNL1	papillary	-1.06732	0.00221106	0.0132336
pep-u-MC1R	ENST00000555427_89914959_89918952_456	MC1R	papillary	1.74186	6.67571e-06	0.000125768
pep-d-MCF2L	ENST00000375604_113097149_113097364_216	MCF2L	papillary	1.61214	1.13024e-07	4.11251e-06
pep1-alt-MCM2	ENST00000468414_127618046_127621770_735	MCM2	papillary	1.73708	2.13968e-06	5.03635e-05
pep2-d-MCM2	ENST00000477668_127608925_127619118_663	MCM2	papillary	1.73708	2.13968e-06	5.03635e-05
pep-nc-MEIS1-AS3	ENST00000454167_66427137_66433426_261	MEIS1-AS3	papillary	-4.02573	0.00210563	0.0127208
pep-alt-MGLL	ENST00000476682_127692201_127710650_414	MGLL	papillary	-1.91014	5.46426e-05	0.000691926
pep6-nc-MIR100HG	ENST00000648576_122413065_122413163_99	MIR100HG	papillary	-2.71567	3.98877e-05	0.000539451
pep4-nc-MIR100HG	ENST00000530955_122028537_122028635_99	MIR100HG	papillary	-2.71567	3.98877e-05	0.000539451
pep1-nc-MIR100HG	ENST00000528986_122100652_122100792_141	MIR100HG	papillary	-2.71567	3.98877e-05	0.000539451
pep3-nc-MIR100HG	ENST00000529804_122293464_122309406_300	MIR100HG	papillary	-2.71567	3.98877e-05	0.000539451
pep2-nc-MIR100HG	ENST00000528986_122101541_122101648_108	MIR100HG	papillary	-2.71567	3.98877e-05	0.000539451
pep5-nc-MIR100HG	ENST00000534297_122116177_122116236_60	MIR100HG	papillary	-2.71567	3.98877e-05	0.000539451
pep-nc-MIR497HG	ENST00000572453_7017617_7018180_564	MIR497HG	papillary	-2.8662	3.01056e-06	6.60636e-05
pep2-nc-MIR99AHG	ENST00000602659_16627271_16627420_150	MIR99AHG	papillary	-2.10409	0.000772464	0.00576576
pep3-nc-MIR99AHG	ENST00000662647_16485784_16537398_102	MIR99AHG	papillary	-2.10409	0.000772464	0.00576576
pep1-nc-MIR99AHG	ENST00000400178_16391683_16607070_129	MIR99AHG	papillary	-2.10409	0.000772464	0.00576576
pep-alt-MOB2	ENST00000526698_1480453_1480827_375	MOB2	papillary	-1.05201	0.000415153	0.00356987
pep-d-MRO	ENST00000256425_50797510_50797605_96	MRO	papillary	-2.5664	0.00303967	0.0170451
pep-alt-MSI2	ENST00000581523_57256743_57274273_318	MSI2	papillary	1.51572	1.36534e-11	1.86424e-09
pep-d-MTHFD2	ENST00000470592_74207724_74214239_744	MTHFD2	papillary	1.42243	0.000159714	0.00165309
pep3-alt-MYH11	ENST00000571275_15714908_15719614_735	MYH11	papillary	-6.0554	1.21902e-10	1.22971e-08
pep5-alt-MYH11	ENST00000576164_15719219_15721129_672	MYH11	papillary	-6.0554	1.21902e-10	1.22971e-08
pep1-alt-MYH11	ENST00000570785_15750009_15757931_717	MYH11	papillary	-6.0554	1.21902e-10	1.22971e-08
pep4-alt-MYH11	ENST00000571505_15786597_15856950_693	MYH11	papillary	-6.0554	1.21902e-10	1.22971e-08
pep6-alt-MYH11	ENST00000576164_15721344_15724274_405	MYH11	papillary	-6.0554	1.21902e-10	1.22971e-08
pep2-alt-MYH11	ENST00000570785_15750009_15757955_741	MYH11	papillary	-6.0554	1.21902e-10	1.22971e-08
pep-alt-MYL6	ENST00000550184_56159992_56160651_261	MYL6	papillary	-1.41547	0.000559235	0.00447306
pep4-alt-MYLK	ENST00000513111_123647223_123649180_318	MYLK	papillary	-4.07858	1.66037e-06	4.07332e-05
pep3-alt-MYLK	ENST00000511058_123667069_123682275_171	MYLK	papillary	-4.07858	1.66037e-06	4.07332e-05
pep2-alt-MYLK	ENST00000504946_123682102_123700428_735	MYLK	papillary	-4.07858	1.66037e-06	4.07332e-05
pep1-d-MYLK	ENST00000464489_123614108_123629580_735	MYLK	papillary	-4.07858	1.66037e-06	4.07332e-05
pep3-alt-MYO1B	ENST00000494129_191381420_191387556_744	MYO1B	papillary	1.33257	7.41567e-07	2.06683e-05
pep4-alt-MYO1B	ENST00000494129_191387779_191387889_111	MYO1B	papillary	1.33257	7.41567e-07	2.06683e-05
pep1-alt-MYO1B	ENST00000471904_191263386_191350290_639	MYO1B	papillary	1.33257	7.41567e-07	2.06683e-05
pep2-alt-MYO1B	ENST00000490069_191409077_191423957_744	MYO1B	papillary	1.33257	7.41567e-07	2.06683e-05
pep-d-MYRIP	ENST00000458441_40210046_40258163_720	MYRIP	papillary	-2.48975	4.22557e-06	8.73381e-05
pep-alt-MYT1L	ENST00000647604_1942649_1942759_111	MYT1L	papillary	-2.9118	0.010027	0.0426322
pep1-alt-NASP	ENST00000464190_45584093_45606608_480	NASP	papillary	1.20439	1.00005e-11	1.43633e-09
pep2-alt-NASP	ENST00000481782_45615021_45618138_690	NASP	papillary	1.20439	1.00005e-11	1.43633e-09
pep-d-NCAM1	ENST00000615112_113276565_113276657_93	NCAM1	papillary	-4.29959	5.82978e-09	3.19692e-07
pep-alt-NDRG2	ENST00000557353_21017599_21021845_735	NDRG2	papillary	-1.16796	2.28055e-05	0.000343481
pep1-alt-NDUFS7	ENST00000436115_1388846_1389592_747	NDUFS7	papillary	-1.02414	0.00080744	0.00596016
pep2-alt-NDUFS7	ENST00000546172_1386531_1395485_732	NDUFS7	papillary	-1.02414	0.00080744	0.00596016
pep1-nc-NEAT1	ENST00000501122_65426954_65427031_78	NEAT1	papillary	1.16997	0.0052084	0.0259031
pep2-nc-NEAT1	ENST00000501122_65431832_65431882_51	NEAT1	papillary	1.16997	0.0052084	0.0259031
pep3-nc-NEAT1	ENST00000501122_65437784_65437840_57	NEAT1	papillary	1.16997	0.0052084	0.0259031
pep-d-NEFM	ENST00000433454_24918954_24919091_138	NEFM	papillary	-3.8533	2.70357e-05	0.000392962
pep-alt-NELFCD	ENST00000477741_58987719_58989989_492	NELFCD	papillary	1.24564	2.81919e-10	2.42728e-08
pep-alt-NEXN	ENST00000480732_77935850_77942826_747	NEXN	papillary	-3.57886	1.68056e-05	0.000265395
pep-alt-NLN	ENST00000506799_65792506_65822912_735	NLN	papillary	1.09337	0.00211984	0.0127905
pep-d-NME1	ENST00000475573_51161199_51161842_189	NME1	papillary	1.24261	0.00788792	0.0357203
pep-alt-NOL11	ENST00000583108_67737092_67737693_240	NOL11	papillary	1.08906	8.3316e-10	6.1028e-08
pep4-alt-NOP56	ENST00000492135_2656504_2658291_669	NOP56	papillary	1.08998	9.46003e-13	1.93751e-10
pep2-alt-NOP56	ENST00000462630_2656887_2658291_510	NOP56	papillary	1.08998	9.46003e-13	1.93751e-10
pep1-d-NOP56	ENST00000415272_2658061_2658291_231	NOP56	papillary	1.08998	9.46003e-13	1.93751e-10
pep3-alt-NOP56	ENST00000480992_2654793_2656041_603	NOP56	papillary	1.08998	9.46003e-13	1.93751e-10
pep-alt-NOTCH1	ENST00000679969_136500309_136502021_726	NOTCH1	papillary	1.34199	0.00325954	0.0179547
pep-alt-NPTN	ENST00000565325_73561913_73633200_564	NPTN	papillary	-1.16575	2.14047e-06	5.03635e-05
pep-d-NRXN1	ENST00000405581_50918266_50918304_39	NRXN1	papillary	-5.89119	6.20574e-13	1.42632e-10
pep-alt-NUP107	ENST00000537598_68687042_68709242_630	NUP107	papillary	1.37923	4.01147e-19	5.42251e-16
pep-alt-NUP155	ENST00000515054_37301410_37303399_411	NUP155	papillary	1.25475	1.16313e-09	7.98099e-08
pep-alt-OGDHL	ENST00000490844_49735231_49738123_690	OGDHL	papillary	2.87977	0.0015747	0.0101073
pep-alt-OGN	ENST00000468743_92389842_92393113_243	OGN	papillary	-3.63778	2.55037e-06	5.77455e-05
pep-alt-OLFML3	ENST00000491700_113981035_113981766_732	OLFML3	papillary	-1.64813	0.00272105	0.015612
pep-alt-OPTN	ENST00000469025_13132067_13136863_330	OPTN	papillary	-1.32727	1.04813e-09	7.28435e-08
pep3-alt-OXCT1	ENST00000508557_41731732_41794065_375	OXCT1	papillary	-1.65535	7.45148e-06	0.000137415
pep1-alt-OXCT1	ENST00000508557_41731732_41762137_249	OXCT1	papillary	-1.65535	7.45148e-06	0.000137415
pep2-alt-OXCT1	ENST00000508557_41731732_41762182_294	OXCT1	papillary	-1.65535	7.45148e-06	0.000137415
pep1-alt-PAICS	ENST00000508554_56450661_56450714_54	PAICS	papillary	1.57761	7.15789e-12	1.09951e-09
pep2-alt-PAICS	ENST00000510584_56436313_56441901_255	PAICS	papillary	1.57761	7.15789e-12	1.09951e-09
pep-alt-PALLD	ENST00000507699_168915968_168926382_738	PALLD	papillary	-2.5837	0.000143138	0.00151399
pep2-alt-PALM	ENST00000593172_734179_746811_735	PALM	papillary	-1.20914	0.0115898	0.0475915
pep1-alt-PALM	ENST00000592870_709147_734268_516	PALM	papillary	-1.20914	0.0115898	0.0475915
pep1-nc-PART1	ENST00000504876_60523692_60523841_150	PART1	papillary	-4.76887	1.07959e-10	1.10977e-08
pep2-nc-PART1	ENST00000504876_60525842_60526081_240	PART1	papillary	-4.76887	1.07959e-10	1.10977e-08
pep3-nc-PART1	ENST00000515734_60490405_60490584_180	PART1	papillary	-4.76887	1.07959e-10	1.10977e-08
pep-alt-PARVA	ENST00000533345_12398353_12513343_642	PARVA	papillary	-1.27979	0.0107512	0.0449318
pep1-alt-PBLD	ENST00000277795_68288454_68288654_201	PBLD	papillary	-2.06734	0.00724293	0.0333752
pep2-alt-PBLD	ENST00000277795_68288930_68306868_438	PBLD	papillary	-2.06734	0.00724293	0.0333752
pep-d-PCDH10	ENST00000264360_133191107_133191145_39	PCDH10	papillary	-4.25549	4.2246e-05	0.000563749
pep-d-PCDH9	ENST00000377861_67201062_67201205_144	PCDH9	papillary	-3.68761	3.17737e-05	0.000450447
pep-alt-PDE1B	ENST00000548855_54569571_54570417_219	PDE1B	papillary	-2.71946	1.25227e-05	0.000207955
pep-alt-PDE6B	ENST00000467152_653263_654358_477	PDE6B	papillary	1.54175	0.00302818	0.0169919
pep-alt-PDLIM2	ENST00000448520_22585138_22593907_543	PDLIM2	papillary	-1.61662	0.00382545	0.0203665
pep2-d-PDLIM3	ENST00000629667_185502297_185514289_714	PDLIM3	papillary	-3.55233	2.65169e-06	5.96411e-05
pep1-alt-PDLIM3	ENST00000504011_185514289_185535434_567	PDLIM3	papillary	-3.55233	2.65169e-06	5.96411e-05
pep2-alt-PEPD	ENST00000591968_33387347_33395143_546	PEPD	papillary	-1.60779	0.0121117	0.0492167
pep1-alt-PEPD	ENST00000590408_33462994_33511039_291	PEPD	papillary	-1.60779	0.0121117	0.0492167
pep2-d-PFAS	ENST00000580356_8267560_8269261_738	PFAS	papillary	1.04777	1.57024e-07	5.39407e-06
pep1-alt-PFAS	ENST00000580356_8255069_8256603_507	PFAS	papillary	1.04777	1.57024e-07	5.39407e-06
pep-alt-PFDN4	ENST00000487129_54208535_54219147_483	PFDN4	papillary	1.80406	8.50154e-06	0.000152616
pep2-alt-PGA3	ENST00000539649_61203613_61206803_465	PGA3	papillary	-14.2701	4.58313e-16	2.81602e-13
pep1-alt-PGA3	ENST00000539649_61203529_61206803_549	PGA3	papillary	-14.2701	4.58313e-16	2.81602e-13
pep-alt-PGA4	ENST00000545726_61222365_61226513_561	PGA4	papillary	-26.4464	2.33378e-27	2.10312e-23
pep2-d-PGBD5	ENST00000391860_230316480_230316590_111	PGBD5	papillary	2.30205	1.34775e-06	3.38627e-05
pep1-d-PGBD5	ENST00000391860_230315066_230315209_144	PGBD5	papillary	2.30205	1.34775e-06	3.38627e-05
pep-alt-PGM5	ENST00000604870_68378337_68405013_648	PGM5	papillary	-5.32491	3.35686e-11	3.99792e-09
pep-alt-PINK1	ENST00000492302_20638299_20638427_129	PINK1	papillary	-1.2086	1.18488e-05	0.000198595
pep2-alt-PKP1	ENST00000477817_201328678_201328833_156	PKP1	papillary	-5.42064	0.00280932	0.0160198
pep1-alt-PKP1	ENST00000475988_201316227_201319879_603	PKP1	papillary	-5.42064	0.00280932	0.0160198
pep-d-PLIN5	ENST00000381848_4523126_4523266_141	PLIN5	papillary	-1.67193	0.00934746	0.0405892
pep-alt-PLOD3	ENST00000478082_101211590_101213003_642	PLOD3	papillary	1.29021	0.000603913	0.00475583
pep-alt-PNPO	ENST00000641709_47941681_47946779_741	PNPO	papillary	1.11431	0.000314441	0.00286322
pep-d-POMK	ENST00000614426_43122161_43122874_714	POMK	papillary	1.34092	0.000261472	0.00247771
pep2-d-POR	ENST00000454934_75985100_75986478_750	POR	papillary	1.41087	0.00871724	0.0384768
pep3-alt-POR	ENST00000487247_75983673_75985300_609	POR	papillary	1.41087	0.00871724	0.0384768
pep1-alt-POR	ENST00000412064_75980403_75986177_342	POR	papillary	1.41087	0.00871724	0.0384768
pep-alt-PPAT	ENST00000425339_56395355_56399502_639	PPAT	papillary	1.73779	1.2614e-13	3.37642e-11
pep2-alt-PPL	ENST00000589090_4888789_4890273_363	PPL	papillary	-3.81764	0.00166657	0.010569
pep1-alt-PPL	ENST00000588556_4892976_4893694_549	PPL	papillary	-3.81764	0.00166657	0.010569
pep3-alt-PPL	ENST00000590093_4891733_4892111_294	PPL	papillary	-3.81764	0.00166657	0.010569
pep-d-PPP1R12C	ENST00000263433_55091036_55091113_78	PPP1R12C	papillary	-1.71087	0.000515573	0.00420341
pep-alt-PPP4R4	ENST00000555690_94174466_94230620_432	PPP4R4	papillary	-2.98733	0.000116953	0.00128477
pep-alt-PRCD	ENST00000397630_76544343_76544516_174	PRCD	papillary	-1.29774	0.000635514	0.0049681
pep1-alt-PRKCSH	ENST00000585540_11447442_11448292_345	PRKCSH	papillary	1.4591	2.57022e-05	0.000377026
pep3-alt-PRKCSH	ENST00000589990_11442422_11445474_180	PRKCSH	papillary	1.4591	2.57022e-05	0.000377026
pep2-alt-PRKCSH	ENST00000587290_11448266_11449409_435	PRKCSH	papillary	1.4591	2.57022e-05	0.000377026
pep4-alt-PRKCSH	ENST00000589990_11442452_11445474_150	PRKCSH	papillary	1.4591	2.57022e-05	0.000377026
pep-alt-PRPH	ENST00000530631_49297519_49298350_252	PRPH	papillary	-3.87215	6.76182e-05	0.000826427
pep1-d-PSMD3	ENST00000415039_39989800_39996706_735	PSMD3	papillary	1.73784	5.83845e-08	2.34536e-06
pep3-alt-PSMD3	ENST00000580980_39986686_39990006_432	PSMD3	papillary	1.73784	5.83845e-08	2.34536e-06
pep2-d-PSMD3	ENST00000415039_39997333_39997578_123	PSMD3	papillary	1.73784	5.83845e-08	2.34536e-06
pep-alt-PSTPIP2	ENST00000593086_45993699_45993752_54	PSTPIP2	papillary	2.07876	6.76748e-10	5.16548e-08
pep2-nc-PTENP1-AS	ENST00000667245_33680304_33680483_180	PTENP1-AS	papillary	-5.10565	3.73418e-06	7.87286e-05
pep1-nc-PTENP1-AS	ENST00000627688_33678166_33680927_156	PTENP1-AS	papillary	-5.10565	3.73418e-06	7.87286e-05
pep-alt-PTGDS	ENST00000492068_136978813_136980852_636	PTGDS	papillary	-2.1096	0.000339462	0.00303685
pep2-d-PTGR1	ENST00000374324_111564242_111589298_726	PTGR1	papillary	-1.99249	0.000800728	0.00592438
pep1-alt-PTGR1	ENST00000374313_111592925_111599703_321	PTGR1	papillary	-1.99249	0.000800728	0.00592438
pep-alt-PUS1	ENST00000543754_131941294_131943583_735	PUS1	papillary	1.32816	1.16938e-09	8.0036e-08
pep1-nc-PVT1	ENST00000504719_127932625_127932690_66	PVT1	papillary	1.02369	0.0100381	0.0426697
pep2-nc-PVT1	ENST00000668619_128047554_128047724_171	PVT1	papillary	1.02369	0.0100381	0.0426697
pep1-nc-PWRN1	ENST00000562244_24521704_24521796_93	PWRN1	papillary	-5.5998	7.18936e-06	0.000133217
pep5-nc-PWRN1	ENST00000657427_24198375_24198536_162	PWRN1	papillary	-5.5998	7.18936e-06	0.000133217
pep2-nc-PWRN1	ENST00000565512_24513048_24513164_117	PWRN1	papillary	-5.5998	7.18936e-06	0.000133217
pep3-nc-PWRN1	ENST00000650803_24234043_24300315_339	PWRN1	papillary	-5.5998	7.18936e-06	0.000133217
pep4-nc-PWRN1	ENST00000652139_24752481_24752627_147	PWRN1	papillary	-5.5998	7.18936e-06	0.000133217
pep-u-RBMS1	ENST00000409075_160408522_160408560_39	RBMS1	papillary	-1.27811	0.000880875	0.00639358
pep-u-RCC1	ENST00000430407_28518848_28518916_69	RCC1	papillary	1.37978	0.00351005	0.0190349
pep-alt-RDH12	ENST00000552873_67727172_67729462_291	RDH12	papillary	-4.44048	9.27011e-08	3.47115e-06
pep-d-RENBP	ENST00000423624_153935289_153942965_705	RENBP	papillary	2.02984	0.000294195	0.0027201
pep-alt-RHCG	ENST00000558030_89472738_89479471_750	RHCG	papillary	-8.2423	0.000481562	0.00398623
pep-d-RNF182	ENST00000488300_13978089_13978307_219	RNF182	papillary	3.32534	2.28908e-07	7.48311e-06
pep-d-RPS6KA5	ENST00000614987_90859149_90859280_132	RPS6KA5	papillary	-1.41357	0.000257144	0.00244441
pep-alt-RRP1	ENST00000467112_43797953_43803771_720	RRP1	papillary	1.05387	0.000293278	0.00271255
pep2-alt-RUVBL1	ENST00000582176_128081253_128081567_315	RUVBL1	papillary	1.03875	4.15227e-09	2.34847e-07
pep1-alt-RUVBL1	ENST00000480616_128083968_128087762_165	RUVBL1	papillary	1.03875	4.15227e-09	2.34847e-07
pep-alt-S1PR3	ENST00000334490_88993944_88994033_90	S1PR3	papillary	-1.73545	0.0105737	0.0443538
pep-alt-SARS2	ENST00000602034_38918093_38919998_441	SARS2	papillary	1.03784	0.00018062	0.00182613
pep-d-SCUBE1	ENST00000360835_43201771_43201869_99	SCUBE1	papillary	-3.21744	4.46448e-06	9.0955e-05
pep1-d-SENP3-EIF4A1	ENST00000614237_7576662_7578483_735	SENP3-EIF4A1	papillary	1.44177	0.0109772	0.0456566
pep2-d-SENP3-EIF4A1	ENST00000614237_7577353_7578483_585	SENP3-EIF4A1	papillary	1.44177	0.0109772	0.0456566
pep-alt-SERF1B	ENST00000514285_70025695_70032384_216	SERF1B	papillary	-1.24063	0.00270322	0.015536
pep-d-SERPINB13	ENST00000438844_63594205_63597360_735	SERPINB13	papillary	-11.8211	0.000288035	0.00267206
pep2-alt-SERPINB4	ENST00000498496_63643113_63643577_270	SERPINB4	papillary	-8.10195	0.0058499	0.0282869
pep1-alt-SERPINB4	ENST00000498496_63643113_63643544_237	SERPINB4	papillary	-8.10195	0.0058499	0.0282869
pep2-alt-SERPINF1	ENST00000573763_1771853_1775076_237	SERPINF1	papillary	-1.2187	0.00142635	0.00937324
pep1-alt-SERPINF1	ENST00000572517_1776511_1777443_489	SERPINF1	papillary	-1.2187	0.00142635	0.00937324
pep1-d-SERPING1	ENST00000531133_57606099_57614578_726	SERPING1	papillary	-1.44476	0.00107777	0.00748654
pep3-alt-SERPING1	ENST00000677856_57600224_57606284_564	SERPING1	papillary	-1.44476	0.00107777	0.00748654
pep2-alt-SERPING1	ENST00000677275_57597693_57602210_705	SERPING1	papillary	-1.44476	0.00107777	0.00748654
pep-alt-SH3BGRL	ENST00000474113_81255566_81297224_375	SH3BGRL	papillary	-2.90878	2.21541e-12	4.09342e-10
pep-alt-SHCBP1	ENST00000566016_46603933_46616145_738	SHCBP1	papillary	1.81597	0.00186533	0.0115769
pep-alt-SLAMF7	ENST00000484221_160751335_160751559_225	SLAMF7	papillary	-2.23893	0.00845201	0.0375946
pep-u-SLC14A1	ENST00000436407_45726738_45727028_291	SLC14A1	papillary	-1.84924	0.000637437	0.00497923
pep-d-SLC16A7	ENST00000549033_59775037_59779676_693	SLC16A7	papillary	-2.62614	7.58942e-07	2.1109e-05
pep-alt-SLC5A2	ENST00000568188_31489016_31489548_459	SLC5A2	papillary	1.25555	0.00555637	0.0271893
pep-u-SLC7A14	ENST00000231706_170527019_170585969_129	SLC7A14	papillary	-4.72834	4.15059e-05	0.000556328
pep-u-SLC9A4	ENST00000295269_102473540_102473581_42	SLC9A4	papillary	-3.23266	0.0033164	0.0182122
pep-d-SLITRK5	ENST00000325089_87689382_87689570_189	SLITRK5	papillary	-2.59556	0.0026077	0.0150979
pep-d-SLMAP	ENST00000657480_57912461_57925925_747	SLMAP	papillary	-1.4948	0.00489996	0.0247146
pep2-alt-SMTN	ENST00000460658_31096654_31099242_732	SMTN	papillary	-2.96977	0.000250565	0.00239027
pep3-alt-SMTN	ENST00000489337_31095444_31098810_738	SMTN	papillary	-2.96977	0.000250565	0.00239027
pep1-alt-SMTN	ENST00000460658_31091098_31095458_714	SMTN	papillary	-2.96977	0.000250565	0.00239027
pep4-alt-SMTN	ENST00000493335_31093448_31095928_630	SMTN	papillary	-2.96977	0.000250565	0.00239027
pep-alt-SNCG	ENST00000465679_86958665_86962822_543	SNCG	papillary	-1.56221	0.00333044	0.0182819
pep8-nc-SNHG14	ENST00000656463_25016847_25016945_99	SNHG14	papillary	-2.98082	1.34253e-06	3.37946e-05
pep11-nc-SNHG14	ENST00000658853_25377748_25377822_75	SNHG14	papillary	-2.98082	1.34253e-06	3.37946e-05
pep5-nc-SNHG14	ENST00000640631_25056603_25059209_75	SNHG14	papillary	-2.98082	1.34253e-06	3.37946e-05
pep9-nc-SNHG14	ENST00000656474_25266215_25266262_48	SNHG14	papillary	-2.98082	1.34253e-06	3.37946e-05
pep3-nc-SNHG14	ENST00000557108_24984609_24984908_300	SNHG14	papillary	-2.98082	1.34253e-06	3.37946e-05
pep12-nc-SNHG14	ENST00000660542_25085281_25086533_66	SNHG14	papillary	-2.98082	1.34253e-06	3.37946e-05
pep1-nc-SNHG14	ENST00000551631_25001437_25001514_78	SNHG14	papillary	-2.98082	1.34253e-06	3.37946e-05
pep4-nc-SNHG14	ENST00000557108_24990981_24991088_108	SNHG14	papillary	-2.98082	1.34253e-06	3.37946e-05
pep10-nc-SNHG14	ENST00000657285_25102277_25102375_99	SNHG14	papillary	-2.98082	1.34253e-06	3.37946e-05
pep6-nc-SNHG14	ENST00000640631_25087647_25087745_99	SNHG14	papillary	-2.98082	1.34253e-06	3.37946e-05
pep13-nc-SNHG14	ENST00000661541_25094031_25094120_90	SNHG14	papillary	-2.98082	1.34253e-06	3.37946e-05
pep7-nc-SNHG14	ENST00000656463_25016331_25016465_135	SNHG14	papillary	-2.98082	1.34253e-06	3.37946e-05
pep2-nc-SNHG14	ENST00000551631_25020783_25020836_54	SNHG14	papillary	-2.98082	1.34253e-06	3.37946e-05
pep-nc-SNHG4	ENST00000507692_139279285_139279356_72	SNHG4	papillary	1.54725	0.00264258	0.0152654
pep1-alt-SORBS1	ENST00000474353_95346452_95354929_210	SORBS1	papillary	-3.61492	2.34467e-06	5.39015e-05
pep2-alt-SORBS1	ENST00000474353_95346452_95384271_750	SORBS1	papillary	-3.61492	2.34467e-06	5.39015e-05
pep3-alt-SORBS2	ENST00000480146_185614750_185615203_369	SORBS2	papillary	-3.59515	5.12594e-10	4.06393e-08
pep2-alt-SORBS2	ENST00000478461_185587630_185589799_180	SORBS2	papillary	-3.59515	5.12594e-10	4.06393e-08
pep1-alt-SORBS2	ENST00000470685_185646653_185662230_732	SORBS2	papillary	-3.59515	5.12594e-10	4.06393e-08
pep2-nc-SOX2-OT	ENST00000492337_181610906_181739613_177	SOX2-OT	papillary	-1.55122	0.00121054	0.00824355
pep1-nc-SOX2-OT	ENST00000466034_181739633_181739695_63	SOX2-OT	papillary	-1.55122	0.00121054	0.00824355
pep6-nc-SOX2-OT	ENST00000644358_181723501_181739613_168	SOX2-OT	papillary	-1.55122	0.00121054	0.00824355
pep4-nc-SOX2-OT	ENST00000642823_181727754_181727819_66	SOX2-OT	papillary	-1.55122	0.00121054	0.00824355
pep3-nc-SOX2-OT	ENST00000631025_181709118_181709240_123	SOX2-OT	papillary	-1.55122	0.00121054	0.00824355
pep5-nc-SOX2-OT	ENST00000643667_181058346_181058480_135	SOX2-OT	papillary	-1.55122	0.00121054	0.00824355
pep3-alt-STIM1	ENST00000533445_4055540_4082196_405	STIM1	papillary	-1.17296	0.000307979	0.0028209
pep1-alt-STIM1	ENST00000526156_4086422_4091795_636	STIM1	papillary	-1.17296	0.000307979	0.0028209
pep2-alt-STIM1	ENST00000533343_4082265_4083503_429	STIM1	papillary	-1.17296	0.000307979	0.0028209
pep-alt-STT3B	ENST00000463044_31626086_31633159_381	STT3B	papillary	1.32594	1.42097e-07	4.95051e-06
pep1-alt-STX12	ENST00000468761_27773329_27801821_411	STX12	papillary	-1.0917	3.98322e-06	8.30935e-05
pep2-alt-STX12	ENST00000472285_27810273_27817934_207	STX12	papillary	-1.0917	3.98322e-06	8.30935e-05
pep-d-SULF1	ENST00000260128_69659949_69659996_48	SULF1	papillary	2.19363	3.30949e-05	0.000465431
pep-alt-SULT1C2	ENST00000442801_108294262_108308461_606	SULT1C2	papillary	-2.75541	0.0103969	0.0438286
pep-alt-SYNE1	ENST00000347037_152151567_152152056_222	SYNE1	papillary	-1.74413	0.00221701	0.0132586
pep-alt-SYP	ENST00000472737_49197588_49200168_336	SYP	papillary	-1.58773	0.00101033	0.00712983
pep1-d-SYTL2	ENST00000389959_85695198_85707470_741	SYTL2	papillary	-1.82733	0.00510883	0.0255394
pep2-alt-SYTL2	ENST00000438197_85733913_85734608_696	SYTL2	papillary	-1.82733	0.00510883	0.0255394
pep3-alt-TAGLN	ENST00000533863_117203457_117203939_186	TAGLN	papillary	-3.58277	4.58913e-06	9.32835e-05
pep4-alt-TAGLN	ENST00000533863_117203814_117203939_126	TAGLN	papillary	-3.58277	4.58913e-06	9.32835e-05
pep1-alt-TAGLN	ENST00000533863_117203322_117203939_321	TAGLN	papillary	-3.58277	4.58913e-06	9.32835e-05
pep2-alt-TAGLN	ENST00000533863_117203382_117203939_261	TAGLN	papillary	-3.58277	4.58913e-06	9.32835e-05
pep2-nc-TARID	ENST00000607641_133887015_133887059_45	TARID	papillary	-2.11274	1.91287e-07	6.39239e-06
pep1-nc-TARID	ENST00000607033_133536424_133536486_63	TARID	papillary	-2.11274	1.91287e-07	6.39239e-06
pep-d-TBL2	ENST00000417008_73570510_73572959_732	TBL2	papillary	1.09897	0.000247216	0.00236668
pep-d-TC2N	ENST00000340892_91782898_91782963_66	TC2N	papillary	1.23525	0.00778401	0.0353326
pep-alt-TFAP2E	ENST00000650429_35588371_35594673_723	TFAP2E	papillary	1.93601	2.65889e-05	0.000387509
pep-alt-TFRC	ENST00000464368_196062565_196065548_393	TFRC	papillary	1.4663	0.00145526	0.00951924
pep-alt-TGFB1I1	ENST00000564176_31476594_31477573_681	TGFB1I1	papillary	-2.52013	0.000338125	0.00302789
pep-alt-TGM3	ENST00000463090_2313012_2325981_462	TGM3	papillary	-8.00439	1.47678e-05	0.00023907
pep-alt-THY1	ENST00000527590_119419411_119423149_483	THY1	papillary	1.51685	0.00175422	0.0109933
pep-d-TIGD1	ENST00000408957_232543968_232544276_309	TIGD1	papillary	1.44429	2.98127e-06	6.55806e-05
pep-d-TLE4	ENST00000462803_79718969_79725141_732	TLE4	papillary	-1.68121	2.94061e-13	7.09817e-11
pep-u-TMEM74B	ENST00000381894_1183949_1184077_129	TMEM74B	papillary	2.30975	4.99726e-05	0.000644565
pep-d-TMEM9	ENST00000367330_201135298_201135462_165	TMEM9	papillary	1.11191	0.00139647	0.00922005
pep-alt-TMOD2	ENST00000560576_51784198_51784341_144	TMOD2	papillary	-2.16361	2.4176e-05	0.000358725
pep2-alt-TMPO	ENST00000548223_98544514_98547855_507	TMPO	papillary	1.13551	0.000145311	0.00153038
pep1-alt-TMPO	ENST00000548223_98544293_98547855_636	TMPO	papillary	1.13551	0.000145311	0.00153038
pep-alt-TMTC1	ENST00000553189_29755788_29755865_78	TMTC1	papillary	-2.87268	2.27281e-05	0.000342505
pep-d-TNFAIP2	ENST00000559406_103130091_103131066_150	TNFAIP2	papillary	1.13713	0.0104809	0.0440741
pep2-alt-TNS1	ENST00000492338_217890865_217895056_420	TNS1	papillary	-2.91775	8.14241e-05	0.000957504
pep1-alt-TNS1	ENST00000490566_217804462_217813739_711	TNS1	papillary	-2.91775	8.14241e-05	0.000957504
pep-alt-TNS2	ENST00000549311_53061009_53062661_681	TNS2	papillary	-1.69624	0.000420318	0.00359753
pep-alt-TOM1L2	ENST00000537091_17869288_17907511_741	TOM1L2	papillary	-1.53757	0.000506914	0.00414031
pep-alt-TOR1AIP1	ENST00000524653_179884001_179904752_450	TOR1AIP1	papillary	-1.19634	0.00100316	0.00708848
pep-nc-TP53TG1	ENST00000661943_87323115_87323252_138	TP53TG1	papillary	-1.29901	0.000799208	0.0059195
pep4-alt-TPM1	ENST00000644204_63044129_63061727_438	TPM1	papillary	-3.0866	2.98604e-05	0.000427583
pep6-alt-TPM1	ENST00000651344_63042857_63060940_537	TPM1	papillary	-3.0866	2.98604e-05	0.000427583
pep3-alt-TPM1	ENST00000644204_63043982_63061727_585	TPM1	papillary	-3.0866	2.98604e-05	0.000427583
pep2-alt-TPM1	ENST00000558314_63042857_63043870_252	TPM1	papillary	-3.0866	2.98604e-05	0.000427583
pep1-alt-TPM1	ENST00000558314_63042830_63043870_279	TPM1	papillary	-3.0866	2.98604e-05	0.000427583
pep5-alt-TPM1	ENST00000651344_63042830_63060940_564	TPM1	papillary	-3.0866	2.98604e-05	0.000427583
pep2-alt-TPM2	ENST00000471212_35684794_35689217_741	TPM2	papillary	-3.17702	0.000217443	0.0021253
pep1-alt-TPM2	ENST00000471212_35684794_35685741_630	TPM2	papillary	-3.17702	0.000217443	0.0021253
pep3-alt-TPM2	ENST00000643485_35683162_35685523_450	TPM2	papillary	-3.17702	0.000217443	0.0021253
pep-nc-TRG-AS1	ENST00000668633_38352770_38352820_51	TRG-AS1	papillary	-1.9354	0.00627025	0.0298918
pep-d-TRPM3	ENST00000377110_70529439_70529540_102	TRPM3	papillary	-1.78857	0.00166652	0.010569
pep-alt-TSPYL2	ENST00000556808_53083132_53084934_564	TSPYL2	papillary	-2.08434	0.00143033	0.00939021
pep-d-TTC26	ENST00000476296_139166875_139189429_732	TTC26	papillary	1.07409	9.59511e-05	0.00109684
pep6-nc-TTTY14	ENST00000652699_19043729_19043851_123	TTTY14	papillary	-4.20636	0.000546662	0.00439258
pep1-nc-TTTY14	ENST00000324446_18877794_18878090_297	TTTY14	papillary	-4.20636	0.000546662	0.00439258
pep2-nc-TTTY14	ENST00000447937_19043166_19043243_78	TTTY14	papillary	-4.20636	0.000546662	0.00439258
pep3-nc-TTTY14	ENST00000651396_18878953_18879039_87	TTTY14	papillary	-4.20636	0.000546662	0.00439258
pep4-nc-TTTY14	ENST00000652153_18840048_18840119_72	TTTY14	papillary	-4.20636	0.000546662	0.00439258
pep5-nc-TTTY14	ENST00000652348_18806132_18806203_72	TTTY14	papillary	-4.20636	0.000546662	0.00439258
pep2-alt-TUBA1A	ENST00000548363_49186286_49188979_399	TUBA1A	papillary	-1.60976	0.00895945	0.0393021
pep1-alt-TUBA1A	ENST00000548363_49186286_49186629_192	TUBA1A	papillary	-1.60976	0.00895945	0.0393021
pep3-alt-TUBA1A	ENST00000550811_49185013_49185759_747	TUBA1A	papillary	-1.60976	0.00895945	0.0393021
pep-alt-TUBB2A	ENST00000680036_3155620_3157538_357	TUBB2A	papillary	-1.40121	0.000129694	0.00139964
pep-d-TUBB3	ENST00000555609_89935100_89935801_702	TUBB3	papillary	2.96959	3.25053e-06	6.99666e-05
pep2-alt-TUBB6	ENST00000417736_12325813_12326127_315	TUBB6	papillary	-1.72774	0.00471085	0.0239575
pep1-alt-TUBB6	ENST00000417736_12325432_12326127_696	TUBB6	papillary	-1.72774	0.00471085	0.0239575
pep-alt-TUBG2	ENST00000588870_42663501_42666797_750	TUBG2	papillary	-1.16732	0.0105249	0.0441972
pep-d-VAX2	ENST00000432367_70963595_70965118_456	VAX2	papillary	2.41209	3.86083e-05	0.000525038
pep-alt-VCAN	ENST00000513016_83553465_83580431_594	VCAN	papillary	1.25202	0.00985233	0.0420653
pep-u-VEGFA	ENST00000372067_43770219_43770353_135	VEGFA	papillary	1.28649	0.000496637	0.0040736
pep-nc-WDFY3-AS2	ENST00000651069_84985331_84985567_237	WDFY3-AS2	papillary	-1.30368	0.000427181	0.00364087
pep-alt-WDR62	ENST00000589953_36067895_36068005_111	WDR62	papillary	2.18425	2.58326e-05	0.000378528
pep-d-XRCC2	ENST00000359321_152648480_152648569_90	XRCC2	papillary	2.78154	2.16682e-13	5.27748e-11
pep-nc-ZEB2-AS1	ENST00000427278_144520651_144520872_222	ZEB2-AS1	papillary	-1.35832	0.00679796	0.0318735
pep-alt-ZNF385B	ENST00000466398_179444958_179514099_612	ZNF385B	papillary	-4.24017	2.31286e-09	1.40512e-07
pep-d-ZNF385D	ENST00000281523_21414246_21414392_147	ZNF385D	papillary	-1.86068	0.00553553	0.0271057
pep1-nc-ZNF790-AS1	ENST00000587413_36803517_36803840_324	ZNF790-AS1	papillary	-1.92826	4.99307e-05	0.000644333
pep2-nc-ZNF790-AS1	ENST00000650959_36830627_36830839_213	ZNF790-AS1	papillary	-1.92826	4.99307e-05	0.000644333
pep2-alt-A2ML1	ENST00000545850_8857238_8857589_186	A2ML1	tubular	-8.50759	2.05309e-32	3.77178e-30
pep1-alt-A2ML1	ENST00000537546_8823580_8834793_351	A2ML1	tubular	-8.50759	2.05309e-32	3.77178e-30
pep-d-AASS	ENST00000431170_122076492_122091783_747	AASS	tubular	-1.11602	7.67373e-08	4.77327e-07
pep-nc-ABALON	ENST00000629058_31721704_31721856_153	ABALON	tubular	1.46428	9.04385e-10	7.62182e-09
pep-d-ABAT	ENST00000566590_8768908_8781427_750	ABAT	tubular	-1.21824	8.94502e-06	3.83344e-05
pep-nc-AC016549.1	ENST00000669641_14357275_14357358_84	AC016549.1	tubular	1.10765	0.00109269	0.00301919
pep-nc-AC242988.1	ENST00000611044_150255246_150255314_69	AC242988.1	tubular	1.76279	8.99858e-07	4.66597e-06
pep1-alt-ACAA1	ENST00000489559_38134500_38136957_351	ACAA1	tubular	-1.0389	1.95495e-10	1.84179e-09
pep2-d-ACAA1	ENST00000625927_38123050_38129303_741	ACAA1	tubular	-1.0389	1.95495e-10	1.84179e-09
pep3-alt-ACADM	ENST00000681289_75745738_75762760_732	ACADM	tubular	-1.16473	1.43605e-14	2.46668e-13
pep1-d-ACADM	ENST00000680743_75734848_75750850_582	ACADM	tubular	-1.16473	1.43605e-14	2.46668e-13
pep2-alt-ACADM	ENST00000681289_75724767_75742276_729	ACADM	tubular	-1.16473	1.43605e-14	2.46668e-13
pep1-alt-ACADS	ENST00000539690_120725802_120737219_528	ACADS	tubular	-1.36669	3.21975e-09	2.51399e-08
pep2-alt-ACADS	ENST00000539690_120737365_120737532_168	ACADS	tubular	-1.36669	3.21975e-09	2.51399e-08
pep-alt-ACADSB	ENST00000541070_123053097_123053762_132	ACADSB	tubular	-1.1404	3.3841e-12	4.17669e-11
pep2-alt-ACAT1	ENST00000671707_108138994_108147387_750	ACAT1	tubular	-1.01916	7.58866e-13	1.02527e-11
pep1-alt-ACAT1	ENST00000531813_108134260_108142579_591	ACAT1	tubular	-1.01916	7.58866e-13	1.02527e-11
pep6-alt-ACO2	ENST00000678600_41524858_41527461_633	ACO2	tubular	-1.01873	2.51445e-10	2.33112e-09
pep2-alt-ACO2	ENST00000676883_41526097_41528610_744	ACO2	tubular	-1.01873	2.51445e-10	2.33112e-09
pep3-alt-ACO2	ENST00000677427_41511903_41520338_741	ACO2	tubular	-1.01873	2.51445e-10	2.33112e-09
pep7-alt-ACO2	ENST00000679264_41469489_41517325_711	ACO2	tubular	-1.01873	2.51445e-10	2.33112e-09
pep5-alt-ACO2	ENST00000678394_41507936_41517974_654	ACO2	tubular	-1.01873	2.51445e-10	2.33112e-09
pep8-alt-ACO2	ENST00000679311_41515491_41523029_699	ACO2	tubular	-1.01873	2.51445e-10	2.33112e-09
pep1-d-ACO2	ENST00000676664_41525253_41528610_675	ACO2	tubular	-1.01873	2.51445e-10	2.33112e-09
pep4-alt-ACO2	ENST00000678394_41469132_41502732_291	ACO2	tubular	-1.01873	2.51445e-10	2.33112e-09
pep-d-ACSF2	ENST00000510410_50463900_50474549_717	ACSF2	tubular	-1.01205	1.14746e-05	4.81931e-05
pep3-alt-ACTA2	ENST00000480297_88941212_88947350_468	ACTA2	tubular	-2.94852	8.93029e-23	4.64172e-21
pep5-alt-ACTA2	ENST00000480297_88941212_88948930_633	ACTA2	tubular	-2.94852	8.93029e-23	4.64172e-21
pep2-alt-ACTA2	ENST00000480297_88941212_88947317_435	ACTA2	tubular	-2.94852	8.93029e-23	4.64172e-21
pep4-alt-ACTA2	ENST00000480297_88941212_88948900_603	ACTA2	tubular	-2.94852	8.93029e-23	4.64172e-21
pep1-alt-ACTA2	ENST00000480297_88941212_88947311_429	ACTA2	tubular	-2.94852	8.93029e-23	4.64172e-21
pep3-alt-ACTC1	ENST00000647798_34790415_34792231_465	ACTC1	tubular	-2.56	4.97816e-11	5.17279e-10
pep1-alt-ACTC1	ENST00000647798_34790415_34791221_249	ACTC1	tubular	-2.56	4.97816e-11	5.17279e-10
pep5-alt-ACTC1	ENST00000647798_34792521_34793940_420	ACTC1	tubular	-2.56	4.97816e-11	5.17279e-10
pep2-alt-ACTC1	ENST00000647798_34790415_34791293_321	ACTC1	tubular	-2.56	4.97816e-11	5.17279e-10
pep4-alt-ACTC1	ENST00000647798_34792521_34793563_315	ACTC1	tubular	-2.56	4.97816e-11	5.17279e-10
pep6-alt-ACTC1	ENST00000650163_34790415_34793299_732	ACTC1	tubular	-2.56	4.97816e-11	5.17279e-10
pep3-d-ACTG2	ENST00000438902_73919510_73919572_63	ACTG2	tubular	-4.07155	1.66859e-18	4.84891e-17
pep2-d-ACTG2	ENST00000438902_73914724_73919572_471	ACTG2	tubular	-4.07155	1.66859e-18	4.84891e-17
pep1-d-ACTG2	ENST00000438902_73909085_73919572_732	ACTG2	tubular	-4.07155	1.66859e-18	4.84891e-17
pep4-alt-ACTN1	ENST00000556083_68874862_68882463_729	ACTN1	tubular	-1.11145	5.17347e-07	2.8006e-06
pep5-alt-ACTN1	ENST00000556083_68887884_68888231_348	ACTN1	tubular	-1.11145	5.17347e-07	2.8006e-06
pep3-alt-ACTN1	ENST00000554508_68900905_68921027_486	ACTN1	tubular	-1.11145	5.17347e-07	2.8006e-06
pep1-alt-ACTN1	ENST00000553882_68878452_68879018_567	ACTN1	tubular	-1.11145	5.17347e-07	2.8006e-06
pep2-alt-ACTN1	ENST00000554508_68900905_68902515_81	ACTN1	tubular	-1.11145	5.17347e-07	2.8006e-06
pep1-alt-ADA	ENST00000492931_44622863_44629129_687	ADA	tubular	-2.13382	1.02079e-14	1.787e-13
pep2-alt-ADA	ENST00000539235_44619837_44623072_477	ADA	tubular	-2.13382	1.02079e-14	1.787e-13
pep3-alt-ADA	ENST00000545776_44626455_44651607_363	ADA	tubular	-2.13382	1.02079e-14	1.787e-13
pep-nc-ADD3-AS1	ENST00000627565_109953881_109997566_129	ADD3-AS1	tubular	1.23042	3.42449e-06	1.59503e-05
pep3-alt-ADH1B	ENST00000632775_99315784_99316164_381	ADH1B	tubular	-4.12726	1.23909e-23	7.07298e-22
pep1-alt-ADH1B	ENST00000504498_99317969_99321361_366	ADH1B	tubular	-4.12726	1.23909e-23	7.07298e-22
pep2-alt-ADH1B	ENST00000515694_99307843_99316011_672	ADH1B	tubular	-4.12726	1.23909e-23	7.07298e-22
pep-alt-ADH7	ENST00000485660_99413151_99415632_177	ADH7	tubular	-8.40789	3.57162e-44	3.08569e-41
pep-d-ADHFE1	ENST00000426810_66444418_66453731_714	ADHFE1	tubular	-3.09158	1.14878e-32	2.21215e-30
pep-nc-ADIRF-AS1	ENST00000609170_86965596_86965712_117	ADIRF-AS1	tubular	-1.16131	4.51704e-08	2.91877e-07
pep1-nc-AFAP1-AS1	ENST00000608442_7774862_7775083_222	AFAP1-AS1	tubular	2.46667	1.38919e-06	6.93642e-06
pep2-nc-AFAP1-AS1	ENST00000608442_7777601_7777723_123	AFAP1-AS1	tubular	2.46667	1.38919e-06	6.93642e-06
pep2-alt-AGT	ENST00000681347_230705932_230710472_747	AGT	tubular	1.32745	3.46595e-06	1.612e-05
pep1-alt-AGT	ENST00000679854_230709957_230710691_735	AGT	tubular	1.32745	3.46595e-06	1.612e-05
pep-alt-AHNAK	ENST00000525875_62433855_62517298_426	AHNAK	tubular	-1.73928	2.20418e-16	4.81276e-15
pep-alt-AHNAK2	ENST00000555122_104954885_104970456_669	AHNAK2	tubular	-2.32867	6.83585e-11	6.92598e-10
pep-alt-AHSG	ENST00000478441_186613142_186617512_735	AHSG	tubular	2.87734	9.43137e-07	4.8697e-06
pep1-nc-AIRN	ENST00000601203_160005112_160005519_408	AIRN	tubular	1.0029	0.000333595	0.00103783
pep2-nc-AIRN	ENST00000601203_160005494_160005598_105	AIRN	tubular	1.0029	0.000333595	0.00103783
pep3-nc-AIRN	ENST00000601203_160007374_160007502_129	AIRN	tubular	1.0029	0.000333595	0.00103783
pep-alt-AKR1B10	ENST00000498818_134537602_134539018_228	AKR1B10	tubular	-2.51345	4.50825e-08	2.91368e-07
pep1-alt-AKR1B15	ENST00000467156_134565481_134569532_354	AKR1B15	tubular	-3.60907	1.40286e-13	2.08867e-12
pep2-alt-AKR1B15	ENST00000467156_134568296_134569532_150	AKR1B15	tubular	-3.60907	1.40286e-13	2.08867e-12
pep1-alt-AKR1C1	ENST00000477661_4963301_4967112_582	AKR1C1	tubular	-2.28734	2.09617e-09	1.67977e-08
pep2-alt-AKR1C1	ENST00000477661_4967434_4967475_42	AKR1C1	tubular	-2.28734	2.09617e-09	1.67977e-08
pep3-alt-AKR1C1	ENST00000477661_4968294_4977739_615	AKR1C1	tubular	-2.28734	2.09617e-09	1.67977e-08
pep2-alt-AKR1C2	ENST00000460124_4989999_4999292_615	AKR1C2	tubular	-2.78177	7.55782e-11	7.61644e-10
pep1-d-AKR1C2	ENST00000455190_4999972_5000187_216	AKR1C2	tubular	-2.78177	7.55782e-11	7.61644e-10
pep2-alt-AKR1C3	ENST00000605322_5094445_5099644_570	AKR1C3	tubular	-1.50093	1.26244e-06	6.36114e-06
pep1-alt-AKR1C3	ENST00000603484_5105610_5107500_108	AKR1C3	tubular	-1.50093	1.26244e-06	6.36114e-06
pep1-d-ALB	ENST00000476441_73415078_73420295_726	ALB	tubular	1.97014	0.000401202	0.00122479
pep13-alt-ALB	ENST00000515133_73404301_73408806_510	ALB	tubular	1.97014	0.000401202	0.00122479
pep4-d-ALB	ENST00000476441_73418202_73420295_285	ALB	tubular	1.97014	0.000401202	0.00122479
pep9-alt-ALB	ENST00000505649_73413633_73418100_246	ALB	tubular	1.97014	0.000401202	0.00122479
pep2-d-ALB	ENST00000476441_73416277_73420295_615	ALB	tubular	1.97014	0.000401202	0.00122479
pep8-alt-ALB	ENST00000505649_73413552_73418100_327	ALB	tubular	1.97014	0.000401202	0.00122479
pep3-d-ALB	ENST00000476441_73417565_73420295_504	ALB	tubular	1.97014	0.000401202	0.00122479
pep6-alt-ALB	ENST00000505649_73409476_73418100_699	ALB	tubular	1.97014	0.000401202	0.00122479
pep12-alt-ALB	ENST00000510166_73408741_73408806_66	ALB	tubular	1.97014	0.000401202	0.00122479
pep7-alt-ALB	ENST00000505649_73413540_73418100_339	ALB	tubular	1.97014	0.000401202	0.00122479
pep11-alt-ALB	ENST00000510166_73406690_73408806_285	ALB	tubular	1.97014	0.000401202	0.00122479
pep10-alt-ALB	ENST00000510166_73405148_73408806_372	ALB	tubular	1.97014	0.000401202	0.00122479
pep5-d-ALB	ENST00000476441_73419568_73420295_114	ALB	tubular	1.97014	0.000401202	0.00122479
pep-d-ALDH1A2	ENST00000430119_57955200_57965788_717	ALDH1A2	tubular	-1.65596	1.18627e-06	6.00765e-06
pep1-alt-ALDH3A1	ENST00000479677_19738224_19742083_750	ALDH3A1	tubular	-2.76188	3.76123e-10	3.39445e-09
pep2-alt-ALDH3A1	ENST00000575860_19743131_19745144_510	ALDH3A1	tubular	-2.76188	3.76123e-10	3.39445e-09
pep1-alt-ALDH3A2	ENST00000672059_19656504_19671792_570	ALDH3A2	tubular	-1.1681	7.06181e-11	7.13908e-10
pep2-alt-ALDH3A2	ENST00000672564_19652555_19663520_735	ALDH3A2	tubular	-1.1681	7.06181e-11	7.13908e-10
pep-alt-ALDH3B2	ENST00000534425_67664360_67666393_750	ALDH3B2	tubular	-2.33435	5.85657e-05	0.000214741
pep1-alt-ALDH6A1	ENST00000554231_74071136_74071950_417	ALDH6A1	tubular	-1.2868	1.2744e-18	3.76851e-17
pep2-alt-ALDH6A1	ENST00000554231_74071136_74084352_747	ALDH6A1	tubular	-1.2868	1.2744e-18	3.76851e-17
pep3-alt-ALDH6A1	ENST00000554501_74060645_74067545_729	ALDH6A1	tubular	-1.2868	1.2744e-18	3.76851e-17
pep2-alt-ALDOB	ENST00000648906_101429674_101430926_444	ALDOB	tubular	-3.20906	5.76626e-07	3.09113e-06
pep1-alt-ALDOB	ENST00000616752_101421812_101424975_189	ALDOB	tubular	-3.20906	5.76626e-07	3.09113e-06
pep2-alt-ALOX15	ENST00000576572_4638326_4639160_285	ALOX15	tubular	1.66503	1.83082e-05	7.39406e-05
pep1-alt-ALOX15	ENST00000573740_4639050_4641660_429	ALOX15	tubular	1.66503	1.83082e-05	7.39406e-05
pep-u-ANK2	ENST00000673536_112904494_112949146_63	ANK2	tubular	-2.85845	2.95842e-20	1.08079e-18
pep7-alt-ANXA1	ENST00000491192_73168972_73170104_237	ANXA1	tubular	-4.06702	5.73434e-25	3.84285e-23
pep6-alt-ANXA1	ENST00000491192_73168907_73168963_57	ANXA1	tubular	-4.06702	5.73434e-25	3.84285e-23
pep4-alt-ANXA1	ENST00000468639_73158734_73159429_171	ANXA1	tubular	-4.06702	5.73434e-25	3.84285e-23
pep1-alt-ANXA1	ENST00000468639_73151903_73159429_312	ANXA1	tubular	-4.06702	5.73434e-25	3.84285e-23
pep5-alt-ANXA1	ENST00000468639_73158794_73159429_111	ANXA1	tubular	-4.06702	5.73434e-25	3.84285e-23
pep3-alt-ANXA1	ENST00000468639_73158542_73159429_270	ANXA1	tubular	-4.06702	5.73434e-25	3.84285e-23
pep8-alt-ANXA1	ENST00000495713_73160266_73167585_618	ANXA1	tubular	-4.06702	5.73434e-25	3.84285e-23
pep2-alt-ANXA1	ENST00000468639_73158536_73159429_276	ANXA1	tubular	-4.06702	5.73434e-25	3.84285e-23
pep-alt-ANXA10	ENST00000507278_168165195_168187431_624	ANXA10	tubular	-1.38212	0.00789692	0.0175327
pep-alt-ANXA6	ENST00000520378_151139086_151157723_540	ANXA6	tubular	-1.58613	1.85715e-14	3.13938e-13
pep1-alt-ANXA8	ENST00000577813_47468850_47476240_498	ANXA8	tubular	-4.35324	1.72735e-10	1.64335e-09
pep2-alt-ANXA8	ENST00000602877_47478377_47484062_492	ANXA8	tubular	-4.35324	1.72735e-10	1.64335e-09
pep2-nc-AP000866.1	ENST00000653170_124808747_124808800_54	AP000866.1	tubular	1.25947	1.97606e-08	1.35493e-07
pep3-nc-AP000866.1	ENST00000666933_124802137_124802580_444	AP000866.1	tubular	1.25947	1.97606e-08	1.35493e-07
pep1-nc-AP000866.1	ENST00000653170_124800660_124802077_153	AP000866.1	tubular	1.25947	1.97606e-08	1.35493e-07
pep-alt-APBB1	ENST00000524626_6395537_6395845_225	APBB1	tubular	-1.86804	1.41191e-15	2.78256e-14
pep-d-APOB	ENST00000673882_21015219_21023539_750	APOB	tubular	-5.44548	3.0872e-17	7.539e-16
pep2-d-ARG1	ENST00000673234_131579197_131583905_750	ARG1	tubular	-1.8346	5.81029e-09	4.35479e-08
pep1-alt-ARG1	ENST00000469293_131579119_131579292_174	ARG1	tubular	-1.8346	5.81029e-09	4.35479e-08
pep2-alt-ASS1	ENST00000467695_130458533_130479801_468	ASS1	tubular	1.09668	3.89576e-05	0.000147812
pep1-alt-ASS1	ENST00000372386_130479868_130501018_495	ASS1	tubular	1.09668	3.89576e-05	0.000147812
pep1-alt-ATP1A2	ENST00000468587_160123958_160125276_375	ATP1A2	tubular	-5.02902	1.14785e-35	3.78271e-33
pep2-alt-ATP1A2	ENST00000472488_160135275_160137032_747	ATP1A2	tubular	-5.02902	1.14785e-35	3.78271e-33
pep-alt-ATP2B4	ENST00000466407_203727649_203727687_39	ATP2B4	tubular	-2.04088	6.42096e-16	1.33022e-14
pep3-alt-ATP4A	ENST00000592131_35555110_35555812_513	ATP4A	tubular	-9.28886	2.71671e-47	4.13536e-44
pep4-alt-ATP4A	ENST00000592131_35555796_35557805_168	ATP4A	tubular	-9.28886	2.71671e-47	4.13536e-44
pep1-alt-ATP4A	ENST00000592131_35550618_35553820_615	ATP4A	tubular	-9.28886	2.71671e-47	4.13536e-44
pep2-alt-ATP4A	ENST00000592131_35555110_35555758_459	ATP4A	tubular	-9.28886	2.71671e-47	4.13536e-44
pep-alt-B3GAT1	ENST00000531778_134382894_134384067_501	B3GAT1	tubular	-1.69835	5.06459e-05	0.000187878
pep-d-B4GALNT2	ENST00000393354_49172651_49172683_33	B4GALNT2	tubular	-3.18059	3.4464e-10	3.12355e-09
pep-d-BAAT	ENST00000259407_101361839_101361952_114	BAAT	tubular	5.44453	2.71606e-34	6.96973e-32
pep-d-BAIAP2	ENST00000572329_81103688_81108995_735	BAIAP2	tubular	-1.01371	2.37387e-06	1.13615e-05
pep-u-BANF2	ENST00000427254_17712412_17712486_75	BANF2	tubular	1.52874	0.00878368	0.0192709
pep-alt-BGN	ENST00000480756_153505872_153508442_744	BGN	tubular	1.91933	7.35535e-17	1.70749e-15
pep-d-BLOC1S5-TXNDC5	ENST00000439343_7883147_7895151_726	BLOC1S5-TXNDC5	tubular	-1.05275	5.5713e-05	0.000204939
pep-alt-BLVRA	ENST00000453612_43771159_43791492_378	BLVRA	tubular	-1.08225	4.63984e-09	3.52716e-08
pep-d-BLVRB	ENST00000597870_40447892_40451487_279	BLVRB	tubular	-1.0688	6.8877e-07	3.64102e-06
pep-alt-BPIFB1	ENST00000464032_33306664_33307309_135	BPIFB1	tubular	-1.9076	0.00143485	0.00386341
pep-alt-BRIX1	ENST00000510960_34915739_34922789_531	BRIX1	tubular	1.14246	8.75323e-16	1.77429e-14
pep-alt-C12orf54	ENST00000548913_48488337_48488438_102	C12orf54	tubular	-2.73493	1.00066e-13	1.52465e-12
pep-nc-C17orf77	ENST00000328023_74592090_74592260_171	C17orf77	tubular	2.49112	2.04708e-05	8.1827e-05
pep-d-C2	ENST00000482060_31943467_31945354_750	C2	tubular	1.64571	3.64513e-09	2.81927e-08
pep-alt-C20orf194	ENST00000619760_3295718_3295822_105	C20orf194	tubular	-1.17853	7.51105e-07	3.94822e-06
pep-nc-C7orf65	ENST00000408988_47660769_47661167_399	C7orf65	tubular	1.23295	0.0171142	0.0346599
pep-alt-CA1	ENST00000518233_85332472_85342778_207	CA1	tubular	-3.87618	9.25835e-11	9.20397e-10
pep2-d-CA2	ENST00000520127_85480724_85480786_63	CA2	tubular	-1.59881	0.000234735	0.000753822
pep3-alt-CA2	ENST00000520996_85464082_85474422_450	CA2	tubular	-1.59881	0.000234735	0.000753822
pep1-alt-CA2	ENST00000520127_85465422_85480786_477	CA2	tubular	-1.59881	0.000234735	0.000753822
pep-d-CACNA1D	ENST00000636448_53802158_53808756_438	CACNA1D	tubular	1.86688	2.03763e-17	5.11263e-16
pep-alt-CAD	ENST00000475695_27233102_27233572_300	CAD	tubular	1.39339	4.54267e-29	5.47937e-27
pep1-d-CALD1	ENST00000430085_134947662_134968342_693	CALD1	tubular	-2.52648	2.38001e-15	4.56385e-14
pep2-alt-CALD1	ENST00000482470_134941200_134960120_714	CALD1	tubular	-2.52648	2.38001e-15	4.56385e-14
pep3-alt-CALD1	ENST00000489019_134867734_134900033_273	CALD1	tubular	-2.52648	2.38001e-15	4.56385e-14
pep-d-CAMK2B	ENST00000523845_44220825_44243268_720	CAMK2B	tubular	-1.11662	0.000287111	0.000904751
pep3-alt-CASK	ENST00000645937_41520423_41542787_720	CASK	tubular	1.0601	4.2217e-16	8.96089e-15
pep1-alt-CASK	ENST00000472704_41552734_41578405_582	CASK	tubular	1.0601	4.2217e-16	8.96089e-15
pep2-alt-CASK	ENST00000643853_41586895_41665417_741	CASK	tubular	1.0601	4.2217e-16	8.96089e-15
pep1-alt-CAST	ENST00000348386_96757465_96771676_642	CAST	tubular	-1.09758	6.968e-14	1.08126e-12
pep4-alt-CAST	ENST00000675107_96722678_96741583_747	CAST	tubular	-1.09758	6.968e-14	1.08126e-12
pep2-alt-CAST	ENST00000507487_96662423_96726759_276	CAST	tubular	-1.09758	6.968e-14	1.08126e-12
pep3-alt-CAST	ENST00000513666_96741572_96754774_654	CAST	tubular	-1.09758	6.968e-14	1.08126e-12
pep-d-CBR1	ENST00000530908_36072145_36072879_735	CBR1	tubular	-2.41249	2.37031e-26	1.93289e-24
pep-d-CCR2	ENST00000445132_46359044_46359370_327	CCR2	tubular	-1.02735	0.00162032	0.00429763
pep2-alt-CCT2	ENST00000550010_69597758_69601322_279	CCT2	tubular	1.23395	3.67375e-14	5.94609e-13
pep1-alt-CCT2	ENST00000546850_69589606_69592177_201	CCT2	tubular	1.23395	3.67375e-14	5.94609e-13
pep4-alt-CCT2	ENST00000551620_69585522_69589728_690	CCT2	tubular	1.23395	3.67375e-14	5.94609e-13
pep3-alt-CCT2	ENST00000551620_69585465_69589728_747	CCT2	tubular	1.23395	3.67375e-14	5.94609e-13
pep2-alt-CCT6A	ENST00000492618_56059545_56061869_501	CCT6A	tubular	1.01883	8.91311e-30	1.19329e-27
pep1-alt-CCT6A	ENST00000482776_56056317_56058793_543	CCT6A	tubular	1.01883	8.91311e-30	1.19329e-27
pep-alt-CD36	ENST00000526804_80636937_80636993_57	CD36	tubular	-2.99278	1.343e-27	1.32911e-25
pep4-nc-CDKN2B-AS1	ENST00000652420_22035400_22035501_102	CDKN2B-AS1	tubular	-2.3814	1.97015e-07	1.14693e-06
pep2-nc-CDKN2B-AS1	ENST00000651588_22012155_22012412_258	CDKN2B-AS1	tubular	-2.3814	1.97015e-07	1.14693e-06
pep1-nc-CDKN2B-AS1	ENST00000643286_22117628_22117825_198	CDKN2B-AS1	tubular	-2.3814	1.97015e-07	1.14693e-06
pep3-nc-CDKN2B-AS1	ENST00000652420_22034559_22034693_135	CDKN2B-AS1	tubular	-2.3814	1.97015e-07	1.14693e-06
pep3-d-CES2	ENST00000568470_66941527_66944022_741	CES2	tubular	-1.78524	9.77611e-08	5.96152e-07
pep2-alt-CES2	ENST00000566359_66935582_66938242_336	CES2	tubular	-1.78524	9.77611e-08	5.96152e-07
pep1-alt-CES2	ENST00000561843_66940594_66941691_387	CES2	tubular	-1.78524	9.77611e-08	5.96152e-07
pep-d-CFAP221	ENST00000594141_119589731_119589808_78	CFAP221	tubular	-1.21557	0.00377133	0.00913775
pep1-alt-CHGA	ENST00000553866_92926605_92932154_732	CHGA	tubular	-2.85198	1.89489e-06	9.23638e-06
pep3-alt-CHGA	ENST00000556876_92932486_92933154_669	CHGA	tubular	-2.85198	1.89489e-06	9.23638e-06
pep2-alt-CHGA	ENST00000553866_92927588_92932154_600	CHGA	tubular	-2.85198	1.89489e-06	9.23638e-06
pep-u-CHODL	ENST00000400128_17917329_17917385_57	CHODL	tubular	-3.1145	1.23483e-13	1.85578e-12
pep-d-CHRNA1	ENST00000435083_174748127_174753659_750	CHRNA1	tubular	3.06345	3.80689e-19	1.18955e-17
pep-d-CHRNG	ENST00000651502_232547542_232547646_105	CHRNG	tubular	1.0556	9.46175e-05	0.000331457
pep-alt-CIT	ENST00000677927_119726605_119726643_39	CIT	tubular	1.35005	1.1197e-20	4.31753e-19
pep6-alt-CKB	ENST00000555770_103522215_103522807_333	CKB	tubular	-2.95655	5.35359e-21	2.17726e-19
pep1-alt-CKB	ENST00000553528_103519867_103520567_465	CKB	tubular	-2.95655	5.35359e-21	2.17726e-19
pep5-alt-CKB	ENST00000555770_103522215_103522493_279	CKB	tubular	-2.95655	5.35359e-21	2.17726e-19
pep4-alt-CKB	ENST00000553528_103519867_103521483_711	CKB	tubular	-2.95655	5.35359e-21	2.17726e-19
pep3-alt-CKB	ENST00000553528_103519867_103521423_651	CKB	tubular	-2.95655	5.35359e-21	2.17726e-19
pep2-alt-CKB	ENST00000553528_103519867_103520570_468	CKB	tubular	-2.95655	5.35359e-21	2.17726e-19
pep3-alt-CKMT2	ENST00000514086_81255213_81266255_504	CKMT2	tubular	-3.21132	3.93448e-29	4.8373e-27
pep2-alt-CKMT2	ENST00000505850_81255023_81259278_561	CKMT2	tubular	-3.21132	3.93448e-29	4.8373e-27
pep1-alt-CKMT2	ENST00000505135_81252780_81257735_435	CKMT2	tubular	-3.21132	3.93448e-29	4.8373e-27
pep-u-CLDN2	ENST00000540876_106918463_106928100_57	CLDN2	tubular	3.37296	1.01258e-12	1.34531e-11
pep-alt-CLEC2B	ENST00000539028_9857224_9857397_174	CLEC2B	tubular	-1.04585	1.81572e-06	8.88298e-06
pep2-alt-CLIC4	ENST00000489758_24745560_24797852_177	CLIC4	tubular	-1.3762	1.21763e-11	1.38318e-10
pep1-alt-CLIC4	ENST00000489758_24745554_24797852_183	CLIC4	tubular	-1.3762	1.21763e-11	1.38318e-10
pep-d-CLMP	ENST00000448775_123069889_123069951_63	CLMP	tubular	-2.57544	1.61235e-19	5.30249e-18
pep1-alt-CLU	ENST00000522299_27598244_27598635_183	CLU	tubular	-1.53689	1.33871e-06	6.7134e-06
pep2-alt-CLU	ENST00000522299_27599702_27605239_729	CLU	tubular	-1.53689	1.33871e-06	6.7134e-06
pep-alt-CMYA5	ENST00000506603_79738979_79739248_270	CMYA5	tubular	-1.34429	4.0317e-07	2.22548e-06
pep2-alt-CNN1	ENST00000588468_11538928_11541943_207	CNN1	tubular	-4.40723	7.21661e-24	4.21729e-22
pep1-u-CNN1	ENST00000535659_11538793_11539330_234	CNN1	tubular	-4.40723	7.21661e-24	4.21729e-22
pep-alt-CNTN2	ENST00000638980_205067264_205067512_249	CNTN2	tubular	-2.54876	8.47587e-13	1.13792e-11
pep-alt-CNTNAP2	ENST00000637694_147128834_147486040_696	CNTNAP2	tubular	2.38997	2.77675e-11	2.99769e-10
pep2-d-COL14A1	ENST00000498051_120216374_120231639_750	COL14A1	tubular	-1.71326	1.63821e-10	1.56459e-09
pep1-alt-COL14A1	ENST00000432943_120247636_120277496_723	COL14A1	tubular	-1.71326	1.63821e-10	1.56459e-09
pep-alt-COL1A1	ENST00000510710_50186742_50186888_147	COL1A1	tubular	2.42106	1.64104e-22	8.24448e-21
pep-alt-COL1A2	ENST00000478215_94425556_94426542_390	COL1A2	tubular	1.30111	3.76157e-08	2.46196e-07
pep-alt-COL6A2	ENST00000460886_46112431_46112878_222	COL6A2	tubular	-1.06958	7.8987e-06	3.42545e-05
pep-alt-CPA4	ENST00000474254_130300843_130305950_309	CPA4	tubular	-4.72464	3.2825e-17	7.97936e-16
pep-d-CPEB2	ENST00000382395_15069226_15069312_87	CPEB2	tubular	-1.02628	6.07674e-12	7.19441e-11
pep2-alt-CPNE1	ENST00000483495_35630900_35632382_684	CPNE1	tubular	1.08102	5.34339e-17	1.2643e-15
pep1-alt-CPNE1	ENST00000483359_35626244_35631034_750	CPNE1	tubular	1.08102	5.34339e-17	1.2643e-15
pep-alt-CPNE6	ENST00000558995_24076149_24077727_747	CPNE6	tubular	-2.42911	1.14894e-09	9.51722e-09
pep-alt-CRYL1	ENST00000644872_20404132_20489432_744	CRYL1	tubular	-1.68773	3.96784e-14	6.38972e-13
pep-alt-CSE1L	ENST00000469700_49090769_49096184_627	CSE1L	tubular	1.27941	1.13922e-25	8.50845e-24
pep-alt-CSRP1	ENST00000527662_201484716_201490612_735	CSRP1	tubular	-2.80143	1.21059e-30	1.8408e-28
pep-alt-CSTB	ENST00000675996_43774205_43775995_384	CSTB	tubular	-3.47092	5.10815e-23	2.74432e-21
pep-alt-CTNNA2	ENST00000508970_79697849_79777032_312	CTNNA2	tubular	-1.88539	2.72003e-05	0.000106164
pep1-alt-CTSG	ENST00000552252_24573640_24574842_594	CTSG	tubular	-2.25046	9.80398e-07	5.04092e-06
pep2-alt-CTSG	ENST00000552252_24575264_24575365_102	CTSG	tubular	-2.25046	9.80398e-07	5.04092e-06
pep-alt-CXCL3	ENST00000511669_74038289_74038758_372	CXCL3	tubular	1.65413	3.10081e-06	1.45423e-05
pep-alt-CYB5A	ENST00000580678_74261149_74261238_90	CYB5A	tubular	-1.22042	6.10124e-10	5.30267e-09
pep3-alt-CYB5R1	ENST00000497655_202962929_202963767_363	CYB5R1	tubular	-1.12159	3.7755e-17	9.10163e-16
pep1-alt-CYB5R1	ENST00000473599_202965494_202967205_468	CYB5R1	tubular	-1.12159	3.7755e-17	9.10163e-16
pep2-alt-CYB5R1	ENST00000478009_202966481_202967205_285	CYB5R1	tubular	-1.12159	3.7755e-17	9.10163e-16
pep2-nc-CYP1B1-AS1	ENST00000413828_38180420_38180500_81	CYP1B1-AS1	tubular	-1.64381	1.26555e-09	1.04192e-08
pep1-nc-CYP1B1-AS1	ENST00000413828_38180359_38180565_207	CYP1B1-AS1	tubular	-1.64381	1.26555e-09	1.04192e-08
pep-alt-CYSTM1	ENST00000504227_140175195_140243408_402	CYSTM1	tubular	-1.90491	3.40135e-09	2.64544e-08
pep2-alt-DARS2	ENST00000648055_173828235_173830839_345	DARS2	tubular	1.30559	3.37925e-19	1.06635e-17
pep1-d-DARS2	ENST00000647788_173834499_173857702_747	DARS2	tubular	1.30559	3.37925e-19	1.06635e-17
pep2-alt-DCN	ENST00000393155_91146061_91158506_750	DCN	tubular	-2.58309	1.12834e-30	1.73406e-28
pep1-d-DCN	ENST00000393155_91146061_91158308_552	DCN	tubular	-2.58309	1.12834e-30	1.73406e-28
pep-d-DDN	ENST00000421952_48995335_48995430_96	DDN	tubular	2.08426	1.00053e-08	7.22128e-08
pep-d-DDR2	ENST00000367921_162786664_162786735_72	DDR2	tubular	-1.7908	5.37307e-11	5.55663e-10
pep-alt-DES	ENST00000483395_219425554_219425987_231	DES	tubular	-3.79004	4.5843e-14	7.31247e-13
pep3-nc-DGCR5	ENST00000609839_19022911_19022961_51	DGCR5	tubular	1.74764	1.07659e-06	5.49923e-06
pep2-nc-DGCR5	ENST00000609630_19019354_19019641_288	DGCR5	tubular	1.74764	1.07659e-06	5.49923e-06
pep1-nc-DGCR5	ENST00000609630_19018176_19018436_261	DGCR5	tubular	1.74764	1.07659e-06	5.49923e-06
pep2-alt-DHRS1	ENST00000561273_24292628_24299106_531	DHRS1	tubular	-1.34047	5.73e-15	1.04368e-13
pep1-d-DHRS1	ENST00000558340_24290862_24292363_465	DHRS1	tubular	-1.34047	5.73e-15	1.04368e-13
pep-alt-DHRS7	ENST00000556502_60152867_60165309_705	DHRS7	tubular	-1.37334	7.21827e-15	1.29411e-13
pep-nc-DIRC3	ENST00000474063_217478485_217599627_90	DIRC3	tubular	-2.42701	2.64486e-18	7.48853e-17
pep-d-DIXDC1	ENST00000440460_112019068_112019121_54	DIXDC1	tubular	-2.45258	1.78082e-25	1.29671e-23
pep1-alt-DKC1	ENST00000473552_154762966_154766429_477	DKC1	tubular	1.57061	2.35534e-33	5.08721e-31
pep2-alt-DKC1	ENST00000492372_154775148_154776864_330	DKC1	tubular	1.57061	2.35534e-33	5.08721e-31
pep-nc-DLEU2	ENST00000425586_50027351_50029284_63	DLEU2	tubular	1.62379	2.84506e-20	1.04415e-18
pep-alt-DLGAP2	ENST00000524139_1002731_1002868_138	DLGAP2	tubular	-1.45791	1.44114e-05	5.93119e-05
pep-d-DLX2	ENST00000466293_172100566_172100892_327	DLX2	tubular	2.28659	2.35369e-05	9.28751e-05
pep1-nc-DLX6-AS1	ENST00000430027_96956649_96956729_81	DLX6-AS1	tubular	3.3318	1.69111e-11	1.87897e-10
pep2-nc-DLX6-AS1	ENST00000430027_96967851_96967946_96	DLX6-AS1	tubular	3.3318	1.69111e-11	1.87897e-10
pep-alt-DMD	ENST00000679850_31121922_31172403_717	DMD	tubular	-2.66089	2.46932e-19	7.90924e-18
pep-nc-DNAH10OS	ENST00000514254_123930115_123930246_132	DNAH10OS	tubular	-1.17108	2.53917e-07	1.4476e-06
pep-alt-DNAJC2	ENST00000464253_103312572_103319802_738	DNAJC2	tubular	1.31423	5.84834e-21	2.36046e-19
pep-alt-DPF1	ENST00000471976_38217787_38224250_714	DPF1	tubular	1.38208	6.16109e-09	4.60691e-08
pep-alt-DPYSL3	ENST00000519672_147408769_147453587_453	DPYSL3	tubular	-1.65322	1.24059e-07	7.43886e-07
pep-alt-DRC7	ENST00000565609_57728444_57731255_372	DRC7	tubular	1.51624	0.000175449	0.000578722
pep-u-DSC2	ENST00000648081_31091128_31102513_420	DSC2	tubular	-1.96812	1.58174e-08	1.10013e-07
pep-alt-DSG1	ENST00000462981_31354657_31355343_687	DSG1	tubular	-5.6905	6.93823e-18	1.85441e-16
pep4-alt-DSP	ENST00000506617_7565464_7565592_129	DSP	tubular	-1.46442	4.93132e-06	2.22486e-05
pep2-alt-DSP	ENST00000506617_7562658_7565592_408	DSP	tubular	-1.46442	4.93132e-06	2.22486e-05
pep3-alt-DSP	ENST00000506617_7562664_7565592_402	DSP	tubular	-1.46442	4.93132e-06	2.22486e-05
pep1-alt-DSP	ENST00000506617_7559377_7565592_438	DSP	tubular	-1.46442	4.93132e-06	2.22486e-05
pep-alt-ECHDC3	ENST00000496136_11752243_11763541_531	ECHDC3	tubular	-1.02862	0.00413783	0.00993092
pep1-alt-ECM1	ENST00000470432_150510842_150511213_372	ECM1	tubular	-3.53798	1.17994e-18	3.51518e-17
pep2-alt-ECM1	ENST00000470432_150511637_150513464_732	ECM1	tubular	-3.53798	1.17994e-18	3.51518e-17
pep-d-EFCAB10	ENST00000485614_105565451_105565501_51	EFCAB10	tubular	1.0872	9.18939e-09	6.67609e-08
pep-alt-EHD2	ENST00000540884_47729649_47741429_747	EHD2	tubular	-1.25007	1.35279e-08	9.51239e-08
pep-alt-EIF1AY	ENST00000465253_20575872_20588161_393	EIF1AY	tubular	-1.41143	0.0177717	0.0358257
pep1-u-EIF3L	ENST00000412331_37848872_37849033_162	EIF3L	tubular	-1.0337	6.173e-19	1.8901e-17
pep2-alt-EIF3L	ENST00000482600_37875904_37888461_723	EIF3L	tubular	-1.0337	6.173e-19	1.8901e-17
pep-d-ELMOD1	ENST00000443271_107665246_107665293_48	ELMOD1	tubular	-1.03857	0.00978666	0.0211822
pep3-alt-EML4	ENST00000409040_42169612_42261298_516	EML4	tubular	1.13929	3.34252e-19	1.0558e-17
pep1-alt-EML4	ENST00000406175_42325521_42330204_735	EML4	tubular	1.13929	3.34252e-19	1.0558e-17
pep2-alt-EML4	ENST00000406175_42331573_42331728_156	EML4	tubular	1.13929	3.34252e-19	1.0558e-17
pep-nc-EMX2OS	ENST00000440007_117484649_117484771_123	EMX2OS	tubular	-1.06717	0.0125283	0.0263369
pep-alt-ENPP2	ENST00000518958_119618163_119619250_168	ENPP2	tubular	-1.31806	9.10113e-09	6.61648e-08
pep-alt-EPB41L3	ENST00000542652_5394686_5397378_741	EPB41L3	tubular	-2.13513	4.62142e-17	1.10163e-15
pep1-alt-EPHX2	ENST00000520623_27506971_27538802_750	EPHX2	tubular	-1.40204	8.74706e-09	6.37357e-08
pep2-alt-EPHX2	ENST00000521924_27505057_27511937_315	EPHX2	tubular	-1.40204	8.74706e-09	6.37357e-08
pep1-alt-ETFDH	ENST00000506422_158703480_158708524_678	ETFDH	tubular	-1.36432	1.98825e-16	4.36513e-15
pep2-alt-ETFDH	ENST00000514148_158682131_158684681_384	ETFDH	tubular	-1.36432	1.98825e-16	4.36513e-15
pep4-alt-EVPL	ENST00000593037_76011534_76012086_327	EVPL	tubular	-1.79646	1.80769e-06	8.84641e-06
pep2-alt-EVPL	ENST00000587569_76018090_76018392_303	EVPL	tubular	-1.79646	1.80769e-06	8.84641e-06
pep3-alt-EVPL	ENST00000587569_76018445_76021959_726	EVPL	tubular	-1.79646	1.80769e-06	8.84641e-06
pep1-alt-EVPL	ENST00000587569_76007106_76007672_567	EVPL	tubular	-1.79646	1.80769e-06	8.84641e-06
pep-alt-F12	ENST00000502854_177403573_177404379_702	F12	tubular	1.05373	0.000876741	0.00248061
pep-d-F13A1	ENST00000264870_6145045_6145227_183	F13A1	tubular	-2.51856	6.27442e-17	1.46829e-15
pep-alt-FABP5	ENST00000481695_81283368_81284097_396	FABP5	tubular	-1.92227	1.73226e-08	1.19882e-07
pep-nc-FAM225A	ENST00000434051_113119605_113119667_63	FAM225A	tubular	1.55798	3.74126e-08	2.45018e-07
pep-nc-FAM225B	ENST00000439875_113103627_113103701_75	FAM225B	tubular	1.02469	0.000284186	0.000896593
pep1-nc-FAM66C	ENST00000454799_8188006_8188176_171	FAM66C	tubular	-1.08277	1.12848e-05	4.74896e-05
pep2-nc-FAM66C	ENST00000544214_8200307_8200378_72	FAM66C	tubular	-1.08277	1.12848e-05	4.74896e-05
pep-alt-FBLN1	ENST00000476366_45541243_45550946_675	FBLN1	tubular	-2.53095	1.92375e-20	7.21766e-19
pep-alt-FCGR3A	ENST00000476031_161545718_161549727_369	FCGR3A	tubular	1.5937	2.0219e-08	1.38221e-07
pep-nc-FENDRR	ENST00000595886_86475082_86475210_129	FENDRR	tubular	-2.27196	3.48645e-20	1.24942e-18
pep-alt-FERMT1	ENST00000478194_6077176_6087806_690	FERMT1	tubular	1.52098	8.65979e-11	8.656e-10
pep-d-FETUB	ENST00000420570_186644771_186652628_702	FETUB	tubular	-3.21506	0.000249624	0.000796516
pep1-alt-FGB	ENST00000502545_154565997_154570420_657	FGB	tubular	3.55831	3.31902e-07	1.85793e-06
pep3-alt-FGB	ENST00000502545_154567760_154570420_303	FGB	tubular	3.55831	3.31902e-07	1.85793e-06
pep5-alt-FGB	ENST00000502545_154569294_154570647_243	FGB	tubular	3.55831	3.31902e-07	1.85793e-06
pep4-alt-FGB	ENST00000502545_154568476_154570420_147	FGB	tubular	3.55831	3.31902e-07	1.85793e-06
pep2-alt-FGB	ENST00000502545_154566528_154570420_615	FGB	tubular	3.55831	3.31902e-07	1.85793e-06
pep-d-FGF7	ENST00000267843_49486653_49486685_33	FGF7	tubular	-1.6265	3.62322e-08	2.37823e-07
pep-d-FGFR1	ENST00000341462_38413631_38416007_750	FGFR1	tubular	-1.38914	1.11717e-06	5.69104e-06
pep4-alt-FLNA	ENST00000490936_154351164_154352208_699	FLNA	tubular	-2.91642	3.21605e-20	1.15901e-18
pep1-d-FLNA	ENST00000420627_154348852_154350163_741	FLNA	tubular	-2.91642	3.21605e-20	1.15901e-18
pep3-alt-FLNA	ENST00000474358_154351846_154352778_573	FLNA	tubular	-2.91642	3.21605e-20	1.15901e-18
pep2-alt-FLNA	ENST00000466325_154352900_154353446_456	FLNA	tubular	-2.91642	3.21605e-20	1.15901e-18
pep-alt-FNBP1	ENST00000491905_129978396_129994889_321	FNBP1	tubular	-1.91634	1.83939e-15	3.56784e-14
pep-d-FRMPD4	ENST00000380682_12721502_12721855_354	FRMPD4	tubular	-2.07846	2.07101e-06	1.00169e-05
pep-alt-GAB1	ENST00000511109_143466145_143469186_237	GAB1	tubular	-1.16322	1.49902e-13	2.22665e-12
pep-nc-GAS6-AS1	ENST00000458001_113845279_113845572_294	GAS6-AS1	tubular	1.44841	7.79994e-06	3.38492e-05
pep-alt-GC	ENST00000503472_71746179_71758146_696	GC	tubular	-2.03573	0.000283619	0.000894983
pep3-nc-GDNF-AS1	ENST00000655756_37873257_37873373_117	GDNF-AS1	tubular	-1.99019	6.49587e-07	3.44986e-06
pep1-nc-GDNF-AS1	ENST00000637595_37814342_37814446_105	GDNF-AS1	tubular	-1.99019	6.49587e-07	3.44986e-06
pep2-nc-GDNF-AS1	ENST00000637926_37951896_37952018_123	GDNF-AS1	tubular	-1.99019	6.49587e-07	3.44986e-06
pep-alt-GDPD3	ENST00000360688_30104875_30112768_747	GDPD3	tubular	-1.52999	2.35982e-07	1.35332e-06
pep-alt-GGH	ENST00000518466_63015335_63030216_729	GGH	tubular	2.13208	2.58087e-14	4.26137e-13
pep-alt-GHRL	ENST00000481287_10285878_10290351_522	GHRL	tubular	-4.63573	4.02414e-30	5.66676e-28
pep-alt-GKN2	ENST00000328895_68945301_68946315_162	GKN2	tubular	-6.02577	5.12875e-16	1.07717e-14
pep-alt-GLIPR2	ENST00000474050_36146137_36162519_528	GLIPR2	tubular	-1.77392	7.04705e-18	1.88192e-16
pep3-alt-GLUL	ENST00000475808_182386215_182388686_465	GLUL	tubular	-1.45117	1.18269e-13	1.78463e-12
pep4-alt-GLUL	ENST00000475808_182386215_182388737_516	GLUL	tubular	-1.45117	1.18269e-13	1.78463e-12
pep5-alt-GLUL	ENST00000475808_182386215_182388788_567	GLUL	tubular	-1.45117	1.18269e-13	1.78463e-12
pep1-alt-GLUL	ENST00000463851_182384408_182388737_633	GLUL	tubular	-1.45117	1.18269e-13	1.78463e-12
pep2-alt-GLUL	ENST00000475808_182386215_182388653_432	GLUL	tubular	-1.45117	1.18269e-13	1.78463e-12
pep-alt-GNAI1	ENST00000648097_80199246_80217490_738	GNAI1	tubular	-1.36764	6.96918e-11	7.05437e-10
pep-alt-GNAO1	ENST00000639966_56192236_56328789_462	GNAO1	tubular	-3.2805	7.52442e-21	2.99161e-19
pep-alt-GPD1	ENST00000551939_50104015_50105967_675	GPD1	tubular	-1.68865	7.17978e-05	0.000258281
pep3-alt-GPT	ENST00000534702_144504293_144505055_549	GPT	tubular	-1.98415	1.42405e-07	8.4659e-07
pep1-alt-GPT	ENST00000527165_144505042_144506263_750	GPT	tubular	-1.98415	1.42405e-07	8.4659e-07
pep2-alt-GPT	ENST00000527165_144505995_144506213_219	GPT	tubular	-1.98415	1.42405e-07	8.4659e-07
pep3-alt-GSN	ENST00000485767_121313820_121317253_372	GSN	tubular	-2.36472	5.86613e-44	4.93465e-41
pep2-alt-GSN	ENST00000373807_121324600_121331531_738	GSN	tubular	-2.36472	5.86613e-44	4.93465e-41
pep1-alt-GSN	ENST00000373806_121326778_121332600_621	GSN	tubular	-2.36472	5.86613e-44	4.93465e-41
pep-alt-GYG1	ENST00000627418_149024075_149026930_369	GYG1	tubular	-1.01847	2.64179e-11	2.86068e-10
pep2-alt-HADH	ENST00000507260_107989966_108023614_654	HADH	tubular	-1.1232	1.99652e-13	2.91153e-12
pep1-d-HADH	ENST00000309522_108034717_108034776_60	HADH	tubular	-1.1232	1.99652e-13	2.91153e-12
pep3-alt-HADH	ENST00000638648_108009855_108034354_714	HADH	tubular	-1.1232	1.99652e-13	2.91153e-12
pep4-alt-HADH	ENST00000640201_107990020_108027888_750	HADH	tubular	-1.1232	1.99652e-13	2.91153e-12
pep1-d-HAL	ENST00000544080_95974235_95983958_732	HAL	tubular	1.3824	1.41383e-05	5.83147e-05
pep2-d-HAL	ENST00000546999_95980693_95992770_741	HAL	tubular	1.3824	1.41383e-05	5.83147e-05
pep-d-HAPLN3	ENST00000558770_88877973_88879267_585	HAPLN3	tubular	1.5437	1.03371e-11	1.18905e-10
pep11-alt-HBA1	ENST00000487791_177062_177262_201	HBA1	tubular	-2.97966	1.89536e-19	6.18236e-18
pep7-alt-HBA1	ENST00000487791_176930_177262_333	HBA1	tubular	-2.97966	1.89536e-19	6.18236e-18
pep12-alt-HBA1	ENST00000487791_177074_177262_189	HBA1	tubular	-2.97966	1.89536e-19	6.18236e-18
pep5-alt-HBA1	ENST00000472694_177062_177408_198	HBA1	tubular	-2.97966	1.89536e-19	6.18236e-18
pep9-alt-HBA1	ENST00000487791_177044_177262_219	HBA1	tubular	-2.97966	1.89536e-19	6.18236e-18
pep3-alt-HBA1	ENST00000472694_177044_177408_216	HBA1	tubular	-2.97966	1.89536e-19	6.18236e-18
pep8-alt-HBA1	ENST00000487791_176936_177262_327	HBA1	tubular	-2.97966	1.89536e-19	6.18236e-18
pep10-alt-HBA1	ENST00000487791_177053_177262_210	HBA1	tubular	-2.97966	1.89536e-19	6.18236e-18
pep13-alt-HBA1	ENST00000487791_177083_177262_180	HBA1	tubular	-2.97966	1.89536e-19	6.18236e-18
pep4-alt-HBA1	ENST00000472694_177053_177408_207	HBA1	tubular	-2.97966	1.89536e-19	6.18236e-18
pep6-alt-HBA1	ENST00000472694_177074_177408_186	HBA1	tubular	-2.97966	1.89536e-19	6.18236e-18
pep1-alt-HBA1	ENST00000472694_176723_176812_90	HBA1	tubular	-2.97966	1.89536e-19	6.18236e-18
pep2-alt-HBA1	ENST00000472694_176978_177408_282	HBA1	tubular	-2.97966	1.89536e-19	6.18236e-18
pep4-alt-HBB	ENST00000633227_5225601_5226747_297	HBB	tubular	-3.29203	1.16353e-26	1.0218e-24
pep2-d-HBB	ENST00000633227_5225601_5225639_39	HBB	tubular	-3.29203	1.16353e-26	1.0218e-24
pep1-d-HBB	ENST00000633227_5225601_5225630_30	HBB	tubular	-3.29203	1.16353e-26	1.0218e-24
pep5-alt-HBB	ENST00000633227_5225601_5226792_342	HBB	tubular	-3.29203	1.16353e-26	1.0218e-24
pep3-d-HBB	ENST00000633227_5225601_5226597_147	HBB	tubular	-3.29203	1.16353e-26	1.0218e-24
pep6-alt-HBB	ENST00000633227_5225601_5226795_345	HBB	tubular	-3.29203	1.16353e-26	1.0218e-24
pep1-d-HK1	ENST00000493591_69392148_69401132_693	HK1	tubular	-1.14133	9.86168e-13	1.31295e-11
pep2-alt-HK1	ENST00000494253_69379896_69384544_717	HK1	tubular	-1.14133	9.86168e-13	1.31295e-11
pep-alt-HK2	ENST00000472302_74854338_74867787_270	HK2	tubular	1.09368	0.000185075	0.000607029
pep-d-HLF	ENST00000430986_55321071_55321316_246	HLF	tubular	-3.81811	1.49952e-31	2.48361e-29
pep-d-HMOX1	ENST00000481190_35383206_35393595_741	HMOX1	tubular	-1.09778	4.53229e-05	0.000169584
pep1-nc-HNF1A-AS1	ENST00000535301_120980669_120980719_51	HNF1A-AS1	tubular	1.84037	5.46556e-09	4.11639e-08
pep2-nc-HNF1A-AS1	ENST00000537361_120968817_120980889_438	HNF1A-AS1	tubular	1.84037	5.46556e-09	4.11639e-08
pep-nc-HOTAIR	ENST00000424518_53963798_53963929_132	HOTAIR	tubular	6.20732	3.48903e-39	1.64015e-36
pep-nc-HOTTIP	ENST00000521028_27205472_27205585_114	HOTTIP	tubular	3.58608	7.86491e-12	9.18224e-11
pep1-nc-HOXA11-AS	ENST00000520395_27187026_27187106_81	HOXA11-AS	tubular	4.09264	3.20597e-14	5.23402e-13
pep2-nc-HOXA11-AS	ENST00000522863_27185916_27188720_324	HOXA11-AS	tubular	4.09264	3.20597e-14	5.23402e-13
pep-d-HOXB9	ENST00000311177_48622759_48622818_60	HOXB9	tubular	3.06034	1.15145e-10	1.12389e-09
pep1-alt-HP	ENST00000562488_72054653_72058414_426	HP	tubular	1.04708	0.0119398	0.0252502
pep2-alt-HP	ENST00000566821_72060144_72060887_744	HP	tubular	1.04708	0.0119398	0.0252502
pep3-alt-HP	ENST00000566821_72060156_72060887_732	HP	tubular	1.04708	0.0119398	0.0252502
pep-d-HPGD	ENST00000510835_174491959_174518042_546	HPGD	tubular	-2.76887	4.1624e-18	1.15e-16
pep1-alt-HPX	ENST00000525057_6437652_6441519_486	HPX	tubular	1.14405	3.91231e-06	1.80047e-05
pep2-alt-HPX	ENST00000534429_6431975_6437662_456	HPX	tubular	1.14405	3.91231e-06	1.80047e-05
pep1-alt-HRG	ENST00000495413_186669938_186672894_366	HRG	tubular	1.47607	0.00236009	0.00602383
pep2-alt-HRG	ENST00000495413_186677263_186677880_618	HRG	tubular	1.47607	0.00236009	0.00602383
pep-d-HSF2BP	ENST00000291560_43529437_43529490_54	HSF2BP	tubular	1.45842	1.87119e-08	1.288e-07
pep-d-HSP90AA1	ENST00000554401_102083013_102084495_726	HSP90AA1	tubular	1.13271	3.73495e-23	2.02016e-21
pep4-alt-HSPD1	ENST00000476746_197495285_197499860_600	HSPD1	tubular	1.49272	2.09631e-35	6.50589e-33
pep5-alt-HSPD1	ENST00000678969_197490167_197494208_351	HSPD1	tubular	1.49272	2.09631e-35	6.50589e-33
pep6-alt-HSPD1	ENST00000678969_197490167_197494695_432	HSPD1	tubular	1.49272	2.09631e-35	6.50589e-33
pep1-d-HSPD1	ENST00000440114_197487049_197489247_750	HSPD1	tubular	1.49272	2.09631e-35	6.50589e-33
pep3-alt-HSPD1	ENST00000476746_197495285_197498698_369	HSPD1	tubular	1.49272	2.09631e-35	6.50589e-33
pep2-alt-HSPD1	ENST00000476746_197495285_197497383_336	HSPD1	tubular	1.49272	2.09631e-35	6.50589e-33
pep-alt-HSPE1	ENST00000463841_197500996_197503173_378	HSPE1	tubular	1.12626	4.45165e-13	6.17895e-12
pep1-d-HSPH1	ENST00000602786_31137321_31141139_738	HSPH1	tubular	1.36373	1.78383e-19	5.83045e-18
pep3-alt-HSPH1	ENST00000629751_31154543_31155630_330	HSPH1	tubular	1.36373	1.78383e-19	5.83045e-18
pep2-alt-HSPH1	ENST00000626866_31141068_31148408_699	HSPH1	tubular	1.36373	1.78383e-19	5.83045e-18
pep8-nc-HULC	ENST00000646231_9052317_9052382_66	HULC	tubular	1.3214	0.00191981	0.00500397
pep5-nc-HULC	ENST00000643761_8887962_8888057_96	HULC	tubular	1.3214	0.00191981	0.00500397
pep1-nc-HULC	ENST00000503668_8652209_8653578_216	HULC	tubular	1.3214	0.00191981	0.00500397
pep3-nc-HULC	ENST00000642622_8792149_8792307_159	HULC	tubular	1.3214	0.00191981	0.00500397
pep2-nc-HULC	ENST00000642357_8872333_8872392_60	HULC	tubular	1.3214	0.00191981	0.00500397
pep4-nc-HULC	ENST00000642760_9225978_9226118_141	HULC	tubular	1.3214	0.00191981	0.00500397
pep6-nc-HULC	ENST00000645365_8860318_8860395_78	HULC	tubular	1.3214	0.00191981	0.00500397
pep7-nc-HULC	ENST00000646231_9050642_9050692_51	HULC	tubular	1.3214	0.00191981	0.00500397
pep2-nc-IGF2BP2-AS1	ENST00000456447_185716561_185722262_168	IGF2BP2-AS1	tubular	2.46134	4.40982e-13	6.12356e-12
pep1-nc-IGF2BP2-AS1	ENST00000296270_185717379_185717495_117	IGF2BP2-AS1	tubular	2.46134	4.40982e-13	6.12356e-12
pep2-d-IGF2BP3	ENST00000421467_23312365_23343852_678	IGF2BP3	tubular	3.30548	5.21505e-18	1.41155e-16
pep1-d-IGF2BP3	ENST00000258729_23311441_23311500_60	IGF2BP3	tubular	3.30548	5.21505e-18	1.41155e-16
pep-d-IGLL5	ENST00000531372_22895587_22895691_105	IGLL5	tubular	-3.42734	2.66012e-13	3.80292e-12
pep-d-IL16	ENST00000360547_81301444_81308795_747	IL16	tubular	-1.59896	7.62445e-09	5.60412e-08
pep-alt-IL6	ENST00000485300_22727311_22731570_750	IL6	tubular	-1.1401	0.013759	0.0285728
pep2-alt-ILK	ENST00000530016_6604272_6608996_654	ILK	tubular	-1.75508	2.13544e-25	1.54089e-23
pep1-d-ILK	ENST00000526711_6609335_6610608_702	ILK	tubular	-1.75508	2.13544e-25	1.54089e-23
pep1-d-IMPA2	ENST00000383376_12008410_12017828_657	IMPA2	tubular	-1.08181	2.44891e-06	1.16874e-05
pep2-alt-IMPA2	ENST00000590107_12012224_12030455_609	IMPA2	tubular	-1.08181	2.44891e-06	1.16874e-05
pep-alt-IQGAP3	ENST00000498755_156539373_156539465_93	IQGAP3	tubular	2.50877	1.53072e-24	9.76669e-23
pep-u-IQSEC3	ENST00000382841_77399_77650_252	IQSEC3	tubular	-1.04542	5.76499e-05	0.000211528
pep-alt-IRF4	ENST00000495137_394830_397293_453	IRF4	tubular	-2.12732	1.63072e-08	1.13247e-07
pep-alt-ITIH2	ENST00000473227_7703405_7713286_498	ITIH2	tubular	3.69969	6.09719e-15	1.10552e-13
pep-alt-ITIH3	ENST00000475931_52802505_52804113_414	ITIH3	tubular	-1.18361	5.82791e-05	0.000213739
pep-u-KCNMB3	ENST00000392686_179259313_179259588_276	KCNMB3	tubular	1.48114	2.56752e-09	2.03152e-08
pep1-nc-KCNQ1OT1	ENST00000597346_2617327_2617386_60	KCNQ1OT1	tubular	1.8057	1.89771e-12	2.4294e-11
pep3-nc-KCNQ1OT1	ENST00000597346_2620082_2620279_198	KCNQ1OT1	tubular	1.8057	1.89771e-12	2.4294e-11
pep7-nc-KCNQ1OT1	ENST00000597346_2640386_2640496_111	KCNQ1OT1	tubular	1.8057	1.89771e-12	2.4294e-11
pep8-nc-KCNQ1OT1	ENST00000597346_2644167_2644253_87	KCNQ1OT1	tubular	1.8057	1.89771e-12	2.4294e-11
pep2-nc-KCNQ1OT1	ENST00000597346_2620082_2620165_84	KCNQ1OT1	tubular	1.8057	1.89771e-12	2.4294e-11
pep10-nc-KCNQ1OT1	ENST00000597346_2659290_2659412_123	KCNQ1OT1	tubular	1.8057	1.89771e-12	2.4294e-11
pep5-nc-KCNQ1OT1	ENST00000597346_2624113_2624262_150	KCNQ1OT1	tubular	1.8057	1.89771e-12	2.4294e-11
pep9-nc-KCNQ1OT1	ENST00000597346_2650807_2650893_87	KCNQ1OT1	tubular	1.8057	1.89771e-12	2.4294e-11
pep4-nc-KCNQ1OT1	ENST00000597346_2620604_2620660_57	KCNQ1OT1	tubular	1.8057	1.89771e-12	2.4294e-11
pep12-nc-KCNQ1OT1	ENST00000597346_2689872_2689940_69	KCNQ1OT1	tubular	1.8057	1.89771e-12	2.4294e-11
pep6-nc-KCNQ1OT1	ENST00000597346_2637416_2637799_384	KCNQ1OT1	tubular	1.8057	1.89771e-12	2.4294e-11
pep11-nc-KCNQ1OT1	ENST00000597346_2670136_2670336_201	KCNQ1OT1	tubular	1.8057	1.89771e-12	2.4294e-11
pep-alt-KLC3	ENST00000494686_45340780_45346873_663	KLC3	tubular	-1.44027	0.00343447	0.00839923
pep-alt-KLK11	ENST00000594458_51025631_51026894_393	KLK11	tubular	-2.06981	6.69888e-05	0.000242647
pep-alt-KLK5	ENST00000595585_50948839_50952657_612	KLK5	tubular	-3.2198	2.76234e-05	0.000107606
pep-alt-KNG1	ENST00000645544_186717543_186720278_369	KNG1	tubular	3.97563	6.11413e-14	9.57592e-13
pep2-alt-KPNA2	ENST00000677419_68043295_68046593_726	KPNA2	tubular	1.57693	2.473e-25	1.76062e-23
pep1-alt-KPNA2	ENST00000583392_68042254_68044083_705	KPNA2	tubular	1.57693	2.473e-25	1.76062e-23
pep3-alt-KPNA2	ENST00000679346_68037133_68043008_675	KPNA2	tubular	1.57693	2.473e-25	1.76062e-23
pep-u-KRBOX1	ENST00000418176_42937697_42937924_228	KRBOX1	tubular	-2.48764	5.35468e-12	6.40118e-11
pep-d-KRT13	ENST00000464634_41502373_41503722_747	KRT13	tubular	-8.48853	9.6081e-20	3.27085e-18
pep3-alt-KRT14	ENST00000441550_41583011_41583383_279	KRT14	tubular	-5.23581	4.03454e-13	5.63919e-12
pep2-alt-KRT14	ENST00000441550_41583011_41583254_150	KRT14	tubular	-5.23581	4.03454e-13	5.63919e-12
pep4-alt-KRT14	ENST00000441550_41583011_41583446_342	KRT14	tubular	-5.23581	4.03454e-13	5.63919e-12
pep1-alt-KRT14	ENST00000441550_41582438_41582533_96	KRT14	tubular	-5.23581	4.03454e-13	5.63919e-12
pep2-alt-KRT15	ENST00000393974_41516962_41518833_507	KRT15	tubular	-4.68471	1.16413e-17	3.01318e-16
pep4-alt-KRT15	ENST00000474031_41515471_41518349_687	KRT15	tubular	-4.68471	1.16413e-17	3.01318e-16
pep1-alt-KRT15	ENST00000393974_41516962_41518812_486	KRT15	tubular	-4.68471	1.16413e-17	3.01318e-16
pep3-alt-KRT15	ENST00000463447_41516962_41518452_327	KRT15	tubular	-4.68471	1.16413e-17	3.01318e-16
pep1-alt-KRT16	ENST00000588319_41612089_41612349_261	KRT16	tubular	-4.11451	1.1626e-10	1.13408e-09
pep2-alt-KRT16	ENST00000588319_41612089_41612688_600	KRT16	tubular	-4.11451	1.1626e-10	1.13408e-09
pep6-alt-KRT17	ENST00000493253_41619597_41621712_582	KRT17	tubular	2.92238	8.20643e-08	5.0809e-07
pep2-alt-KRT17	ENST00000493253_41619597_41620678_135	KRT17	tubular	2.92238	8.20643e-08	5.0809e-07
pep5-alt-KRT17	ENST00000493253_41619597_41621706_576	KRT17	tubular	2.92238	8.20643e-08	5.0809e-07
pep7-alt-KRT17	ENST00000493253_41619597_41621751_621	KRT17	tubular	2.92238	8.20643e-08	5.0809e-07
pep8-alt-KRT17	ENST00000493253_41622076_41622417_342	KRT17	tubular	2.92238	8.20643e-08	5.0809e-07
pep9-alt-KRT17	ENST00000493253_41622076_41624275_717	KRT17	tubular	2.92238	8.20643e-08	5.0809e-07
pep3-alt-KRT17	ENST00000493253_41619597_41620870_327	KRT17	tubular	2.92238	8.20643e-08	5.0809e-07
pep4-alt-KRT17	ENST00000493253_41619597_41620968_339	KRT17	tubular	2.92238	8.20643e-08	5.0809e-07
pep1-alt-KRT17	ENST00000491673_41622949_41624536_543	KRT17	tubular	2.92238	8.20643e-08	5.0809e-07
pep3-alt-KRT18	ENST00000549078_52951749_52952343_333	KRT18	tubular	1.06255	0.000145941	0.000490087
pep2-alt-KRT18	ENST00000549078_52950694_52952343_729	KRT18	tubular	1.06255	0.000145941	0.000490087
pep5-alt-KRT18	ENST00000549078_52952699_52952839_141	KRT18	tubular	1.06255	0.000145941	0.000490087
pep4-alt-KRT18	ENST00000549078_52952573_52952839_267	KRT18	tubular	1.06255	0.000145941	0.000490087
pep1-alt-KRT18	ENST00000549078_52949141_52950411_534	KRT18	tubular	1.06255	0.000145941	0.000490087
pep-alt-KRT23	ENST00000582754_40925353_40931452_744	KRT23	tubular	4.4309	1.2503e-18	3.70409e-17
pep2-d-KRT4	ENST00000548097_52807072_52809403_747	KRT4	tubular	-9.7335	1.91238e-20	7.18345e-19
pep4-alt-KRT4	ENST00000552668_52810814_52813689_96	KRT4	tubular	-9.7335	1.91238e-20	7.18345e-19
pep3-alt-KRT4	ENST00000549295_52809278_52810905_351	KRT4	tubular	-9.7335	1.91238e-20	7.18345e-19
pep1-d-KRT4	ENST00000548097_52807072_52808811_687	KRT4	tubular	-9.7335	1.91238e-20	7.18345e-19
pep-u-KRT40	ENST00000398486_40987060_40987119_60	KRT40	tubular	1.96719	0.000885559	0.00250268
[truncated: 3,271 more rows]
