# Supplementary material for: Comprehensive discovery and functional characterization of the noncanonical proteome
Source: Cell Res. 2025 Jan 10;35(3):186–204. doi: 10.1038/s41422-024-01059-3 (PMC11909191; doi:10.1038/s41422-024-01059-3)
Supplement: Supplementary file 14 — Table S6 [file 41422_2024_1059_MOESM14_ESM.xlsx]

## Sheet: S6
Supplementary Information, Table S6. Analysis of the association between the gene from which the sORF is derived and drug resistance in gastric cancer treatment
These tables present peptide-derived genes associated with gastric cancer pathological chemoresistance from STAD in TCGA database. Specific information includes peptides name, ORF IDs, gene to which peptides belong, associated chemoresistance type, expression fold change, p value and adjusted p value.
Pep_name	ORF_ID	gene	resistant	log2FC	adjusted.pvalue
pep-d-AASS	ENST00000431170_122076492_122091783_747	AASS	Cisplatin resistant	3.31001	0.00262415
pep-d-ACSL1	ENST00000506733_184757128_184765902_747	ACSL1	Cisplatin resistant	2.01142	0.0212522
pep-u-ADAMTS13	ENST00000371916_133422013_133422234_222	ADAMTS13	Cisplatin resistant	2.23178	0.0223429
pep1-alt-AKR1C1	ENST00000477661_4963301_4967112_582	AKR1C1	Cisplatin resistant	3.8067	0.000261221
pep2-alt-AKR1C1	ENST00000477661_4967434_4967475_42	AKR1C1	Cisplatin resistant	3.8067	0.000261221
pep3-alt-AKR1C1	ENST00000477661_4968294_4977739_615	AKR1C1	Cisplatin resistant	3.8067	0.000261221
pep1-d-AKR1C2	ENST00000455190_4999972_5000187_216	AKR1C2	Cisplatin resistant	3.92883	0.000207324
pep2-alt-AKR1C2	ENST00000460124_4989999_4999292_615	AKR1C2	Cisplatin resistant	3.92883	0.000207324
pep2-d-ALDH1L2	ENST00000552270_105031885_105052124_750	ALDH1L2	Cisplatin resistant	3.07439	0.000658762
pep1-alt-ALDH1L2	ENST00000549335_105024427_105039720_732	ALDH1L2	Cisplatin resistant	3.07439	0.000658762
pep2-alt-ALDH3A1	ENST00000575860_19743131_19745144_510	ALDH3A1	Cisplatin resistant	4.69673	1.61821e-05
pep1-alt-ALDH3A1	ENST00000479677_19738224_19742083_750	ALDH3A1	Cisplatin resistant	4.69673	1.61821e-05
pep-u-ANK2	ENST00000673536_112904494_112949146_63	ANK2	Cisplatin resistant	9.11828	2.17344e-11
pep-alt-ANXA10	ENST00000507278_168165195_168187431_624	ANXA10	Cisplatin resistant	-4.08352	6.92105e-05
pep-alt-ANXA2	ENST00000678796_60351719_60386039_747	ANXA2	Cisplatin resistant	-1.70695	0.0460027
pep2-alt-ANXA8	ENST00000602877_47478377_47484062_492	ANXA8	Cisplatin resistant	-1.76155	0.0430037
pep1-alt-ANXA8	ENST00000577813_47468850_47476240_498	ANXA8	Cisplatin resistant	-1.76155	0.0430037
pep-alt-APBB1	ENST00000524626_6395537_6395845_225	APBB1	Cisplatin resistant	2.6848	0.0229108
pep-alt-ARHGAP18	ENST00000483367_129578516_129596818_306	ARHGAP18	Cisplatin resistant	2.26087	0.0101435
pep-nc-ARRDC3-AS1	ENST00000664205_91611497_91611565_69	ARRDC3-AS1	Cisplatin resistant	3.00432	0.00711607
pep-d-ASNS	ENST00000454046_97852262_97854638_504	ASNS	Cisplatin resistant	4.91254	9.17338e-06
pep2-alt-ATP1A2	ENST00000472488_160135275_160137032_747	ATP1A2	Cisplatin resistant	2.72324	0.0417569
pep1-alt-ATP1A2	ENST00000468587_160123958_160125276_375	ATP1A2	Cisplatin resistant	2.72324	0.0417569
pep-d-B3GNT7	ENST00000287590_231399151_231399198_48	B3GNT7	Cisplatin resistant	-3.84531	0.0162256
pep-d-B4GALNT2	ENST00000393354_49172651_49172683_33	B4GALNT2	Cisplatin resistant	-4.08029	5.89209e-05
pep1-alt-C3	ENST00000594005_6697604_6697702_99	C3	Cisplatin resistant	-4.90247	5.53391e-07
pep2-alt-C3	ENST00000598805_6686660_6693082_501	C3	Cisplatin resistant	-4.90247	5.53391e-07
pep3-alt-C3	ENST00000599899_6677885_6682150_738	C3	Cisplatin resistant	-4.90247	5.53391e-07
pep-alt-C5	ENST00000480188_120957241_120962692_324	C5	Cisplatin resistant	4.18261	5.37393e-05
pep-alt-CA9	ENST00000493245_35676180_35681022_564	CA9	Cisplatin resistant	-3.78123	0.00013774
pep-alt-CAMK2D	ENST00000505132_113759237_113761068_243	CAMK2D	Cisplatin resistant	1.72741	0.0443858
pep5-alt-CARS1	ENST00000526890_3018270_3018536_267	CARS1	Cisplatin resistant	2.19061	0.0118073
pep1-alt-CARS1	ENST00000439280_3029249_3042231_744	CARS1	Cisplatin resistant	2.19061	0.0118073
pep4-alt-CARS1	ENST00000526890_3017856_3017939_84	CARS1	Cisplatin resistant	2.19061	0.0118073
pep7-d-CARS1	ENST00000531387_3020327_3029026_159	CARS1	Cisplatin resistant	2.19061	0.0118073
pep3-alt-CARS1	ENST00000526890_3001117_3017231_702	CARS1	Cisplatin resistant	2.19061	0.0118073
pep6-alt-CARS1	ENST00000526890_3018413_3026808_633	CARS1	Cisplatin resistant	2.19061	0.0118073
pep2-alt-CARS1	ENST00000465331_3040560_3057406_516	CARS1	Cisplatin resistant	2.19061	0.0118073
pep-alt-CBS	ENST00000461686_43053883_43063000_747	CBS	Cisplatin resistant	2.72324	0.0417569
pep-alt-CDC42BPG	ENST00000342711_64824249_64824476_228	CDC42BPG	Cisplatin resistant	-3.61068	0.000263912
pep2-alt-CDH1	ENST00000567320_68808559_68808860_177	CDH1	Cisplatin resistant	-2.24372	0.0133038
pep1-alt-CDH1	ENST00000562118_68823386_68833496_723	CDH1	Cisplatin resistant	-2.24372	0.0133038
pep-d-CDKN2AIP	ENST00000302350_183446717_183447424_708	CDKN2AIP	Cisplatin resistant	2.62215	0.00310912
pep3-alt-CFB	ENST00000482312_31951032_31952027_549	CFB	Cisplatin resistant	-2.45501	0.0112224
pep1-alt-CFB	ENST00000452035_31948952_31950642_705	CFB	Cisplatin resistant	-2.45501	0.0112224
pep2-alt-CFB	ENST00000472581_31946135_31946674_453	CFB	Cisplatin resistant	-2.45501	0.0112224
pep-alt-CHN1	ENST00000488080_174800119_174824518_750	CHN1	Cisplatin resistant	2.10456	0.0191268
pep-alt-COL18A1	ENST00000473212_45509374_45512395_750	COL18A1	Cisplatin resistant	2.09455	0.0166343
pep-nc-COL5A1-AS1	ENST00000371813_134652846_134652914_69	COL5A1-AS1	Cisplatin resistant	-4.03647	0.010216
pep-alt-CPA4	ENST00000474254_130300843_130305950_309	CPA4	Cisplatin resistant	-2.63233	0.00308363
pep-alt-CRYL1	ENST00000644872_20404132_20489432_744	CRYL1	Cisplatin resistant	1.91419	0.0444455
pep-d-CTSA	ENST00000676967_45893301_45898447_750	CTSA	Cisplatin resistant	-2.49149	0.00461532
pep1-alt-CTSC	ENST00000533897_88300444_88337570_741	CTSC	Cisplatin resistant	-1.80538	0.0360575
pep2-d-CTSC	ENST00000676612_88294009_88300596_699	CTSC	Cisplatin resistant	-1.80538	0.0360575
pep3-d-CTSC	ENST00000676612_88294009_88300629_732	CTSC	Cisplatin resistant	-1.80538	0.0360575
pep2-alt-CTSH	ENST00000534237_78922992_78932471_714	CTSH	Cisplatin resistant	1.86353	0.0414022
pep1-alt-CTSH	ENST00000527715_78927599_78944909_741	CTSH	Cisplatin resistant	1.86353	0.0414022
pep-alt-CYB5R2	ENST00000528585_7665511_7668502_147	CYB5R2	Cisplatin resistant	-9.04092	3.11235e-06
pep-alt-CYFIP2	ENST00000622696_157285470_157304378_699	CYFIP2	Cisplatin resistant	4.75679	9.40484e-06
pep2-nc-CYP1B1-AS1	ENST00000413828_38180420_38180500_81	CYP1B1-AS1	Cisplatin resistant	2.35962	0.00926096
pep1-nc-CYP1B1-AS1	ENST00000413828_38180359_38180565_207	CYP1B1-AS1	Cisplatin resistant	2.35962	0.00926096
pep2-alt-DARS2	ENST00000648055_173828235_173830839_345	DARS2	Cisplatin resistant	-1.73225	0.043678
pep1-d-DARS2	ENST00000647788_173834499_173857702_747	DARS2	Cisplatin resistant	-1.73225	0.043678
pep3-nc-DGCR5	ENST00000609839_19022911_19022961_51	DGCR5	Cisplatin resistant	3.12442	0.00133191
pep1-nc-DGCR5	ENST00000609630_19018176_19018436_261	DGCR5	Cisplatin resistant	3.12442	0.00133191
pep2-nc-DGCR5	ENST00000609630_19019354_19019641_288	DGCR5	Cisplatin resistant	3.12442	0.00133191
pep-d-DGKI	ENST00000453654_137383568_137383609_42	DGKI	Cisplatin resistant	2.68539	0.00774901
pep-d-DGLUCY	ENST00000523837_91189089_91224830_750	DGLUCY	Cisplatin resistant	1.92843	0.0294459
pep-nc-DICER1-AS1	ENST00000671073_95180944_95181216_273	DICER1-AS1	Cisplatin resistant	1.98942	0.0418008
pep-nc-DIRC3	ENST00000474063_217478485_217599627_90	DIRC3	Cisplatin resistant	3.73298	0.0128214
pep-nc-DIRC3-AS1	ENST00000655995_217277995_217278075_81	DIRC3-AS1	Cisplatin resistant	7.76464	0.000285964
pep-d-DIXDC1	ENST00000440460_112019068_112019121_54	DIXDC1	Cisplatin resistant	-3.90063	3.82619e-05
pep-d-DLX2	ENST00000466293_172100566_172100892_327	DLX2	Cisplatin resistant	-3.14875	0.002751
pep-alt-DPEP1	ENST00000564281_89637876_89638219_264	DPEP1	Cisplatin resistant	-6.12821	0.0327643
pep-alt-DPEP2	ENST00000268795_67991837_67991923_87	DPEP2	Cisplatin resistant	-6.70628	0.00637942
pep-alt-DPYSL3	ENST00000519672_147408769_147453587_453	DPYSL3	Cisplatin resistant	4.79718	1.41553e-05
pep-d-DTNB	ENST00000398951_25379322_25482815_747	DTNB	Cisplatin resistant	2.53469	0.00819723
pep2-alt-ECM1	ENST00000470432_150511637_150513464_732	ECM1	Cisplatin resistant	-3.70879	7.54113e-05
pep1-alt-ECM1	ENST00000470432_150510842_150511213_372	ECM1	Cisplatin resistant	-3.70879	7.54113e-05
pep3-d-EEF1A2	ENST00000675519_63488301_63490601_483	EEF1A2	Cisplatin resistant	-3.48525	0.000142993
pep2-alt-EEF1A2	ENST00000645586_63497245_63497733_489	EEF1A2	Cisplatin resistant	-3.48525	0.000142993
pep1-alt-EEF1A2	ENST00000645586_63490416_63495080_747	EEF1A2	Cisplatin resistant	-3.48525	0.000142993
pep4-d-EEF1A2	ENST00000675519_63488301_63493263_744	EEF1A2	Cisplatin resistant	-3.48525	0.000142993
pep-alt-ELMO1	ENST00000487336_37133082_37224886_546	ELMO1	Cisplatin resistant	3.50652	0.000931068
pep-alt-ENPP1	ENST00000459624_131868048_131877200_738	ENPP1	Cisplatin resistant	3.04952	0.00109653
pep-alt-EPB41L3	ENST00000542652_5394686_5397378_741	EPB41L3	Cisplatin resistant	3.57584	0.00456939
pep-nc-EPHA1-AS1	ENST00000429289_143519620_143519676_57	EPHA1-AS1	Cisplatin resistant	2.96599	0.00711607
pep1-alt-EPHX2	ENST00000520623_27506971_27538802_750	EPHX2	Cisplatin resistant	2.15206	0.0168713
pep2-alt-EPHX2	ENST00000521924_27505057_27511937_315	EPHX2	Cisplatin resistant	2.15206	0.0168713
pep-alt-EPS8L3	ENST00000498743_109750394_109751345_210	EPS8L3	Cisplatin resistant	-4.73168	7.65793e-05
pep-alt-ERGIC3	ENST00000447986_35542071_35548870_717	ERGIC3	Cisplatin resistant	-1.68757	0.0487002
pep1-d-EVL	ENST00000554045_100128650_100143735_636	EVL	Cisplatin resistant	2.53746	0.00540753
pep2-alt-EVL	ENST00000554460_100074521_100102317_456	EVL	Cisplatin resistant	2.53746	0.00540753
pep-d-FAAH2	ENST00000374900_57488967_57489104_138	FAAH2	Cisplatin resistant	2.33155	0.00919874
pep-alt-FABP5	ENST00000481695_81283368_81284097_396	FABP5	Cisplatin resistant	6.61524	0.00856416
pep-alt-FAHD2CP	ENST00000427863_96013922_96021605_705	FAHD2CP	Cisplatin resistant	2.50132	0.0129537
pep1-nc-FAM106A	ENST00000392176_18525662_18525859_198	FAM106A	Cisplatin resistant	3.57584	0.00456939
pep2-nc-FAM106A	ENST00000425211_18512287_18512499_213	FAM106A	Cisplatin resistant	3.57584	0.00456939
pep2-nc-FBXO30-DT	ENST00000658327_145872871_145873020_150	FBXO30-DT	Cisplatin resistant	2.32463	0.013821
pep1-nc-FBXO30-DT	ENST00000658327_145828430_145870965_63	FBXO30-DT	Cisplatin resistant	2.32463	0.013821
pep-nc-FENDRR	ENST00000595886_86475082_86475210_129	FENDRR	Cisplatin resistant	3.25798	0.000360809
pep-alt-FERMT3	ENST00000541326_64211670_64220223_495	FERMT3	Cisplatin resistant	-3.62489	0.026706
pep2-nc-FEZF1-AS1	ENST00000428449_122309691_122309777_87	FEZF1-AS1	Cisplatin resistant	4.06094	0.000129545
pep1-nc-FEZF1-AS1	ENST00000424404_122307117_122307236_120	FEZF1-AS1	Cisplatin resistant	4.06094	0.000129545
pep-nc-FLJ16779	ENST00000612722_63256121_63256270_150	FLJ16779	Cisplatin resistant	3.23518	0.0457996
pep2-alt-FN1	ENST00000492816_215361558_215370399_684	FN1	Cisplatin resistant	-2.71604	0.00219041
pep1-alt-FN1	ENST00000480024_215367858_215370438_315	FN1	Cisplatin resistant	-2.71604	0.00219041
pep3-alt-FN1	ENST00000492816_215382207_215384260_516	FN1	Cisplatin resistant	-2.71604	0.00219041
pep-alt-FOXP1	ENST00000648155_70976526_70976696_171	FOXP1	Cisplatin resistant	3.06182	0.00096089
pep-nc-FRG1-DT	ENST00000657714_189764521_189764586_66	FRG1-DT	Cisplatin resistant	3.47324	0.00629519
pep-d-FRMPD4	ENST00000380682_12721502_12721855_354	FRMPD4	Cisplatin resistant	2.84446	0.0102998
pep1-alt-GALNS	ENST00000562593_88814442_88835288_744	GALNS	Cisplatin resistant	-1.95282	0.0240448
pep2-alt-GALNS	ENST00000567779_88840872_88842021_348	GALNS	Cisplatin resistant	-1.95282	0.0240448
pep-alt-GLIPR2	ENST00000474050_36146137_36162519_528	GLIPR2	Cisplatin resistant	4.39623	0.00211658
pep-alt-GNAO1	ENST00000639966_56192236_56328789_462	GNAO1	Cisplatin resistant	2.11087	0.0166326
pep1-nc-GNG12-AS1	ENST00000413628_68202486_68202557_72	GNG12-AS1	Cisplatin resistant	1.99421	0.0459152
pep2-nc-GNG12-AS1	ENST00000413628_68202493_68202972_480	GNG12-AS1	Cisplatin resistant	1.99421	0.0459152
pep-alt-GOLGA2P11	ENST00000622941_62260603_62260965_363	GOLGA2P11	Cisplatin resistant	-6.70628	0.00637942
pep-nc-GORAB-AS1	ENST00000446102_170462111_170494301_330	GORAB-AS1	Cisplatin resistant	2.41093	0.0461955
pep-d-GRM4	ENST00000609278_34022824_34035844_471	GRM4	Cisplatin resistant	-4.83937	0.000935753
pep1-d-HAL	ENST00000544080_95974235_95983958_732	HAL	Cisplatin resistant	-3.97903	0.000394426
pep2-d-HAL	ENST00000546999_95980693_95992770_741	HAL	Cisplatin resistant	-3.97903	0.000394426
pep1-nc-HAS2-AS1	ENST00000656304_121645219_121645278_60	HAS2-AS1	Cisplatin resistant	1.99421	0.0459152
pep2-nc-HAS2-AS1	ENST00000663147_121644356_121717850_261	HAS2-AS1	Cisplatin resistant	1.99421	0.0459152
pep-nc-HCP5	ENST00000414046_31469787_31469873_87	HCP5	Cisplatin resistant	2.09565	0.0170205
pep-alt-HNRNPLP2	ENST00000568980_34489592_34490065_474	HNRNPLP2	Cisplatin resistant	-3.62489	0.026706
pep-d-HPGD	ENST00000510835_174491959_174518042_546	HPGD	Cisplatin resistant	4.03569	0.0054041
pep-d-HSP90AA1	ENST00000554401_102083013_102084495_726	HSP90AA1	Cisplatin resistant	-2.07979	0.0162906
pep4-alt-HSPA8	ENST00000532780_123060050_123060727_354	HSPA8	Cisplatin resistant	-3.05736	0.000673856
pep1-alt-HSPA8	ENST00000527983_123059417_123060253_750	HSPA8	Cisplatin resistant	-3.05736	0.000673856
pep6-alt-HSPA8	ENST00000532780_123060050_123062419_708	HSPA8	Cisplatin resistant	-3.05736	0.000673856
pep5-alt-HSPA8	ENST00000532780_123060050_123061273_579	HSPA8	Cisplatin resistant	-3.05736	0.000673856
pep2-alt-HSPA8	ENST00000532091_123059017_123059884_657	HSPA8	Cisplatin resistant	-3.05736	0.000673856
pep3-alt-HSPA8	ENST00000532091_123059017_123059974_747	HSPA8	Cisplatin resistant	-3.05736	0.000673856
pep-nc-IPO9-AS1	ENST00000421449_201816936_201828957_114	IPO9-AS1	Cisplatin resistant	5.73472	0.0482191
pep1-nc-IQCH-AS1	ENST00000559298_67406989_67407192_204	IQCH-AS1	Cisplatin resistant	2.54224	0.0230006
pep2-nc-IQCH-AS1	ENST00000665615_67430931_67431134_204	IQCH-AS1	Cisplatin resistant	2.54224	0.0230006
pep-alt-ITGA5	ENST00000552564_54404656_54405968_600	ITGA5	Cisplatin resistant	-2.6281	0.00293751
pep2-alt-JMJD7-PLA2G4B	ENST00000491746_41843132_41845337_723	JMJD7-PLA2G4B	Cisplatin resistant	-1.91898	0.0491654
pep1-alt-JMJD7-PLA2G4B	ENST00000491746_41840544_41843677_741	JMJD7-PLA2G4B	Cisplatin resistant	-1.91898	0.0491654
pep-alt-KLK10	ENST00000599987_51015838_51017276_486	KLK10	Cisplatin resistant	-6.58201	0.00856416
pep2-alt-KRT15	ENST00000393974_41516962_41518833_507	KRT15	Cisplatin resistant	-3.48272	0.000560536
pep4-alt-KRT15	ENST00000474031_41515471_41518349_687	KRT15	Cisplatin resistant	-3.48272	0.000560536
pep1-alt-KRT15	ENST00000393974_41516962_41518812_486	KRT15	Cisplatin resistant	-3.48272	0.000560536
pep3-alt-KRT15	ENST00000463447_41516962_41518452_327	KRT15	Cisplatin resistant	-3.48272	0.000560536
pep1-alt-KRT16	ENST00000588319_41612089_41612349_261	KRT16	Cisplatin resistant	-3.0188	0.0027805
pep2-alt-KRT16	ENST00000588319_41612089_41612688_600	KRT16	Cisplatin resistant	-3.0188	0.0027805
pep3-alt-KRT18	ENST00000549078_52951749_52952343_333	KRT18	Cisplatin resistant	-1.90748	0.0268125
pep4-alt-KRT18	ENST00000549078_52952573_52952839_267	KRT18	Cisplatin resistant	-1.90748	0.0268125
pep1-alt-KRT18	ENST00000549078_52949141_52950411_534	KRT18	Cisplatin resistant	-1.90748	0.0268125
pep5-alt-KRT18	ENST00000549078_52952699_52952839_141	KRT18	Cisplatin resistant	-1.90748	0.0268125
pep2-alt-KRT18	ENST00000549078_52950694_52952343_729	KRT18	Cisplatin resistant	-1.90748	0.0268125
pep1-alt-KRT6A	ENST00000549754_52490524_52491604_450	KRT6A	Cisplatin resistant	-5.93851	0.0482191
pep2-alt-KRT6A	ENST00000549898_52490642_52491736_588	KRT6A	Cisplatin resistant	-5.93851	0.0482191
pep6-alt-KRT8	ENST00000546583_52897431_52900053_747	KRT8	Cisplatin resistant	-2.82049	0.00154083
pep11-alt-KRT8	ENST00000550170_52901075_52904981_678	KRT8	Cisplatin resistant	-2.82049	0.00154083
pep1-alt-KRT8	ENST00000546583_52897431_52897499_69	KRT8	Cisplatin resistant	-2.82049	0.00154083
pep3-alt-KRT8	ENST00000546583_52897431_52899915_609	KRT8	Cisplatin resistant	-2.82049	0.00154083
pep9-alt-KRT8	ENST00000550170_52901075_52904744_441	KRT8	Cisplatin resistant	-2.82049	0.00154083
pep7-alt-KRT8	ENST00000547031_52898606_52900629_627	KRT8	Cisplatin resistant	-2.82049	0.00154083
pep4-alt-KRT8	ENST00000546583_52897431_52899990_684	KRT8	Cisplatin resistant	-2.82049	0.00154083
pep8-alt-KRT8	ENST00000547031_52898606_52901188_711	KRT8	Cisplatin resistant	-2.82049	0.00154083
pep10-alt-KRT8	ENST00000550170_52901075_52904765_462	KRT8	Cisplatin resistant	-2.82049	0.00154083
pep2-alt-KRT8	ENST00000546583_52897431_52897565_135	KRT8	Cisplatin resistant	-2.82049	0.00154083
pep5-alt-KRT8	ENST00000546583_52897431_52899996_690	KRT8	Cisplatin resistant	-2.82049	0.00154083
pep-alt-KRT8P26	ENST00000534154_65727111_65727791_681	KRT8P26	Cisplatin resistant	-8.39713	3.20938e-05
pep-nc-LASTR	ENST00000675480_5617148_5617234_87	LASTR	Cisplatin resistant	-6.05099	1.3025e-05
pep4-nc-LERFS	ENST00000665356_62868909_62868980_72	LERFS	Cisplatin resistant	3.64623	0.0162256
pep3-nc-LERFS	ENST00000664229_62868159_62877220_375	LERFS	Cisplatin resistant	3.64623	0.0162256
pep1-nc-LERFS	ENST00000445604_62897874_62897945_72	LERFS	Cisplatin resistant	3.64623	0.0162256
pep2-nc-LERFS	ENST00000609749_62873549_62877173_168	LERFS	Cisplatin resistant	3.64623	0.0162256
pep2-d-LGALS1	ENST00000425542_37679702_37679746_45	LGALS1	Cisplatin resistant	-1.79942	0.0360715
pep1-alt-LGALS1	ENST00000425542_37675710_37679746_528	LGALS1	Cisplatin resistant	-1.79942	0.0360715
pep-d-LGALS9B	ENST00000578481_20449976_20456671_735	LGALS9B	Cisplatin resistant	-4.20524	0.00663559
pep-nc-LHX1-DT	ENST00000621428_36933362_36933439_78	LHX1-DT	Cisplatin resistant	2.7643	0.0101281
pep4-d-LIMA1	ENST00000552720_50177067_50177762_696	LIMA1	Cisplatin resistant	-1.8003	0.0360013
pep2-alt-LIMA1	ENST00000552045_50195744_50200878_246	LIMA1	Cisplatin resistant	-1.8003	0.0360013
pep3-d-LIMA1	ENST00000552720_50177067_50177492_426	LIMA1	Cisplatin resistant	-1.8003	0.0360013
pep1-alt-LIMA1	ENST00000551486_50204495_50222071_342	LIMA1	Cisplatin resistant	-1.8003	0.0360013
pep-nc-LINC00052	ENST00000560153_87579317_87579367_51	LINC00052	Cisplatin resistant	-6.29584	0.0161545
pep-nc-LINC00342	ENST00000660416_95817898_95818110_213	LINC00342	Cisplatin resistant	4.19812	1.31637e-05
pep-nc-LINC00460	ENST00000647525_106381143_106382154_96	LINC00460	Cisplatin resistant	-3.50061	0.034781
pep-nc-LINC00494	ENST00000669055_48365429_48365575_147	LINC00494	Cisplatin resistant	4.49883	0.00150764
pep1-nc-LINC00641	ENST00000555379_21203415_21203615_201	LINC00641	Cisplatin resistant	-1.87101	0.0319535
pep2-nc-LINC00641	ENST00000555688_21206762_21206848_87	LINC00641	Cisplatin resistant	-1.87101	0.0319535
pep5-nc-LINC00662	ENST00000661680_27727918_27728214_297	LINC00662	Cisplatin resistant	2.11089	0.0155384
pep3-nc-LINC00662	ENST00000657677_27723333_27723398_66	LINC00662	Cisplatin resistant	2.11089	0.0155384
pep6-nc-LINC00662	ENST00000666841_27774102_27774263_162	LINC00662	Cisplatin resistant	2.11089	0.0155384
pep4-nc-LINC00662	ENST00000658434_27698555_27698956_402	LINC00662	Cisplatin resistant	2.11089	0.0155384
pep1-nc-LINC00662	ENST00000654098_27714647_27714736_90	LINC00662	Cisplatin resistant	2.11089	0.0155384
pep2-nc-LINC00662	ENST00000654443_27722248_27722367_120	LINC00662	Cisplatin resistant	2.11089	0.0155384
pep-nc-LINC00824	ENST00000520824_128560102_128560203_102	LINC00824	Cisplatin resistant	-7.92076	0.000172911
pep2-nc-LINC00882	ENST00000669895_107129451_107129513_63	LINC00882	Cisplatin resistant	2.69447	0.00882629
pep1-nc-LINC00882	ENST00000655832_107209617_107209667_51	LINC00882	Cisplatin resistant	2.69447	0.00882629
pep2-nc-LINC00887	ENST00000456816_194296751_194306014_393	LINC00887	Cisplatin resistant	-2.09805	0.0323165
pep1-nc-LINC00887	ENST00000414120_194301866_194301943_78	LINC00887	Cisplatin resistant	-2.09805	0.0323165
pep1-nc-LINC00907	ENST00000585627_42516195_42516590_396	LINC00907	Cisplatin resistant	5.73472	0.0482191
pep2-nc-LINC00907	ENST00000601948_42159432_42186297_177	LINC00907	Cisplatin resistant	5.73472	0.0482191
pep-nc-LINC01012	ENST00000628328_27710841_27710903_63	LINC01012	Cisplatin resistant	4.44278	0.000292548
pep-nc-LINC01094	ENST00000503539_78682480_78682551_72	LINC01094	Cisplatin resistant	2.48779	0.0204297
pep2-nc-LINC01115	ENST00000648115_792114_792179_66	LINC01115	Cisplatin resistant	5.73472	0.0482191
pep1-nc-LINC01115	ENST00000621134_780479_854004_360	LINC01115	Cisplatin resistant	5.73472	0.0482191
pep3-nc-LINC01115	ENST00000662432_794023_794127_105	LINC01115	Cisplatin resistant	5.73472	0.0482191
pep-nc-LINC01132	ENST00000437601_234730341_234730391_51	LINC01132	Cisplatin resistant	-4.42631	0.00365261
pep-nc-LINC01204	ENST00000609127_45525338_45525424_87	LINC01204	Cisplatin resistant	-3.03189	0.0336648
pep3-nc-LINC01234	ENST00000669504_113705437_113705541_105	LINC01234	Cisplatin resistant	-2.31538	0.00879892
pep1-nc-LINC01234	ENST00000547963_113744910_113744966_57	LINC01234	Cisplatin resistant	-2.31538	0.00879892
pep2-nc-LINC01234	ENST00000661760_113584002_113584121_120	LINC01234	Cisplatin resistant	-2.31538	0.00879892
pep1-nc-LINC01278	ENST00000654880_63398851_63398904_54	LINC01278	Cisplatin resistant	1.79421	0.0370513
pep2-nc-LINC01278	ENST00000661141_63311298_63311522_225	LINC01278	Cisplatin resistant	1.79421	0.0370513
pep3-nc-LINC01278	ENST00000667050_63223776_63223820_45	LINC01278	Cisplatin resistant	1.79421	0.0370513
pep-nc-LINC01341	ENST00000421003_246776331_246776423_93	LINC01341	Cisplatin resistant	2.10839	0.0255931
pep1-nc-LINC01410	ENST00000424345_62810023_62810085_63	LINC01410	Cisplatin resistant	2.96928	0.0223148
pep2-nc-LINC01410	ENST00000424345_62813230_62813319_90	LINC01410	Cisplatin resistant	2.96928	0.0223148
pep-nc-LINC01443	ENST00000580967_14972427_14972627_201	LINC01443	Cisplatin resistant	5.73472	0.0482191
pep3-nc-LINC01550	ENST00000554822_97960004_97960069_66	LINC01550	Cisplatin resistant	7.493	0.000732646
pep2-nc-LINC01550	ENST00000499006_97969383_97969514_132	LINC01550	Cisplatin resistant	7.493	0.000732646
pep1-nc-LINC01550	ENST00000499006_97925401_97925508_108	LINC01550	Cisplatin resistant	7.493	0.000732646
pep-nc-LINC01602	ENST00000522992_57978362_57982324_303	LINC01602	Cisplatin resistant	-6.58201	0.00856416
pep-nc-LINC01629	ENST00000553613_76962429_76962551_123	LINC01629	Cisplatin resistant	-7.20471	0.0017497
pep-nc-LINC01828	ENST00000452716_67298145_67298201_57	LINC01828	Cisplatin resistant	-2.98141	0.0101281
pep-nc-LINC02082	ENST00000484765_168908309_168910716_150	LINC02082	Cisplatin resistant	4.10239	0.00442948
pep-nc-LINC02269	ENST00000660497_173702172_173702261_90	LINC02269	Cisplatin resistant	6.50099	0.0116671
pep1-nc-LINC02328	ENST00000554647_86070806_86070856_51	LINC02328	Cisplatin resistant	2.96928	0.0223148
pep2-nc-LINC02328	ENST00000655493_86161053_86161235_183	LINC02328	Cisplatin resistant	2.96928	0.0223148
pep-nc-LINC02351	ENST00000668582_98330887_98331012_126	LINC02351	Cisplatin resistant	6.91204	0.00368003
pep1-nc-LINC02532	ENST00000602934_106771456_106771653_198	LINC02532	Cisplatin resistant	-5.03127	0.000521585
pep3-nc-LINC02532	ENST00000659907_106724754_106724840_87	LINC02532	Cisplatin resistant	-5.03127	0.000521585
pep4-nc-LINC02532	ENST00000669428_106773015_106773071_57	LINC02532	Cisplatin resistant	-5.03127	0.000521585
pep2-nc-LINC02532	ENST00000656351_106785673_106785735_63	LINC02532	Cisplatin resistant	-5.03127	0.000521585
pep1-nc-LINC02614	ENST00000468859_125887195_125887263_69	LINC02614	Cisplatin resistant	-2.75547	0.00558375
pep2-nc-LINC02614	ENST00000601985_125870769_125873759_249	LINC02614	Cisplatin resistant	-2.75547	0.00558375
pep1-nc-LINC02649	ENST00000399868_6330987_6331234_54	LINC02649	Cisplatin resistant	2.72324	0.0417569
pep3-nc-LINC02649	ENST00000659311_6327980_6344744_342	LINC02649	Cisplatin resistant	2.72324	0.0417569
pep2-nc-LINC02649	ENST00000399868_6335757_6335921_165	LINC02649	Cisplatin resistant	2.72324	0.0417569
pep-nc-LINC02693	ENST00000426261_21534051_21534116_66	LINC02693	Cisplatin resistant	1.95439	0.0240456
pep-nc-LINC02731	ENST00000662392_134044569_134044658_90	LINC02731	Cisplatin resistant	-7.28663	0.00139115
pep-nc-LINC02732	ENST00000526605_110406909_110407013_105	LINC02732	Cisplatin resistant	-8.19982	7.03917e-05
pep-nc-LINC02783	ENST00000412427_17196869_17196961_93	LINC02783	Cisplatin resistant	-2.64029	0.00494755
pep-nc-LINC02873	ENST00000317019_130716456_130716512_57	LINC02873	Cisplatin resistant	-7.11786	0.00222005
pep2-nc-LINC02882	ENST00000653134_73942190_74157812_144	LINC02882	Cisplatin resistant	3.80058	0.000914836
pep1-nc-LINC02882	ENST00000549905_74133208_74285917_360	LINC02882	Cisplatin resistant	3.80058	0.000914836
pep-alt-LMCD1	ENST00000456506_8532784_8567595_750	LMCD1	Cisplatin resistant	2.18846	0.0209834
pep2-alt-LMO7	ENST00000485987_75823724_75838210_747	LMO7	Cisplatin resistant	-1.77506	0.0384196
pep1-alt-LMO7	ENST00000482116_75849165_75856676_705	LMO7	Cisplatin resistant	-1.77506	0.0384196
pep3-alt-LMO7	ENST00000485987_75823817_75838210_654	LMO7	Cisplatin resistant	-1.77506	0.0384196
pep-alt-LTF	ENST00000462667_46454276_46455440_231	LTF	Cisplatin resistant	5.92397	0.0327643
pep-alt-LUM	ENST00000546642_91104168_91108637_672	LUM	Cisplatin resistant	-7.58917	2.95506e-08
pep-nc-LURAP1L-AS1	ENST00000671522_12809510_12809611_102	LURAP1L-AS1	Cisplatin resistant	4.32986	0.000399481
pep-u-LUZP2	ENST00000533227_24497280_24729185_39	LUZP2	Cisplatin resistant	4.4674	4.87802e-05
pep-nc-LYRM4-AS1	ENST00000606767_5030110_5030904_186	LYRM4-AS1	Cisplatin resistant	2.83446	0.00814195
pep3-alt-MACROH2A2	ENST00000677659_70090074_70100455_750	MACROH2A2	Cisplatin resistant	2.61595	0.0200574
pep1-d-MACROH2A2	ENST00000373255_70111765_70111914_150	MACROH2A2	Cisplatin resistant	2.61595	0.0200574
pep2-alt-MACROH2A2	ENST00000676923_70075659_70095773_708	MACROH2A2	Cisplatin resistant	2.61595	0.0200574
pep-alt-MAP7D2	ENST00000466145_20021546_20025888_345	MAP7D2	Cisplatin resistant	-7.20471	0.0017497
pep-d-MCF2L	ENST00000375604_113097149_113097364_216	MCF2L	Cisplatin resistant	2.05892	0.0243766
pep1-nc-MEF2C-AS1	ENST00000506665_88903942_88904010_69	MEF2C-AS1	Cisplatin resistant	3.34943	0.034781
pep2-nc-MEF2C-AS1	ENST00000514092_89377295_89465959_222	MEF2C-AS1	Cisplatin resistant	3.34943	0.034781
pep1-nc-MIR646HG	ENST00000427820_60249747_60249824_78	MIR646HG	Cisplatin resistant	-9.33849	9.79673e-07
pep6-nc-MIR646HG	ENST00000663127_60322567_60322902_336	MIR646HG	Cisplatin resistant	-9.33849	9.79673e-07
pep8-nc-MIR646HG	ENST00000665017_60181584_60181709_126	MIR646HG	Cisplatin resistant	-9.33849	9.79673e-07
pep3-nc-MIR646HG	ENST00000653415_60125753_60126025_273	MIR646HG	Cisplatin resistant	-9.33849	9.79673e-07
pep7-nc-MIR646HG	ENST00000663127_60324163_60324273_111	MIR646HG	Cisplatin resistant	-9.33849	9.79673e-07
pep9-nc-MIR646HG	ENST00000665017_60183395_60183505_111	MIR646HG	Cisplatin resistant	-9.33849	9.79673e-07
pep4-nc-MIR646HG	ENST00000657582_60097300_60097479_180	MIR646HG	Cisplatin resistant	-9.33849	9.79673e-07
pep2-nc-MIR646HG	ENST00000432910_60322016_60322123_108	MIR646HG	Cisplatin resistant	-9.33849	9.79673e-07
pep5-nc-MIR646HG	ENST00000657952_60087890_60096606_183	MIR646HG	Cisplatin resistant	-9.33849	9.79673e-07
pep2-alt-MLPH	ENST00000468178_237527418_237545570_648	MLPH	Cisplatin resistant	3.38728	0.000916702
pep1-alt-MLPH	ENST00000464123_237527463_237553589_750	MLPH	Cisplatin resistant	3.38728	0.000916702
pep3-alt-MLPH	ENST00000469619_237493427_237511145_489	MLPH	Cisplatin resistant	3.38728	0.000916702
pep2-nc-MTUS2-AS1	ENST00000626029_29484100_29484213_114	MTUS2-AS1	Cisplatin resistant	5.92397	0.0327643
pep1-nc-MTUS2-AS1	ENST00000587588_29482333_29484931_108	MTUS2-AS1	Cisplatin resistant	5.92397	0.0327643
pep-alt-MUC13	ENST00000497378_124939464_124940182_138	MUC13	Cisplatin resistant	-2.67484	0.00258457
pep2-alt-MX1	ENST00000467510_41449148_41458755_702	MX1	Cisplatin resistant	3.91268	5.16328e-05
pep3-alt-MX1	ENST00000486275_41441721_41449330_732	MX1	Cisplatin resistant	3.91268	5.16328e-05
pep1-alt-MX1	ENST00000441677_41432134_41441084_726	MX1	Cisplatin resistant	3.91268	5.16328e-05
pep1-alt-MYH10	ENST00000488329_8492713_8492841_129	MYH10	Cisplatin resistant	3.19234	0.000455149
pep2-alt-MYH10	ENST00000488329_8492713_8493849_429	MYH10	Cisplatin resistant	3.19234	0.000455149
pep1-alt-MYH14	ENST00000595016_50293592_50309787_735	MYH14	Cisplatin resistant	-6.77871	1.08573e-08
pep2-alt-MYH14	ENST00000646861_50230879_50249250_741	MYH14	Cisplatin resistant	-6.77871	1.08573e-08
pep-d-MYRIP	ENST00000458441_40210046_40258163_720	MYRIP	Cisplatin resistant	6.09125	0.0327643
pep-nc-NBR2	ENST00000356906_43138704_43139968_372	NBR2	Cisplatin resistant	1.98933	0.0241762
pep-alt-NCK2	ENST00000451463_105892997_105893173_177	NCK2	Cisplatin resistant	3.44356	0.000394367
pep2-alt-NCL	ENST00000494618_231457566_231460526_675	NCL	Cisplatin resistant	-1.67962	0.0494385
pep1-alt-NCL	ENST00000461347_231455194_231457709_750	NCL	Cisplatin resistant	-1.67962	0.0494385
pep-d-NDRG1	ENST00000517599_133238881_133256848_717	NDRG1	Cisplatin resistant	-2.1675	0.0125768
pep1-nc-NEAT1	ENST00000501122_65426954_65427031_78	NEAT1	Cisplatin resistant	2.36221	0.00690645
pep3-nc-NEAT1	ENST00000501122_65437784_65437840_57	NEAT1	Cisplatin resistant	2.36221	0.00690645
pep2-nc-NEAT1	ENST00000501122_65431832_65431882_51	NEAT1	Cisplatin resistant	2.36221	0.00690645
pep2-alt-NEBL	ENST00000675702_20785750_21247926_747	NEBL	Cisplatin resistant	3.22721	0.00047915
pep1-alt-NEBL	ENST00000675114_20785750_21020173_618	NEBL	Cisplatin resistant	3.22721	0.00047915
pep-alt-NELFCD	ENST00000477741_58987719_58989989_492	NELFCD	Cisplatin resistant	-2.23646	0.0325699
pep-alt-NIBAN1	ENST00000496299_184888150_184890168_93	NIBAN1	Cisplatin resistant	5.33028	1.02016e-07
pep-d-NKAIN3	ENST00000674746_62946354_62946476_123	NKAIN3	Cisplatin resistant	3.34943	0.034781
pep1-nc-NKILA	ENST00000614771_57711173_57711313_141	NKILA	Cisplatin resistant	-3.93252	0.000185176
pep2-nc-NKILA	ENST00000614771_57711345_57711542_198	NKILA	Cisplatin resistant	-3.93252	0.000185176
pep-nc-NUP50-DT	ENST00000665704_45139397_45139540_144	NUP50-DT	Cisplatin resistant	2.0986	0.0176602
pep-alt-OASL	ENST00000680750_121020564_121027679_747	OASL	Cisplatin resistant	-2.54138	0.0039569
pep1-alt-OLFML1	ENST00000528308_7485852_7488504_531	OLFML1	Cisplatin resistant	-5.28614	2.81435e-05
pep2-d-OLFML1	ENST00000528758_7509439_7510185_747	OLFML1	Cisplatin resistant	-5.28614	2.81435e-05
pep1-alt-PALM	ENST00000592870_709147_734268_516	PALM	Cisplatin resistant	-1.78985	0.0443209
pep2-alt-PALM	ENST00000593172_734179_746811_735	PALM	Cisplatin resistant	-1.78985	0.0443209
pep2-alt-PCK2	ENST00000559250_24100211_24103961_357	PCK2	Cisplatin resistant	2.54939	0.00406425
pep1-alt-PCK2	ENST00000558674_24098576_24100016_750	PCK2	Cisplatin resistant	2.54939	0.00406425
pep3-alt-PCK2	ENST00000561050_24096908_24099613_675	PCK2	Cisplatin resistant	2.54939	0.00406425
pep-alt-PDCD6IPP1	ENST00000622242_22727199_22730614_183	PDCD6IPP1	Cisplatin resistant	6.24114	0.0227751
pep-d-PDGFC	ENST00000274071_156763197_156767855_93	PDGFC	Cisplatin resistant	3.762	0.000310106
pep3-alt-PDIA3	ENST00000469684_43746618_43756709_150	PDIA3	Cisplatin resistant	-1.81519	0.0344898
pep1-d-PDIA3	ENST00000434494_43765966_43771215_717	PDIA3	Cisplatin resistant	-1.81519	0.0344898
pep2-d-PDIA3	ENST00000434494_43768517_43771215_459	PDIA3	Cisplatin resistant	-1.81519	0.0344898
pep1-alt-PDLIM1	ENST00000477757_95268860_95290861_45	PDLIM1	Cisplatin resistant	-2.57624	0.00366043
pep3-alt-PDLIM1	ENST00000477757_95268860_95290951_135	PDLIM1	Cisplatin resistant	-2.57624	0.00366043
pep2-alt-PDLIM1	ENST00000477757_95268860_95290915_99	PDLIM1	Cisplatin resistant	-2.57624	0.00366043
pep1-alt-PDLIM3	ENST00000504011_185514289_185535434_567	PDLIM3	Cisplatin resistant	6.25568	4.10978e-08
pep2-d-PDLIM3	ENST00000629667_185502297_185514289_714	PDLIM3	Cisplatin resistant	6.25568	4.10978e-08
pep-alt-PGM5	ENST00000604870_68378337_68405013_648	PGM5	Cisplatin resistant	5.52011	4.70921e-05
pep4-alt-PHGDH	ENST00000642021_119735297_119742083_750	PHGDH	Cisplatin resistant	4.11376	1.32709e-05
pep3-alt-PHGDH	ENST00000641573_119727267_119727323_57	PHGDH	Cisplatin resistant	4.11376	1.32709e-05
pep1-alt-PHGDH	ENST00000369407_119737171_119744037_750	PHGDH	Cisplatin resistant	4.11376	1.32709e-05
pep2-alt-PHGDH	ENST00000641573_119712023_119727231_639	PHGDH	Cisplatin resistant	4.11376	1.32709e-05
pep-nc-PKN2-AS1	ENST00000670439_88161386_88161445_60	PKN2-AS1	Cisplatin resistant	3.41907	0.00743482
pep2-alt-PKP1	ENST00000477817_201328678_201328833_156	PKP1	Cisplatin resistant	-6.9267	0.00368003
pep1-alt-PKP1	ENST00000475988_201316227_201319879_603	PKP1	Cisplatin resistant	-6.9267	0.00368003
pep-alt-PLS1	ENST00000483507_142689630_142698106_417	PLS1	Cisplatin resistant	-2.25802	0.0105791
pep-d-PLXDC2	ENST00000377252_20287517_20287549_33	PLXDC2	Cisplatin resistant	4.03569	0.0054041
pep2-alt-PPL	ENST00000589090_4888789_4890273_363	PPL	Cisplatin resistant	-1.99736	0.0209954
pep1-alt-PPL	ENST00000588556_4892976_4893694_549	PPL	Cisplatin resistant	-1.99736	0.0209954
pep3-alt-PPL	ENST00000590093_4891733_4892111_294	PPL	Cisplatin resistant	-1.99736	0.0209954
pep-d-PPP2R1B	ENST00000534521_111741599_111753523_720	PPP2R1B	Cisplatin resistant	-1.95076	0.024161
pep-alt-PRKXP1	ENST00000561423_100553532_100554239_708	PRKXP1	Cisplatin resistant	7.3015	0.00111513
pep-alt-PTDSS2	ENST00000527325_487332_488587_312	PTDSS2	Cisplatin resistant	-2.14253	0.013865
pep1-alt-PTMA	ENST00000466801_231706896_231712848_618	PTMA	Cisplatin resistant	-2.01644	0.0196547
pep2-alt-PTMA	ENST00000468027_231708707_231712573_342	PTMA	Cisplatin resistant	-2.01644	0.0196547
pep1-d-PZP	ENST00000535230_9148975_9154690_747	PZP	Cisplatin resistant	-6.70628	0.00637942
pep2-alt-PZP	ENST00000546197_9161090_9169799_693	PZP	Cisplatin resistant	-6.70628	0.00637942
pep-d-RASGEF1B	ENST00000436139_81455511_81455567_57	RASGEF1B	Cisplatin resistant	8.57622	1.59765e-05
pep-d-RENBP	ENST00000423624_153935289_153942965_705	RENBP	Cisplatin resistant	2.58071	0.00620571
pep-alt-RHCG	ENST00000558030_89472738_89479471_750	RHCG	Cisplatin resistant	-9.31915	1.0515e-06
pep-nc-RN7SL368P	ENST00000473384_43660508_43660720_213	RN7SL368P	Cisplatin resistant	-7.02545	0.00284366
pep-d-RNF182	ENST00000488300_13978089_13978307_219	RNF182	Cisplatin resistant	-2.1313	0.0142471
pep-nc-RNF217-AS1	ENST00000663732_124645130_124645360_231	RNF217-AS1	Cisplatin resistant	2.50673	0.0254617
pep-u-RPAP1	ENST00000567866_41537199_41544017_108	RPAP1	Cisplatin resistant	-1.89294	0.0285555
pep-alt-RPL13AP7	ENST00000425147_25362273_25362428_156	RPL13AP7	Cisplatin resistant	6.81973	0.00481584
pep-alt-RPL17P50	ENST00000396131_73005968_73006595_411	RPL17P50	Cisplatin resistant	-3.51415	0.0105104
pep-alt-S1PR3	ENST00000334490_88993944_88994033_90	S1PR3	Cisplatin resistant	4.44844	0.00178229
pep1-nc-SBF2-AS1	ENST00000499953_9790935_9791036_102	SBF2-AS1	Cisplatin resistant	2.01691	0.0248569
pep2-nc-SBF2-AS1	ENST00000658574_9810083_9810175_93	SBF2-AS1	Cisplatin resistant	2.01691	0.0248569
pep-nc-SCAMP1-AS1	ENST00000421004_78359700_78360218_291	SCAMP1-AS1	Cisplatin resistant	1.94271	0.0307513
pep-alt-SCN9A	ENST00000646694_166204765_166204908_144	SCN9A	Cisplatin resistant	7.19153	6.16494e-09
pep-d-SCUBE1	ENST00000360835_43201771_43201869_99	SCUBE1	Cisplatin resistant	2.33189	0.0109683
pep4-alt-SELENBP1	ENST00000474352_151366221_151369177_711	SELENBP1	Cisplatin resistant	-1.69864	0.0491314
pep1-d-SELENBP1	ENST00000423070_151364546_151366451_750	SELENBP1	Cisplatin resistant	-1.69864	0.0491314
pep3-alt-SELENBP1	ENST00000474352_151366221_151369078_612	SELENBP1	Cisplatin resistant	-1.69864	0.0491314
pep2-d-SELENBP1	ENST00000427977_151364938_151368256_735	SELENBP1	Cisplatin resistant	-1.69864	0.0491314
pep2-alt-SERPINB4	ENST00000498496_63643113_63643577_270	SERPINB4	Cisplatin resistant	-7.8143	0.000240716
pep1-alt-SERPINB4	ENST00000498496_63643113_63643544_237	SERPINB4	Cisplatin resistant	-7.8143	0.000240716
pep-nc-SGMS1-AS1	ENST00000443374_50640683_50640733_51	SGMS1-AS1	Cisplatin resistant	2.21528	0.018329
pep-alt-SLAMF7	ENST00000484221_160751335_160751559_225	SLAMF7	Cisplatin resistant	6.72111	0.00637942
pep-alt-SLC12A5	ENST00000628413_46055850_46055894_45	SLC12A5	Cisplatin resistant	-2.61362	0.0107303
pep-nc-SLC9A3-AS1	ENST00000607005_477067_477841_435	SLC9A3-AS1	Cisplatin resistant	3.93256	2.88218e-05
pep-alt-SMARCA1	ENST00000617310_129481039_129496782_735	SMARCA1	Cisplatin resistant	1.96281	0.0254572
pep4-alt-SMTN	ENST00000493335_31093448_31095928_630	SMTN	Cisplatin resistant	-1.98068	0.0225191
pep2-alt-SMTN	ENST00000460658_31096654_31099242_732	SMTN	Cisplatin resistant	-1.98068	0.0225191
pep3-alt-SMTN	ENST00000489337_31095444_31098810_738	SMTN	Cisplatin resistant	-1.98068	0.0225191
pep1-alt-SMTN	ENST00000460658_31091098_31095458_714	SMTN	Cisplatin resistant	-1.98068	0.0225191
pep1-nc-SNAP25-AS1	ENST00000655841_10006879_10006947_69	SNAP25-AS1	Cisplatin resistant	5.73472	0.0482191
pep2-nc-SNAP25-AS1	ENST00000655841_10007301_10007354_54	SNAP25-AS1	Cisplatin resistant	5.73472	0.0482191
pep-alt-SNCG	ENST00000465679_86958665_86962822_543	SNCG	Cisplatin resistant	-4.92423	0.000104849
pep-nc-SNHG8	ENST00000654083_118284214_118284321_108	SNHG8	Cisplatin resistant	1.96945	0.0236378
pep-d-SNX30	ENST00000374232_112869999_112870109_111	SNX30	Cisplatin resistant	1.78882	0.040245
pep3-alt-SORBS2	ENST00000480146_185614750_185615203_369	SORBS2	Cisplatin resistant	8.35917	5.45495e-10
pep1-alt-SORBS2	ENST00000470685_185646653_185662230_732	SORBS2	Cisplatin resistant	8.35917	5.45495e-10
pep2-alt-SORBS2	ENST00000478461_185587630_185589799_180	SORBS2	Cisplatin resistant	8.35917	5.45495e-10
pep-alt-SORD2P	ENST00000558556_44828523_44847557_729	SORD2P	Cisplatin resistant	-2.31265	0.0176554
pep-alt-SPINK1	ENST00000505722_147824664_147828041_63	SPINK1	Cisplatin resistant	3.09628	0.00106645
pep-nc-STARD13-AS	ENST00000658512_33277966_33278052_87	STARD13-AS	Cisplatin resistant	-6.58201	0.00856416
pep-nc-STARD4-AS1	ENST00000500779_111734688_111734837_150	STARD4-AS1	Cisplatin resistant	2.2426	0.0199027
pep-alt-STX3	ENST00000530498_59755480_59789024_492	STX3	Cisplatin resistant	1.70892	0.0470494
pep-nc-SUCLG2-AS1	ENST00000659329_67817763_67818023_261	SUCLG2-AS1	Cisplatin resistant	1.73993	0.0480631
pep-alt-TBC1D10A	ENST00000490449_30300635_30326881_336	TBC1D10A	Cisplatin resistant	-2.40499	0.00981891
pep-nc-TBX2-AS1	ENST00000586706_61393505_61393636_132	TBX2-AS1	Cisplatin resistant	2.28326	0.0420281
pep-nc-TCL6	ENST00000357168_95663530_95663598_69	TCL6	Cisplatin resistant	3.55392	0.0207172
pep2-alt-TES	ENST00000461440_116210540_116249347_609	TES	Cisplatin resistant	1.72362	0.0444823
pep3-alt-TES	ENST00000492891_116234614_116257479_567	TES	Cisplatin resistant	1.72362	0.0444823
pep1-d-TES	ENST00000358204_116258434_116258478_45	TES	Cisplatin resistant	1.72362	0.0444823
pep1-alt-TGM2	ENST00000468262_38138084_38142071_657	TGM2	Cisplatin resistant	-3.80108	4.71744e-05
pep2-alt-TGM2	ENST00000474777_38146588_38146683_96	TGM2	Cisplatin resistant	-3.80108	4.71744e-05
pep2-nc-THRB-AS1	ENST00000594183_24498932_24499024_93	THRB-AS1	Cisplatin resistant	6.09125	0.0327643
pep1-nc-THRB-AS1	ENST00000594183_24498823_24498909_87	THRB-AS1	Cisplatin resistant	6.09125	0.0327643
pep1-alt-TJP3	ENST00000586032_3747794_3750681_435	TJP3	Cisplatin resistant	-2.01025	0.029665
pep2-alt-TJP3	ENST00000587912_3721893_3730199_357	TJP3	Cisplatin resistant	-2.01025	0.029665
pep1-alt-TLN2	ENST00000474847_62649999_62657899_738	TLN2	Cisplatin resistant	3.38553	0.000293983
pep2-alt-TLN2	ENST00000489129_62820497_62840607_738	TLN2	Cisplatin resistant	3.38553	0.000293983
pep-alt-TMEM129	ENST00000476253_1717183_1717827_558	TMEM129	Cisplatin resistant	2.07718	0.0176026
pep3-alt-TPM1	ENST00000644204_63043982_63061727_585	TPM1	Cisplatin resistant	1.87288	0.0296284
pep1-alt-TPM1	ENST00000558314_63042830_63043870_279	TPM1	Cisplatin resistant	1.87288	0.0296284
pep5-alt-TPM1	ENST00000651344_63042830_63060940_564	TPM1	Cisplatin resistant	1.87288	0.0296284
pep4-alt-TPM1	ENST00000644204_63044129_63061727_438	TPM1	Cisplatin resistant	1.87288	0.0296284
pep2-alt-TPM1	ENST00000558314_63042857_63043870_252	TPM1	Cisplatin resistant	1.87288	0.0296284
pep6-alt-TPM1	ENST00000651344_63042857_63060940_537	TPM1	Cisplatin resistant	1.87288	0.0296284
pep-alt-TRIM2	ENST00000674718_153295751_153322836_747	TRIM2	Cisplatin resistant	2.90276	0.00135393
pep1-d-TRIM29	ENST00000475051_120112417_120127452_747	TRIM29	Cisplatin resistant	-1.78753	0.037196
pep2-alt-TRIM29	ENST00000526161_120116756_120117088_333	TRIM29	Cisplatin resistant	-1.78753	0.037196
pep-nc-TTC23L-AS1	ENST00000606401_34838083_34838139_57	TTC23L-AS1	Cisplatin resistant	7.23157	0.00139115
pep3-alt-TUBA1A	ENST00000550811_49185013_49185759_747	TUBA1A	Cisplatin resistant	2.22615	0.0140099
pep1-alt-TUBA1A	ENST00000548363_49186286_49186629_192	TUBA1A	Cisplatin resistant	2.22615	0.0140099
pep2-alt-TUBA1A	ENST00000548363_49186286_49188979_399	TUBA1A	Cisplatin resistant	2.22615	0.0140099
pep-alt-TUBB2A	ENST00000680036_3155620_3157538_357	TUBB2A	Cisplatin resistant	-1.8143	0.042185
pep3-alt-TUBBP1	ENST00000248151_30352341_30352694_354	TUBBP1	Cisplatin resistant	-2.40393	0.0231368
pep1-alt-TUBBP1	ENST00000248151_30352008_30352694_687	TUBBP1	Cisplatin resistant	-2.40393	0.0231368
pep2-alt-TUBBP1	ENST00000248151_30352203_30352694_492	TUBBP1	Cisplatin resistant	-2.40393	0.0231368
pep-nc-U3	ENST00000408198_49949373_49949516_144	U3	Cisplatin resistant	5.73472	0.0482191
pep-alt-UCHL1	ENST00000381760_41257486_41268070_747	UCHL1	Cisplatin resistant	3.59607	0.000280424
pep-d-UNC5C	ENST00000453304_95163018_95163098_81	UNC5C	Cisplatin resistant	6.91204	0.00368003
pep-alt-UPP1	ENST00000395560_48094803_48108354_519	UPP1	Cisplatin resistant	2.23298	0.0105104
pep-nc-VLDLR-AS1	ENST00000648733_2425514_2493278_66	VLDLR-AS1	Cisplatin resistant	5.7245	2.29661e-05
pep-alt-WDR31	ENST00000461942_113320430_113321501_99	WDR31	Cisplatin resistant	1.93846	0.0320406
pep1-nc-ZBED3-AS1	ENST00000511547_77146485_77146562_78	ZBED3-AS1	Cisplatin resistant	2.76769	0.00454788
pep2-nc-ZBED3-AS1	ENST00000642217_77112964_77113257_294	ZBED3-AS1	Cisplatin resistant	2.76769	0.00454788
pep3-nc-ZBED3-AS1	ENST00000642217_77113139_77113279_141	ZBED3-AS1	Cisplatin resistant	2.76769	0.00454788
pep2-nc-ZFHX4-AS1	ENST00000663063_76672644_76683270_609	ZFHX4-AS1	Cisplatin resistant	4.35893	0.000359459
pep1-nc-ZFHX4-AS1	ENST00000523977_76616137_76616235_99	ZFHX4-AS1	Cisplatin resistant	4.35893	0.000359459
pep-d-ABAT	ENST00000566590_8768908_8781427_750	ABAT	Acquired FOLFOX resistant	-1.17074	0.0271804
pep-alt-AHNAK2	ENST00000555122_104954885_104970456_669	AHNAK2	Acquired FOLFOX resistant	1.94777	9.13004e-06
pep-d-APOB	ENST00000673882_21015219_21023539_750	APOB	Acquired FOLFOX resistant	-1.51002	1.11475e-05
pep2-alt-ATP1A2	ENST00000472488_160135275_160137032_747	ATP1A2	Acquired FOLFOX resistant	2.56795	0.00309035
pep1-alt-ATP1A2	ENST00000468587_160123958_160125276_375	ATP1A2	Acquired FOLFOX resistant	2.56795	0.00309035
pep1-alt-B2M	ENST00000559720_44711508_44715721_405	B2M	Acquired FOLFOX resistant	-1.21387	0.000120922
pep2-alt-B2M	ENST00000559720_44715494_44715721_228	B2M	Acquired FOLFOX resistant	-1.21387	0.000120922
pep-d-CAMK2B	ENST00000523845_44220825_44243268_720	CAMK2B	Acquired FOLFOX resistant	2.54383	0.0289665
pep1-alt-CES2	ENST00000561843_66940594_66941691_387	CES2	Acquired FOLFOX resistant	-1.31517	0.000132139
pep3-d-CES2	ENST00000568470_66941527_66944022_741	CES2	Acquired FOLFOX resistant	-1.31517	0.000132139
pep2-alt-CES2	ENST00000566359_66935582_66938242_336	CES2	Acquired FOLFOX resistant	-1.31517	0.000132139
pep-d-CTSA	ENST00000676967_45893301_45898447_750	CTSA	Acquired FOLFOX resistant	-1.01744	0.000753762
pep-alt-CYP3A5	ENST00000461920_99648308_99664000_741	CYP3A5	Acquired FOLFOX resistant	-1.5527	3.52884e-06
pep-d-DDN	ENST00000421952_48995335_48995430_96	DDN	Acquired FOLFOX resistant	1.74575	0.0459186
pep1-alt-FN1	ENST00000480024_215367858_215370438_315	FN1	Acquired FOLFOX resistant	1.98353	1.66369e-06
pep2-alt-FN1	ENST00000492816_215361558_215370399_684	FN1	Acquired FOLFOX resistant	1.98353	1.66369e-06
pep3-alt-FN1	ENST00000492816_215382207_215384260_516	FN1	Acquired FOLFOX resistant	1.98353	1.66369e-06
pep-alt-GPD1	ENST00000551939_50104015_50105967_675	GPD1	Acquired FOLFOX resistant	-1.01274	0.0110955
pep3-alt-HLA-C	ENST00000487245_31271594_31271998_405	HLA-C	Acquired FOLFOX resistant	-1.03219	0.000495422
pep1-alt-HLA-C	ENST00000376237_31269172_31271328_735	HLA-C	Acquired FOLFOX resistant	-1.03219	0.000495422
pep2-alt-HLA-C	ENST00000466892_31269488_31269574_87	HLA-C	Acquired FOLFOX resistant	-1.03219	0.000495422
pep4-alt-KRT5	ENST00000552629_52516636_52517974_591	KRT5	Acquired FOLFOX resistant	1.96625	0.0222405
pep5-alt-KRT5	ENST00000552629_52516636_52518977_702	KRT5	Acquired FOLFOX resistant	1.96625	0.0222405
pep2-alt-KRT5	ENST00000552629_52516636_52516848_213	KRT5	Acquired FOLFOX resistant	1.96625	0.0222405
pep1-alt-KRT5	ENST00000551013_52518058_52519160_321	KRT5	Acquired FOLFOX resistant	1.96625	0.0222405
pep3-alt-KRT5	ENST00000552629_52516636_52517938_555	KRT5	Acquired FOLFOX resistant	1.96625	0.0222405
pep6-alt-KRT5	ENST00000552629_52516636_52519016_741	KRT5	Acquired FOLFOX resistant	1.96625	0.0222405
pep2-alt-KRT6C	ENST00000553087_52470499_52471302_303	KRT6C	Acquired FOLFOX resistant	4.10239	0.046854
pep1-alt-KRT6C	ENST00000553087_52470499_52471221_222	KRT6C	Acquired FOLFOX resistant	4.10239	0.046854
pep-alt-KRT80	ENST00000466011_52171401_52180554_732	KRT80	Acquired FOLFOX resistant	1.74896	0.00315255
pep-alt-MPP1	ENST00000475943_154784800_154805427_711	MPP1	Acquired FOLFOX resistant	-1.49641	0.001895
pep-alt-MUC13	ENST00000497378_124939464_124940182_138	MUC13	Acquired FOLFOX resistant	-1.71263	1.47596e-05
pep-alt-MYT1L	ENST00000647604_1942649_1942759_111	MYT1L	Acquired FOLFOX resistant	-1.86888	0.0405186
pep-d-NDRG1	ENST00000517599_133238881_133256848_717	NDRG1	Acquired FOLFOX resistant	-1.07314	2.32709e-06
pep-alt-NNMT	ENST00000541754_114297956_114312474_633	NNMT	Acquired FOLFOX resistant	2.29849	2.34179e-07
pep2-alt-POTEKP	ENST00000397487_131627201_131627263_63	POTEKP	Acquired FOLFOX resistant	2.49798	4.29503e-17
pep1-alt-POTEKP	ENST00000397487_131626532_131627263_732	POTEKP	Acquired FOLFOX resistant	2.49798	4.29503e-17
pep-alt-PPIAP29	ENST00000414949_24976434_24976600_102	PPIAP29	Acquired FOLFOX resistant	2.42141	4.89695e-16
pep-alt-SLC37A2	ENST00000526405_125085623_125086033_132	SLC37A2	Acquired FOLFOX resistant	-1.33913	0.00537666
pep-alt-SMPD3	ENST00000574662_68361522_68370936_702	SMPD3	Acquired FOLFOX resistant	-1.13535	0.0277208
pep5-alt-TPM1	ENST00000651344_63042830_63060940_564	TPM1	Acquired FOLFOX resistant	1.67839	1.28548e-16
pep4-alt-TPM1	ENST00000644204_63044129_63061727_438	TPM1	Acquired FOLFOX resistant	1.67839	1.28548e-16
pep2-alt-TPM1	ENST00000558314_63042857_63043870_252	TPM1	Acquired FOLFOX resistant	1.67839	1.28548e-16
pep3-alt-TPM1	ENST00000644204_63043982_63061727_585	TPM1	Acquired FOLFOX resistant	1.67839	1.28548e-16
pep6-alt-TPM1	ENST00000651344_63042857_63060940_537	TPM1	Acquired FOLFOX resistant	1.67839	1.28548e-16
pep1-alt-TPM1	ENST00000558314_63042830_63043870_279	TPM1	Acquired FOLFOX resistant	1.67839	1.28548e-16
pep3-alt-TUBA1A	ENST00000550811_49185013_49185759_747	TUBA1A	Acquired FOLFOX resistant	1.94279	1.22786e-16
pep1-alt-TUBA1A	ENST00000548363_49186286_49186629_192	TUBA1A	Acquired FOLFOX resistant	1.94279	1.22786e-16
pep2-alt-TUBA1A	ENST00000548363_49186286_49188979_399	TUBA1A	Acquired FOLFOX resistant	1.94279	1.22786e-16
pep-alt-ACTR10	ENST00000545307_58215209_58234548_729	ACTR10	5-FU resistant	1.42	0.0016798
pep2-alt-ADA	ENST00000539235_44619837_44623072_477	ADA	5-FU resistant	-1.22	0.0102887
pep3-alt-ADA	ENST00000545776_44626455_44651607_363	ADA	5-FU resistant	-1.22	0.0102887
pep1-alt-ADA	ENST00000492931_44622863_44629129_687	ADA	5-FU resistant	-1.22	0.0102887
pep2-alt-AHCYL1	ENST00000469401_110018438_110018692_171	AHCYL1	5-FU resistant	-1.02	0.0202139
pep1-u-AHCYL1	ENST00000393614_109984768_109985418_651	AHCYL1	5-FU resistant	-1.02	0.0202139
pep-alt-AK1	ENST00000413016_127868011_127868491_237	AK1	5-FU resistant	1.98	0.0450237
pep-alt-AKR1B1P7	ENST00000587229_33360500_33361075_576	AKR1B1P7	5-FU resistant	-1.01	0.0468536
pep2-d-ALDH1L2	ENST00000552270_105031885_105052124_750	ALDH1L2	5-FU resistant	-1.88	0.0366491
pep1-alt-ALDH1L2	ENST00000549335_105024427_105039720_732	ALDH1L2	5-FU resistant	-1.88	0.0366491
pep-alt-ARSB	ENST00000521800_78885125_78955313_267	ARSB	5-FU resistant	1.46	0.0219887
pep-nc-ASB16-AS1	ENST00000656516_44182548_44182694_147	ASB16-AS1	5-FU resistant	1.34	0.0060131
pep-d-C18orf32	ENST00000318240_49480460_49480582_123	C18orf32	5-FU resistant	1.05	0.0205784
pep3-alt-C3	ENST00000599899_6677885_6682150_738	C3	5-FU resistant	-4.26	0.0081708
pep2-alt-C3	ENST00000598805_6686660_6693082_501	C3	5-FU resistant	-4.26	0.0081708
pep1-alt-C3	ENST00000594005_6697604_6697702_99	C3	5-FU resistant	-4.26	0.0081708
pep-d-CCDC88A	ENST00000413716_55288314_55288373_60	CCDC88A	5-FU resistant	-2.66	0.0360522
pep1-alt-CDK5RAP3	ENST00000580287_47975032_47975654_447	CDK5RAP3	5-FU resistant	-1.25	0.0051094
pep2-d-CDK5RAP3	ENST00000580391_47975999_47981499_735	CDK5RAP3	5-FU resistant	-1.25	0.0051094
pep-d-CLCN3	ENST00000504131_169720561_169720689_129	CLCN3	5-FU resistant	-1.05	0.0199572
pep1-alt-CLIC4	ENST00000489758_24745554_24797852_183	CLIC4	5-FU resistant	-2.85	0.0095674
pep2-alt-CLIC4	ENST00000489758_24745560_24797852_177	CLIC4	5-FU resistant	-2.85	0.0095674
pep-alt-COQ6	ENST00000556300_73950306_73958364_726	COQ6	5-FU resistant	1.43	0.0284298
pep7-alt-DYNC1H1	ENST00000643764_102012058_102016140_726	DYNC1H1	5-FU resistant	1.64	0.0096528
pep10-alt-DYNC1H1	ENST00000643829_102048014_102050560_735	DYNC1H1	5-FU resistant	1.64	0.0096528
pep3-alt-DYNC1H1	ENST00000643437_102043995_102048674_744	DYNC1H1	5-FU resistant	1.64	0.0096528
pep14-alt-DYNC1H1	ENST00000647366_102012375_102016537_744	DYNC1H1	5-FU resistant	1.64	0.0096528
pep4-alt-DYNC1H1	ENST00000643565_102011785_102012497_513	DYNC1H1	5-FU resistant	1.64	0.0096528
pep11-alt-DYNC1H1	ENST00000644794_102038493_102038756_264	DYNC1H1	5-FU resistant	1.64	0.0096528
pep5-alt-DYNC1H1	ENST00000643684_102001274_102004698_750	DYNC1H1	5-FU resistant	1.64	0.0096528
pep8-alt-DYNC1H1	ENST00000643764_102016766_102017505_564	DYNC1H1	5-FU resistant	1.64	0.0096528
pep9-alt-DYNC1H1	ENST00000643829_102039701_102042516_750	DYNC1H1	5-FU resistant	1.64	0.0096528
pep6-alt-DYNC1H1	ENST00000643722_102036496_102036657_162	DYNC1H1	5-FU resistant	1.64	0.0096528
pep2-alt-DYNC1H1	ENST00000643279_102017181_102022931_747	DYNC1H1	5-FU resistant	1.64	0.0096528
pep13-alt-DYNC1H1	ENST00000647307_102033084_102034498_702	DYNC1H1	5-FU resistant	1.64	0.0096528
pep12-alt-DYNC1H1	ENST00000647204_102039487_102042289_741	DYNC1H1	5-FU resistant	1.64	0.0096528
pep1-alt-DYNC1H1	ENST00000642882_102029575_102030287_384	DYNC1H1	5-FU resistant	1.64	0.0096528
pep15-alt-DYNC1H1	ENST00000681321_101986419_101988332_612	DYNC1H1	5-FU resistant	1.64	0.0096528
pep-alt-EIF2B2	ENST00000556668_75006547_75009185_390	EIF2B2	5-FU resistant	1.33	0.0321547
pep2-alt-EIF4BP6	ENST00000431936_104669160_104669387_228	EIF4BP6	5-FU resistant	-1.09	0.0393096
pep1-alt-EIF4BP6	ENST00000431936_104668741_104668926_186	EIF4BP6	5-FU resistant	-1.09	0.0393096
pep-alt-EIF4BP9	ENST00000438308_66075367_66075540_174	EIF4BP9	5-FU resistant	-1.04	0.0272126
pep2-d-ENO2	ENST00000535275_6921661_6922797_357	ENO2	5-FU resistant	1.13	0.0135737
pep1-d-ENO2	ENST00000535275_6921580_6922797_438	ENO2	5-FU resistant	1.13	0.0135737
pep3-alt-ENO2	ENST00000539713_6915833_6917172_375	ENO2	5-FU resistant	1.13	0.0135737
pep1-alt-ESRP2	ENST00000251366_68232261_68232725_177	ESRP2	5-FU resistant	-1.15	0.0360642
pep2-d-ESRP2	ENST00000566774_68230866_68232089_744	ESRP2	5-FU resistant	-1.15	0.0360642
pep-d-EXOG	ENST00000412107_38501462_38524359_684	EXOG	5-FU resistant	1.48	0.0170558
pep2-alt-GATM	ENST00000675974_45364774_45369452_708	GATM	5-FU resistant	-4.66	0.0441448
pep1-alt-GATM	ENST00000558362_45362112_45368222_747	GATM	5-FU resistant	-4.66	0.0441448
pep-d-GK	ENST00000481024_30708087_30728739_750	GK	5-FU resistant	1.56	0.0302709
pep-alt-GLB1	ENST00000473477_33021551_33024259_114	GLB1	5-FU resistant	-1.13	0.0493819
pep-alt-HM13	ENST00000496438_31514504_31538325_477	HM13	5-FU resistant	1.33	0.0128256
pep-alt-HNRNPCP3	ENST00000560385_79236383_79236787_405	HNRNPCP3	5-FU resistant	1.09	0.0311806
pep4-alt-HSPA5	ENST00000680234_125238103_125239243_747	HSPA5	5-FU resistant	-1.01	0.0053915
pep5-alt-HSPA5	ENST00000680257_125238564_125239440_675	HSPA5	5-FU resistant	-1.01	0.0053915
pep2-alt-HSPA5	ENST00000679355_125238902_125240708_714	HSPA5	5-FU resistant	-1.01	0.0053915
pep6-alt-HSPA5	ENST00000681544_125239420_125241255_735	HSPA5	5-FU resistant	-1.01	0.0053915
pep1-alt-HSPA5	ENST00000679355_125236595_125238303_723	HSPA5	5-FU resistant	-1.01	0.0053915
pep3-alt-HSPA5	ENST00000680234_125238103_125238788_405	HSPA5	5-FU resistant	-1.01	0.0053915
pep-nc-JAKMIP2-AS1	ENST00000626945_147661674_147661766_93	JAKMIP2-AS1	5-FU resistant	1.07	0.0100949
pep-alt-KRT10	ENST00000269576_40818379_40818943_261	KRT10	5-FU resistant	1.35	0.015064
pep3-alt-LTA4H	ENST00000553041_96020749_96035519_648	LTA4H	5-FU resistant	-1.18	0.0148744
pep1-alt-LTA4H	ENST00000537111_96000992_96010070_531	LTA4H	5-FU resistant	-1.18	0.0148744
pep2-alt-LTA4H	ENST00000553041_96013187_96020691_744	LTA4H	5-FU resistant	-1.18	0.0148744
pep-d-LTBP1	ENST00000402934_33398784_33398879_96	LTBP1	5-FU resistant	1.74	0.0311644
pep-alt-MFAP3	ENST00000520327_154161093_154161509_417	MFAP3	5-FU resistant	1.05	0.0089204
pep1-alt-NAP1L1	ENST00000535020_76049266_76049475_210	NAP1L1	5-FU resistant	-1.83	0.0056192
pep2-alt-NAP1L1	ENST00000547993_76049466_76056155_714	NAP1L1	5-FU resistant	-1.83	0.0056192
pep3-alt-NAP1L1	ENST00000549988_76059768_76084670_357	NAP1L1	5-FU resistant	-1.83	0.0056192
pep-d-NSRP1	ENST00000394826_30185258_30185671_414	NSRP1	5-FU resistant	-1.13	0.0065691
pep2-alt-PABPC4	ENST00000677548_39568718_39572566_747	PABPC4	5-FU resistant	-1.46	0.0109266
pep1-alt-PABPC4	ENST00000676863_39564369_39567822_750	PABPC4	5-FU resistant	-1.46	0.0109266
pep3-alt-PABPC4	ENST00000679246_39563777_39567864_741	PABPC4	5-FU resistant	-1.46	0.0109266
pep2-alt-PCK2	ENST00000559250_24100211_24103961_357	PCK2	5-FU resistant	-1.48	0.0073046
pep1-alt-PCK2	ENST00000558674_24098576_24100016_750	PCK2	5-FU resistant	-1.48	0.0073046
pep3-alt-PCK2	ENST00000561050_24096908_24099613_675	PCK2	5-FU resistant	-1.48	0.0073046
pep-alt-PHYKPL	ENST00000476487_178211924_178222910_708	PHYKPL	5-FU resistant	-1.44	0.0431706
pep-d-PIGK	ENST00000487906_77092377_77163862_618	PIGK	5-FU resistant	1.11	0.0146852
pep-alt-PINK1	ENST00000492302_20638299_20638427_129	PINK1	5-FU resistant	1.43	0.0459726
pep-alt-PRKAB1	ENST00000542698_119678222_119678467_246	PRKAB1	5-FU resistant	-1.3	0.0210197
pep-nc-PRKCQ-AS1	ENST00000455810_6580893_6582192_90	PRKCQ-AS1	5-FU resistant	1.4	0.047257
pep-d-PRLR	ENST00000618457_35061592_35061729_138	PRLR	5-FU resistant	-2.03	0.0192096
pep2-alt-PSMC1	ENST00000555787_90270152_90272404_333	PSMC1	5-FU resistant	1.06	0.0067126
pep1-alt-PSMC1	ENST00000555787_90268175_90269550_393	PSMC1	5-FU resistant	1.06	0.0067126
pep-alt-RAB11FIP1	ENST00000523182_37862898_37871687_735	RAB11FIP1	5-FU resistant	-1.46	0.0030769
pep-d-RNF157	ENST00000592271_76212136_76212198_63	RNF157	5-FU resistant	-1.52	0.0216745
pep-alt-RPL12P42	ENST00000481802_13158636_13158788_153	RPL12P42	5-FU resistant	-1.5	0.0479802
pep-alt-RPL18P13	ENST00000478088_76235360_76235623_264	RPL18P13	5-FU resistant	-1.27	0.041184
pep-alt-RPL5P29	ENST00000482972_56357375_56357941_567	RPL5P29	5-FU resistant	-1.01	0.0393244
pep2-alt-RPL7A	ENST00000468019_133348973_133351363_744	RPL7A	5-FU resistant	-1.5	0.0336925
pep1-alt-RPL7A	ENST00000463740_133348244_133350340_516	RPL7A	5-FU resistant	-1.5	0.0336925
pep-alt-RPS4XP6	ENST00000477670_37085110_37085607_498	RPS4XP6	5-FU resistant	-1.36	0.0424711
pep2-d-SCRN2	ENST00000582459_47837847_47838980_693	SCRN2	5-FU resistant	-1.01	0.0155802
pep1-alt-SCRN2	ENST00000580428_47840163_47841267_444	SCRN2	5-FU resistant	-1.01	0.0155802
pep-alt-SLC25A13	ENST00000484495_96169920_96189374_483	SLC25A13	5-FU resistant	-1.14	0.02866
pep2-alt-SND1	ENST00000470723_127949214_128008075_159	SND1	5-FU resistant	-1.04	0.0307239
pep1-alt-SND1	ENST00000463020_127652374_127686774_240	SND1	5-FU resistant	-1.04	0.0307239
pep3-alt-SND1	ENST00000489417_128086920_128092055_444	SND1	5-FU resistant	-1.04	0.0307239
pep4-alt-SPTAN1	ENST00000625980_128630328_128633331_717	SPTAN1	5-FU resistant	1.15	0.0283215
pep3-alt-SPTAN1	ENST00000625282_128587612_128599031_744	SPTAN1	5-FU resistant	1.15	0.0283215
pep2-alt-SPTAN1	ENST00000491712_128618953_128624636_459	SPTAN1	5-FU resistant	1.15	0.0283215
pep6-alt-SPTAN1	ENST00000629137_128608970_128609290_177	SPTAN1	5-FU resistant	1.15	0.0283215
pep9-alt-SPTAN1	ENST00000637434_128613429_128621669_744	SPTAN1	5-FU resistant	1.15	0.0283215
pep1-alt-SPTAN1	ENST00000472211_128580955_128581922_246	SPTAN1	5-FU resistant	1.15	0.0283215
pep5-alt-SPTAN1	ENST00000629089_128626391_128628201_687	SPTAN1	5-FU resistant	1.15	0.0283215
pep7-alt-SPTAN1	ENST00000631315_128605359_128608088_456	SPTAN1	5-FU resistant	1.15	0.0283215
pep8-alt-SPTAN1	ENST00000635853_128587672_128599031_744	SPTAN1	5-FU resistant	1.15	0.0283215
pep1-alt-TJP3	ENST00000586032_3747794_3750681_435	TJP3	5-FU resistant	-2.07	0.0293658
pep2-alt-TJP3	ENST00000587912_3721893_3730199_357	TJP3	5-FU resistant	-2.07	0.0293658
pep-alt-TPGS2	ENST00000590258_36780095_36798471_117	TPGS2	5-FU resistant	1.21	0.0254436
pep-u-VEGFA	ENST00000372067_43770219_43770353_135	VEGFA	5-FU resistant	-1.74	0.0022713
pep-alt-VILL	ENST00000486616_38006428_38007052_384	VILL	5-FU resistant	-1.43	0.0226474
pep-alt-VPS39	ENST00000562258_42160757_42164508_750	VPS39	5-FU resistant	-1.03	0.0252957
pep1-nc-Y_RNA	ENST00000364754_33982474_33982533_60	Y_RNA	5-FU resistant	1.12	0.02528
pep1-nc-Y_RNA	ENST00000364754_33982474_33982533_60	Y_RNA	5-FU resistant	-1.05	0.0165563
pep1-nc-Y_RNA	ENST00000364754_33982474_33982533_60	Y_RNA	5-FU resistant	1.15	0.0266092
pep1-nc-Y_RNA	ENST00000364754_33982474_33982533_60	Y_RNA	5-FU resistant	-1.01	0.0281143
pep1-nc-Y_RNA	ENST00000364754_33982474_33982533_60	Y_RNA	5-FU resistant	1.2	0.0091976
pep2-nc-Y_RNA	ENST00000384500_55040879_55040932_54	Y_RNA	5-FU resistant	1.12	0.02528
pep2-nc-Y_RNA	ENST00000384500_55040879_55040932_54	Y_RNA	5-FU resistant	-1.05	0.0165563
pep2-nc-Y_RNA	ENST00000384500_55040879_55040932_54	Y_RNA	5-FU resistant	1.15	0.0266092
pep2-nc-Y_RNA	ENST00000384500_55040879_55040932_54	Y_RNA	5-FU resistant	-1.01	0.0281143
pep2-nc-Y_RNA	ENST00000384500_55040879_55040932_54	Y_RNA	5-FU resistant	1.2	0.0091976
pep-nc-ZNF674-AS1	ENST00000421685_46546490_46546543_54	ZNF674-AS1	5-FU resistant	1.23	0.0443899
