# Supplementary material for: Comprehensive discovery and functional characterization of the noncanonical proteome
Source: Cell Res. 2025 Jan 10;35(3):186–204. doi: 10.1038/s41422-024-01059-3 (PMC11909191; doi:10.1038/s41422-024-01059-3)
Supplement: Supplementary file 15 — Table S7 [file 41422_2024_1059_MOESM15_ESM.xlsx]

## Sheet: S7
Supplementary Informatoin, Table S7. The result of CRISPR screening and information of onhit peptides
This table presents the scores of all peptides in the CRISPR screening, with bolded text indicating onhit peptides. Specific information includes peptides name, ORF IDs, fold changes in reads of sgRNA targeting peptides ORF or UTR, whether onhit, effect type, gene to which peptides belong, predicted signal peptide and predicted transmembrane domain.
ORF_ID	Pep_name	ORF.LFC	UTR.LFC	Onhit	inhibit.promote	gene	predicted signal peptides	predicted transmembrane domain
ENST00000517077_119631237_119631371_135	pep-nc-RN7SKP197	2.16099	0	onhit	inhibit	RN7SKP197
ENST00000509580_176810522_176810680_159	pep-u-UNC5A	-0.919725	0	na		UNC5A
ENST00000570972_20351255_20351389_135	pep-u-UMOD	-0.93718	0.116237	na		UMOD
ENST00000602324_51685848_51686162_315	pep-nc-SPACA6P-AS	2.03459	0.139989	onhit	inhibit	SPACA6P-AS
ENST00000272452_108377998_108378084_87	pep-u-SULT1C4	-0.9272	0	na		SULT1C4
ENST00000674590_53421970_53422687_267	pep-u-SMC1A	-0.50189	-0.1973	na		SMC1A
ENST00000295269_102473540_102473581_42	pep-u-SLC9A4	0.94256	0.45537	na		SLC9A4
ENST00000635215_9808841_9809020_180	pep2-nc-AC027045.3	1.65915	0.189084	onhit	inhibit	AC027045.3
ENST00000436407_45726738_45727028_291	pep-u-SLC14A1	0.677905	0	na		SLC14A1
ENST00000409075_160408522_160408560_39	pep-u-RBMS1	-0.18993	0	na		RBMS1
ENST00000541713_50510528_50565025_120	pep-u-PTPN1	0.45423	0.91501	na		PTPN1
ENST00000412331_37848872_37849033_162	pep1-u-EIF3L	1.6115	0	onhit	inhibit	EIF3L
ENST00000456642_125171984_125189718_93	pep-u-PPP6C	0	-3.49045	na		PPP6C
ENST00000547717_53455939_53467409_723	pep-nc-AC023509.1	1.5987	0	onhit	inhibit	AC023509.1
ENST00000398486_40987060_40987119_60	pep-u-KRT40	0.40471	0	na		KRT40
ENST00000656821_11406110_11406229_120	pep2-nc-AC099344.3	1.59605	0.396335	onhit	inhibit	AC099344.3
ENST00000392686_179259313_179259588_276	pep-u-KCNMB3	-0.512685	-0.20816	na		KCNMB3
ENST00000624111_45897063_45897386_324	pep-nc-MAPT-IT1	1.59295	0.71736	onhit	inhibit	MAPT-IT1
ENST00000477265_141718122_141718217_96	pep-u-IL15	0.747215	0.463595	na		IL15
ENST00000419944_19113815_19113976_162	pep2-nc-AC003986.2	1.5715	0.681168	onhit	inhibit	AC003986.2	1~36	1~36
ENST00000407904_2815004_2815096_93	pep-u-GNA12	-0.5593	-0.92141	na		GNA12
ENST00000472003_44117220_44117297_78	pep-nc-RN7SL479P	1.56239	0	onhit	inhibit	RN7SL479P
ENST00000648081_31091128_31102513_420	pep-u-DSC2	0.716915	0	na		DSC2
ENST00000670470_30360306_30360452_147	pep-nc-LINC01936	1.52374	-0.63167	onhit	inhibit	LINC01936
ENST00000674589_128795147_128795375_63	pep-alt-RAB7A	1.49575	0.90789	onhit	inhibit	RAB7A	1~18
ENST00000540876_106918463_106928100_57	pep-u-CLDN2	-0.195145	0.04053	na		CLDN2
ENST00000427254_17712412_17712486_75	pep-u-BANF2	-1.55515	-2.08696	na		BANF2
ENST00000460685_89912209_89912292_84	pep-u-ARPIN	-1.57595	1.0747	na		ARPIN
ENST00000561476_119935154_119935411_258	pep1-nc-LINC01613	1.4569	0.29863	onhit	inhibit	LINC01613
ENST00000673536_112904494_112949146_63	pep-u-ANK2	-0.672037	0.490465	na		ANK2
ENST00000421685_46546490_46546543_54	pep-nc-ZNF674-AS1	-0.75027	-0.597465	na		ZNF674-AS1
ENST00000659792_91065899_91065988_90	pep3-nc-OTUD6B-AS1	1.42455	-0.053449	onhit	inhibit	OTUD6B-AS1
ENST00000425916_75408049_75408354_306	pep-nc-ZNF503-AS2	0.881045	-3.0965	na		ZNF503-AS2
ENST00000660627_238845353_238845484_132	pep-nc-AL583825.1	1.36523	-0.59932	onhit	inhibit	AL583825.1		1~23
ENST00000600253_51976631_51976840_210	pep-nc-ZNF350-AS1	-0.45446	0.47824	na		ZNF350-AS1
ENST00000544122_14531163_14533158_144	pep-nc-AC008114.1	1.3503	-0.6398	onhit	inhibit	AC008114.1
ENST00000674361_113663688_113663858_171	pep6-nc-XACT	1.313	-0.387555	onhit	inhibit	XACT
ENST00000567141_78589287_78589376_90	pep1-nc-AC027228.2	1.3089	-0.99044	onhit	inhibit	AC027228.2		1~29
ENST00000423008_1164621_1164902_282	pep-nc-ZFAND2A-DT	-0.928625	1.0089	na		ZFAND2A-DT
ENST00000427278_144520651_144520872_222	pep-nc-ZEB2-AS1	-2.02312	-1.6848	na		ZEB2-AS1
ENST00000594557_21455783_21455923_141	pep2-nc-AC010615.2	1.3061	0.30609	onhit	inhibit	AC010615.2
ENST00000565177_49832700_49832759_60	pep-nc-Z98885.2	0	-1.27458	na		Z98885.2
ENST00000641860_5490043_5490105_63	pep-nc-Z98259.3	0	-0.78083	na		Z98259.3
ENST00000666613_55908630_56002944_291	pep3-nc-AL050309.1	1.3022	-0.32517	onhit	inhibit	AL050309.1		1~24
ENST00000417426_140017296_140017984_501	pep-nc-AL589987.2	1.28615	0	onhit	inhibit	AL589987.2
ENST00000607298_108030313_108030702_390	pep-nc-Z98200.1	0.434295	0	na		Z98200.1
ENST00000658119_110932976_111015031_720	pep3-nc-LINC01608	1.28485	-0.97643	onhit	inhibit	LINC01608
ENST00000391625_49554099_49554167_69	pep-nc-Z97192.1	0.55499	0	na		Z97192.1
ENST00000668614_26610922_26611005_84	pep-nc-Z95115.2	-0.755165	0.200682	na		Z95115.2
ENST00000499560_36158094_36158144_51	pep-nc-Z84485.1	-0.84584	0.94392	na		Z84485.1
ENST00000666901_212431535_212431657_123	pep-nc-AC092803.3	1.27985	-0.430785	onhit	inhibit	AC092803.3
ENST00000453924_33320909_33320971_63	pep-nc-Z82173.1	-0.629625	-0.65514	na		Z82173.1
ENST00000425008_183807823_183808742_303	pep-nc-YEATS2-AS1	-1.73015	-1.4273	na		YEATS2-AS1
ENST00000395900_32440976_32441272_297	pep-nc-WT1-AS	-1.76369	-4.1675	na		WT1-AS
ENST00000608015_122426248_122426331_84	pep-nc-WDR5B-DT	0.9108	-0.9569	na		WDR5B-DT
ENST00000456120_120761840_120762226_387	pep-nc-WDR11-AS1	0.86872	0	na		WDR11-AS1
ENST00000622621_79205874_79206083_210	pep-nc-AC092376.2	1.2678	-0.376997	onhit	inhibit	AC092376.2		1~10
ENST00000519140_125044644_125044961_318	pep-nc-WASHC5-AS1	-0.79653	-0.38184	na		WASHC5-AS1
ENST00000666503_39470883_39471059_177	pep-nc-AL049828.1	1.26225	-0.967995	onhit	inhibit	AL049828.1
ENST00000658732_214948101_214948151_51	pep-nc-AC099563.2	1.2564	0.818375	onhit	inhibit	AC099563.2
ENST00000650118_92601930_92602073_144	pep-nc-AL157827.2	1.2511	0.37862	onhit	inhibit	AL157827.2
ENST00000655687_26331788_26331889_102	pep2-nc-AL021917.1	1.2506	0	onhit	inhibit	AL021917.1		1~30
ENST00000662383_70766105_70766473_369	pep-nc-VAC14-AS1	-1.73764	-2.175	na		VAC14-AS1
ENST00000503107_27482448_27482504_57	pep-nc-PURPL	1.2411	0.408535	onhit	inhibit	PURPL		1~32
ENST00000656292_119395013_119412497_267	pep-nc-USP2-AS1	-1.65519	-1.10428	na		USP2-AS1
ENST00000423106_173215821_173281797_240	pep-nc-MAP3K20-AS1	1.23874	-0.35798	onhit	inhibit	MAP3K20-AS1
ENST00000571219_25068283_25068537_255	pep2-nc-LINC02175	1.2349	0.11805	onhit	inhibit	LINC02175
ENST00000669609_33775202_33775273_72	pep-nc-UBE2R2-AS1	-0.9074	-0.079214	na		UBE2R2-AS1
ENST00000408198_49949373_49949516_144	pep-nc-U3	-0.770345	0	na		U3
ENST00000330337_21587540_21587662_123	pep-nc-TTTY13	-0.78262	-0.72304	na		TTTY13
ENST00000530039_44736267_44736549_168	pep-nc-TSPAN18-AS1	-0.68334	0.21846	na		TSPAN18-AS1
ENST00000655724_123490286_123490342_57	pep-nc-TRDN-AS1	0.22136	0	na		TRDN-AS1
ENST00000517509_45393016_45393264_249	pep-nc-TPT1-AS1	-3.5821	-1.80385	na		TPT1-AS1
ENST00000455671_1908262_1908363_102	pep-nc-LINC01150	1.23331	-0.90838	onhit	inhibit	LINC01150	1~15
ENST00000614615_103917365_103917643_279	pep-nc-TMSB15B-AS1	0.78967	0	na		TMSB15B-AS1
ENST00000323223_229250511_229250639_129	pep-nc-TMEM78	0.85331	0.54851	na		TMEM78
ENST00000413269_68644117_68644266_150	pep-nc-TMEM252-DT	1.34241	-1.6885	na		TMEM252-DT
ENST00000430128_172677359_172677409_51	pep-nc-RAPGEF4-AS1	1.2304	-0.483435	onhit	inhibit	RAPGEF4-AS1
ENST00000429281_39305895_39306050_156	pep-nc-LINC01281	1.22823	0.37044	onhit	inhibit	LINC01281	1~21	1~21
ENST00000504993_133248500_133253401_138	pep-nc-TMEM108-AS1	0.24357	0	na		TMEM108-AS1
ENST00000498967_123578499_123578591_93	pep-nc-TMED2-DT	0.614745	0.71247	na		TMED2-DT
ENST00000642113_81517492_81517557_66	pep-nc-TMC3-AS1	0.36048	0	na		TMC3-AS1
ENST00000463449_156672665_156672784_120	pep-nc-TIPARP-AS1	-0.22075	-0.28948	na		TIPARP-AS1
ENST00000518437_9391135_9391248_114	pep-nc-THUMPD3-AS1	0.44308	0	na		THUMPD3-AS1
ENST00000564562_71182949_71182990_42	pep-nc-THSD4-AS1	0	0.62006	na		THSD4-AS1
ENST00000509007_82899613_82899678_66	pep-nc-THAP9-AS1	0	0.781815	na		THAP9-AS1
ENST00000569070_60813099_60813353_255	pep2-nc-AL139348.1	1.22515	-0.84385	onhit	inhibit	AL139348.1
ENST00000451810_40334825_40335121_297	pep-nc-TDRG1	0.671775	0.67084	na		TDRG1
ENST00000357168_95663530_95663598_69	pep-nc-TCL6	-0.652315	0	na		TCL6
ENST00000433581_85186547_85186669_123	pep-nc-TCF7L1-IT1	0.555025	0.635365	na		TCF7L1-IT1
ENST00000666597_143351952_143352140_189	pep1-nc-AC097658.3	1.22498	-0.44776	onhit	inhibit	AC097658.3		1~24
ENST00000610202_101154532_101154600_69	pep-nc-TBC1D8-AS1	0.41524	-0.20219	na		TBC1D8-AS1
ENST00000587125_59976031_59976117_87	pep-nc-TBC1D3P1-DHX40P1	0	0.26837	na		TBC1D3P1-DHX40P1
ENST00000640274_46914565_46914633_69	pep-nc-TBC1D22A-AS1	-0.680875	0.66894	na		TBC1D22A-AS1
ENST00000375206_97309551_97312151_93	pep-nc-SUGT1P4-STRA6LP-CCDC180	0.90405	0.23833	na		SUGT1P4-STRA6LP-CCDC180
ENST00000426452_47637430_47637498_69	pep1-nc-AL117329.1	1.2118	0.6015	onhit	inhibit	AL117329.1
ENST00000658512_33277966_33278052_87	pep-nc-STARD13-AS	0.95996	-0.29221	na		STARD13-AS
ENST00000658186_98710330_98710491_162	pep-nc-ST3GAL6-AS1	-0.8243	0.769935	na		ST3GAL6-AS1
ENST00000586388_44303719_44303862_144	pep1-nc-RUNDC3A-AS1	1.20765	0.43356	onhit	inhibit	RUNDC3A-AS1
ENST00000661955_40046901_40046957_57	pep-nc-SRP14-AS1	0.70845	0.669775	na		SRP14-AS1
ENST00000600323_9193358_9193802_210	pep-nc-SRGAP3-AS2	0.582785	0.32691	na		SRGAP3-AS2
ENST00000414633_9015736_9015909_174	pep-nc-SRGAP3-AS1	0.696965	0.683825	na		SRGAP3-AS1
ENST00000558307_100345315_100345386_72	pep-nc-SPATA41	0.41799	-0.50757	na		SPATA41
ENST00000585285_74747465_74747539_75	pep-nc-AC016888.1	1.2065	-0.44268	onhit	inhibit	AC016888.1
ENST00000662534_112098547_112098642_96	pep-nc-SOX1-OT	0.677815	-0.5486	na		SOX1-OT
ENST00000384176_65285499_65285579_81	pep-nc-SNORA24B	0.64166	0	na		SNORA24B
ENST00000654083_118284214_118284321_108	pep-nc-SNHG8	0.556145	-0.378985	na		SNHG8
ENST00000507692_139279285_139279356_72	pep-nc-SNHG4	0	0.933995	na		SNHG4
ENST00000508179_9549735_9550007_273	pep-nc-SNHG18	0.666545	0.572105	na		SNHG18
ENST00000583262_14304109_14304462_354	pep-nc-AC005224.3	1.20409	0.7229	onhit	inhibit	AC005224.3
ENST00000539975_62854024_62855163_72	pep-nc-SNHG1	0.41444	-1.3307	na		SNHG1
ENST00000651588_22012155_22012412_258	pep2-nc-CDKN2B-AS1	1.19772	-0.89115	onhit	inhibit	CDKN2B-AS1
ENST00000413347_227744081_227745916_183	pep-nc-SNAP47-AS1	-1.12899	-1.184	na		SNAP47-AS1
ENST00000567997_88685847_88686002_156	pep-nc-SNAI3-AS1	-2.9858	-1.5597	na		SNAI3-AS1
ENST00000426929_246321674_246321805_132	pep-nc-SMYD3-IT1	0.50915	0.72087	na		SMYD3-IT1
ENST00000543475_17777054_17777398_345	pep-nc-SMCR5	-1.40074	-1.19728	na		SMCR5
ENST00000456090_17675390_17675485_96	pep-nc-SMCR2	0.85964	0	na		SMCR2
ENST00000594708_70194506_70216319_84	pep-nc-SMC5-AS1	0.68089	-0.19823	na		SMC5-AS1
ENST00000583756_71734777_71736508_156	pep-nc-LINC01899	1.1955	0.16752	onhit	inhibit	LINC01899
ENST00000668774_56076345_56076587_243	pep3-nc-AC040168.1	1.1904	0.8878	onhit	inhibit	AC040168.1
ENST00000395539_119468188_119468652_465	pep-nc-SLC25A5-AS1	0.495895	0.743225	na		SLC25A5-AS1
ENST00000602458_9937507_9937608_102	pep-nc-AC010969.2	1.1865	0.36364	onhit	inhibit	AC010969.2
ENST00000521363_40299117_40299257_141	pep-nc-SIRLNT	-0.84599	0.34204	na		SIRLNT
ENST00000618844_51804822_51804908_87	pep-nc-AL162377.1	1.18545	0.108141	onhit	inhibit	AL162377.1
ENST00000436377_227409771_227425830_189	pep1-nc-LINC01641	1.18174	0	onhit	inhibit	LINC01641
ENST00000509192_181329267_181342118_606	pep-nc-SEPTIN14P5	0.49243	0	na		SEPTIN14P5
ENST00000456803_48053552_48053737_186	pep-nc-LINC02794	1.17748	0	onhit	inhibit	LINC02794
ENST00000457528_77602202_77606541_114	pep-nc-SCEL-AS1	0.55338	0	na		SCEL-AS1
ENST00000648247_39371826_39376632_171	pep-nc-LINC01282	1.17746	-0.48171	onhit	inhibit	LINC01282
ENST00000629082_70635880_70636044_165	pep-nc-SALRNA2	0.79845	0.44316	na		SALRNA2
ENST00000519901_164468227_164468409_183	pep2-nc-AC109466.1	1.17205	0.091148	onhit	inhibit	AC109466.1
ENST00000429998_34285290_34285511_222	pep-nc-AL354740.1	1.1669	0.775065	onhit	inhibit	AL354740.1
ENST00000506795_108556913_108556969_57	pep-nc-RPL34-DT	-0.80825	0.493885	na		RPL34-DT
ENST00000620960_73731135_73731260_126	pep-nc-AC022188.1	1.16546	-0.41448	onhit	inhibit	AC022188.1		1~12
ENST00000655887_103563954_103564013_60	pep-nc-AL021308.1	1.16392	-0.46132	onhit	inhibit	AL021308.1
ENST00000645490_126618106_126618213_108	pep4-nc-PCAT1	1.15948	-0.422615	onhit	inhibit	PCAT1
ENST00000443837_5662505_5666701_153	pep-nc-RNF216-IT1	-0.986115	-0.51789	na		RNF216-IT1
ENST00000580952_49081526_49081597_72	pep-nc-RN7SL708P	0.828755	0.507025	na		RN7SL708P
ENST00000666328_123539464_123652834_246	pep7-nc-LINC01091	1.1578	0.25068	onhit	inhibit	LINC01091
ENST00000635615_102423093_102462789_150	pep-nc-LINC02456	1.15375	-0.53644	onhit	inhibit	LINC02456		1~11
ENST00000496150_62350080_62350178_99	pep-nc-RN7SL591P	-0.10863	0	na		RN7SL591P
ENST00000496309_122745360_122745482_123	pep-nc-RN7SL564P	0.985565	0.5109	na		RN7SL564P
ENST00000584742_3094265_3094381_117	pep-nc-RN7SL555P	0.645055	0	na		RN7SL555P
ENST00000557359_27638817_27638879_63	pep-nc-LINC00645	1.1528	0	onhit	inhibit	LINC00645
ENST00000313957_58006426_58006602_177	pep1-nc-AC008969.1	1.1521	0.0855745	onhit	inhibit	AC008969.1
ENST00000492743_220571757_220571816_60	pep-nc-RN7SL464P	0	0.5041	na		RN7SL464P
ENST00000494711_193740581_193740640_60	pep-nc-RN7SL447P	0	-0.30694	na		RN7SL447P
ENST00000607593_106626650_106626766_117	pep2-nc-LINC00551	1.1519	-0.870155	onhit	inhibit	LINC00551		1~12
ENST00000487309_120121972_120122088_117	pep-nc-RN7SL397P	-0.61984	0	na		RN7SL397P
ENST00000490461_37246243_37246464_222	pep-nc-RN7SL37P	0.974625	0	na		RN7SL37P
ENST00000304233_11577228_11578474_195	pep3-nc-LINC00208	1.15135	-0.65899	onhit	inhibit	LINC00208
ENST00000580171_89091168_89091224_57	pep-nc-RN7SL336P	0	-1.3752	na		RN7SL336P
ENST00000477493_40805067_40805123_57	pep-nc-RN7SL326P	-0.72579	-0.45692	na		RN7SL326P
ENST00000652118_50373532_50373636_105	pep-nc-AL158195.1	1.1474	0	onhit	inhibit	AL158195.1
ENST00000581978_68007838_68007915_78	pep-nc-RN7SL220P	-0.87142	0	na		RN7SL220P
ENST00000463482_67751346_67751402_57	pep-nc-RN7SL213P	-0.42954	-1.0923	na		RN7SL213P
ENST00000420389_10423394_10424803_156	pep-nc-AL138885.2	1.1454	0.197705	onhit	inhibit	AL138885.2
ENST00000545912_95699150_95700519_159	pep-nc-AP000820.1	1.14329	0	onhit	inhibit	AP000820.1
ENST00000485164_129370289_129370360_72	pep-nc-RN7SL159P	-0.873895	0.66208	na		RN7SL159P
ENST00000659636_239531176_239531340_165	pep-nc-AC023787.2	1.1398	0.43935	onhit	inhibit	AC023787.2
ENST00000410913_187122709_187122762_54	pep-nc-RN7SKP42	0.33232	0	na		RN7SKP42
ENST00000431979_131637161_131637262_102	pep1-nc-LINC01087	1.1369	-0.32079	onhit	inhibit	LINC01087
ENST00000410583_22085739_22085855_117	pep-nc-RN7SKP240	0.094158	0	na		RN7SKP240
ENST00000411042_12876736_12876840_105	pep-nc-RN7SKP228	0.74291	0	na		RN7SKP228
ENST00000516503_36231608_36231706_99	pep-nc-RN7SKP21	0.41195	0	na		RN7SKP21
ENST00000437194_28225950_28228478_159	pep1-nc-LINC01695	1.13554	0	onhit	inhibit	LINC01695
ENST00000411110_10084256_10084381_126	pep-nc-RN7SKP161	-0.920575	0.25056	na		RN7SKP161
ENST00000415437_163211104_163211181_78	pep-nc-RGS5-AS1	-0.125384	-1.41803	na		RGS5-AS1
ENST00000498871_98769866_98769970_105	pep-nc-RGMB-AS1	0.772665	-0.93528	na		RGMB-AS1
ENST00000680554_9265829_9265954_126	pep-u-DENND5A	1.13454	0	onhit	inhibit	DENND5A
ENST00000461286_29439471_29439635_165	pep-nc-RFPL1S	-2.8018	1.0413	na		RFPL1S
ENST00000367207_204032829_204033245_417	pep-nc-LINC00303	1.13145	-0.505315	onhit	inhibit	LINC00303
ENST00000441776_83675382_83677031_159	pep-nc-LINC02650	1.12657	-0.189545	onhit	inhibit	LINC02650
ENST00000564505_12561007_12610819_222	pep-nc-AC010333.2	1.12511	-0.640005	onhit	inhibit	AC010333.2
ENST00000499425_56518873_56518995_123	pep-nc-LINC00968	1.12017	0	onhit	inhibit	LINC00968
ENST00000608517_178724739_178724870_132	pep-nc-RALGPS2-AS1	-0.984205	-0.82828	na		RALGPS2-AS1
ENST00000535200_120201396_120206576_63	pep-nc-PXN-AS1	0.303485	0	na		PXN-AS1
ENST00000382375_32797015_32797224_210	pep-nc-C21orf62-AS1	1.11896	-0.662595	onhit	inhibit	C21orf62-AS1
ENST00000619442_41281769_41282053_285	pep-nc-PTGER4P2-CDK2AP2P2	0.93641	0	na		PTGER4P2-CDK2AP2P2
ENST00000659114_14033514_14034123_264	pep2-nc-COX10-AS1	1.1102	-0.38085	onhit	inhibit	COX10-AS1
ENST00000455810_6580893_6582192_90	pep-nc-PRKCQ-AS1	0.848895	-0.39563	na		PRKCQ-AS1
ENST00000658918_45571418_45611505_129	pep2-nc-AC091151.7	1.10427	0	onhit	inhibit	AC091151.7
ENST00000484703_64104672_64104728_57	pep-nc-PRICKLE2-AS2	-0.74578	-0.54434	na		PRICKLE2-AS2
ENST00000458314_172464283_172464552_270	pep-nc-ITGA6-AS1	1.10109	0.23552	onhit	inhibit	ITGA6-AS1
ENST00000417881_95155401_95155478_78	pep-nc-PPP1R9A-AS1	0.332905	0.53503	na		PPP1R9A-AS1
ENST00000662571_88325605_88330204_108	pep-nc-PPM1K-DT	0.67668	0	na		PPM1K-DT
ENST00000671361_126955476_126955529_54	pep2-nc-LINC02405	1.0947	0.31283	onhit	inhibit	LINC02405	1~10
ENST00000607680_115519550_115519606_57	pep-nc-PLS3-AS1	1.1336	-1.01189	na		PLS3-AS1
ENST00000493131_111676744_111676809_66	pep-nc-PLCXD2-AS1	0	0.906495	na		PLCXD2-AS1
ENST00000667669_41130029_41130178_150	pep-nc-PLCG1-AS1	0.19894	0	na		PLCG1-AS1
ENST00000662393_126744907_126745167_129	pep2-nc-LINC00943	1.09405	-0.71924	onhit	inhibit	LINC00943
ENST00000605794_15105732_15118979_720	pep-nc-PKD1P6-NPIPP1	0.85369	0.16617	na		PKD1P6-NPIPP1
ENST00000654239_68834313_68836470_114	pep-nc-LINC01890	1.09116	0	onhit	inhibit	LINC01890
ENST00000456722_44591488_44591586_99	pep-nc-AL356157.1	1.09066	-0.944485	onhit	inhibit	AL356157.1
ENST00000625677_142969441_142969509_69	pep-nc-PAQR9-AS1	-0.813675	-0.52915	na		PAQR9-AS1
ENST00000672631_137037358_137037854_159	pep-nc-C9orf139	1.09007	0.623275	onhit	inhibit	C9orf139
ENST00000608917_186683088_186683147_60	pep-nc-PACERR	0	0.35593	na		PACERR
ENST00000442621_180566055_180566222_168	pep-nc-OVAAL	0.50826	-0.95685	na		OVAAL
ENST00000533260_132859468_132860019_117	pep-nc-OPCML-IT2	0.32738	-0.349695	na		OPCML-IT2
ENST00000429809_121183875_121184000_126	pep1-nc-LINC01153	1.0888	0.699135	onhit	inhibit	LINC01153	1~12	1~12
ENST00000665704_45139397_45139540_144	pep-nc-NUP50-DT	0	-0.3247	na		NUP50-DT
ENST00000416725_131660799_131660939_141	pep-nc-NTM-AS1	0.856315	-0.61942	na		NTM-AS1
ENST00000366140_6828750_6828947_198	pep-nc-NRIR	0	0.646355	na		NRIR
ENST00000504440_132733410_132800244_141	pep-nc-NPHP3-AS1	0.816455	-0.6555	na		NPHP3-AS1
ENST00000637970_207805250_207816029_351	pep2-nc-MIR29B2CHG	1.08641	0.730295	onhit	inhibit	MIR29B2CHG
ENST00000658090_1302982_1303086_105	pep3-nc-LINC00470	1.08617	0	onhit	inhibit	LINC00470
ENST00000413941_8301079_8301264_186	pep-nc-AL390835.1	1.085	0.541735	onhit	inhibit	AL390835.1
ENST00000659391_88044794_88096617_174	pep2-nc-LINC01146	1.08447	0.33455	onhit	inhibit	LINC01146
ENST00000457843_100740616_101013327_123	pep-nc-NALCN-AS1	-0.94691	0.63084	na		NALCN-AS1
ENST00000632058_5042223_5042285_63	pep-nc-NAGPA-AS1	0.33894	-0.953245	na		NAGPA-AS1
ENST00000447028_64327528_64329284_126	pep-nc-AP003774.2	1.08249	0.86379	onhit	inhibit	AP003774.2	1~10	1~10
ENST00000663846_68628541_68630375_156	pep-nc-AL391807.1	1.08059	0.206255	onhit	inhibit	AL391807.1
ENST00000435331_47527720_47529129_216	pep-nc-MSH2-OT1	-1.81639	-3.16814	na		MSH2-OT1
ENST00000417123_40523628_40526307_180	pep-nc-MRTFA-AS1	0.68744	-0.257825	na		MRTFA-AS1
ENST00000435306_103689133_103689189_57	pep-nc-MORF4L2-AS1	0.099945	-0.46404	na		MORF4L2-AS1
ENST00000360737_46112245_46112751_507	pep-nc-MIRLET7BHG	0.754775	-0.993505	na		MIRLET7BHG
ENST00000661036_89379088_89389472_375	pep-nc-MIR9-3HG	-0.739475	-1.0136	na		MIR9-3HG
ENST00000664919_39321134_39327863_282	pep-nc-MIR924HG	0.63304	0	na		MIR924HG
ENST00000416909_95479491_95479544_54	pep-nc-CLDN10-AS1	1.0803	0.907925	onhit	inhibit	CLDN10-AS1
ENST00000385008_74191236_74191280_45	pep-nc-MIR590	0	0.56983	na		MIR590
ENST00000563315_50728325_50729045_159	pep-nc-AC007728.2	1.0793	0.747395	onhit	inhibit	AC007728.2
ENST00000648903_73593340_73593408_69	pep-nc-LINC00393	1.0788	-0.68882	onhit	inhibit	LINC00393		1~25
ENST00000436290_87473514_87511391_66	pep-nc-MIR4500HG	0.332929	-0.61428	na		MIR4500HG
ENST00000627687_76658806_77014256_90	pep-nc-MIR325HG	-2.9524	-1.27965	na		MIR325HG
ENST00000670459_21455823_21559680_438	pep-nc-MIR31HG	-0.603835	0.186435	na		MIR31HG
ENST00000385077_134169686_134169736_51	pep-nc-MIR19B2	0.61304	0	na		MIR19B2
ENST00000655847_85650803_85677107_159	pep4-nc-SNHG5	1.0772	0.87007	onhit	inhibit	SNHG5
ENST00000653207_198897924_198897974_51	pep-nc-MIR181A1HG	0	0.259525	na		MIR181A1HG
ENST00000586798_79579056_79579412_357	pep2-nc-AC068473.3	1.07628	0.542377	onhit	inhibit	AC068473.3
ENST00000590797_58453469_58453645_177	pep-nc-MIR122HG	-3.3771	-1.0299	na		MIR122HG
ENST00000652034_56841264_56848093_318	pep-nc-MIMT1	-1.4165	-1.40996	na		MIMT1
ENST00000506053_122437209_122437310_102	pep-nc-MGC32805	0.57931	0.63603	na		MGC32805
ENST00000623735_31934121_31938039_453	pep-nc-C22orf24	1.07285	-0.408375	onhit	inhibit	C22orf24
ENST00000454167_66427137_66433426_261	pep-nc-MEIS1-AS3	0.66846	0.60805	na		MEIS1-AS3
ENST00000610085_148697463_148697669_207	pep2-nc-AC005229.3	1.072	-0.83451	onhit	inhibit	AC005229.3		1~15
ENST00000611525_130140276_130140629_354	pep-nc-AC026336.3	1.07159	0.32171	onhit	inhibit	AC026336.3
ENST00000653556_100420582_100420674_93	pep1-nc-AC113385.1	1.0707	-0.60399	onhit	inhibit	AC113385.1	1~24
ENST00000661660_50207858_50208073_216	pep-nc-AC109635.5	1.0699	-0.16856	onhit	inhibit	AC109635.5
ENST00000433673_127389163_127398115_192	pep-nc-MAP3K2-DT	0.781915	0	na		MAP3K2-DT
ENST00000570186_146055485_146055715_231	pep-nc-AC108206.1	1.0697	-0.234985	onhit	inhibit	AC108206.1
ENST00000585780_45262477_45262572_96	pep-nc-MAP3K14-AS1	0.88667	-0.790435	na		MAP3K14-AS1
ENST00000414515_70085950_70086120_171	pep-nc-MAMDC2-AS1	-2.34402	1.4268	na		MAMDC2-AS1
ENST00000422093_79460319_79460366_48	pep-nc-MAGI2-AS3	-0.941285	0.55397	na		MAGI2-AS3
ENST00000671426_9091419_9091664_246	pep-nc-AC073648.5	1.0646	0	onhit	inhibit	AC073648.5
ENST00000457948_119336006_119336089_84	pep-nc-AL583824.1	1.06346	-0.304969	onhit	inhibit	AL583824.1
ENST00000606767_5030110_5030904_186	pep-nc-LYRM4-AS1	-0.854085	-0.78395	na		LYRM4-AS1
ENST00000640010_219459146_219459202_57	pep-nc-LYPLAL1-AS1	0	0.92918	na		LYPLAL1-AS1
ENST00000429345_6346617_6346682_66	pep-nc-LY86-AS1	0.767225	1.0591	na		LY86-AS1
ENST00000671522_12809510_12809611_102	pep-nc-LURAP1L-AS1	0.468025	0.57593	na		LURAP1L-AS1
ENST00000443562_89583274_89583360_87	pep-nc-LRRC8C-DT	0	-2.6203	na		LRRC8C-DT
ENST00000421273_165575311_165581502_207	pep-nc-LRRC52-AS1	0.86386	0	na		LRRC52-AS1
ENST00000441160_221984283_221984432_150	pep-nc-LINC02474	1.05943	0.44282	onhit	inhibit	LINC02474
ENST00000667896_75625895_75625981_87	pep-nc-LMO7-AS1	-0.83275	0	na		LMO7-AS1
ENST00000567820_933803_933871_69	pep-nc-LMF1-AS1	0.6997	0.58852	na		LMF1-AS1
ENST00000407120_22565518_22565712_195	pep-nc-LL22NC03-63E9.3	0.584445	0.452335	na		LL22NC03-63E9.3
ENST00000654310_20935467_20935646_180	pep1-nc-LINC02241	1.05516	0.64282	onhit	inhibit	LINC02241
ENST00000441492_134544434_134544643_210	pep-nc-MIR503HG	1.0538	-0.760725	onhit	inhibit	MIR503HG
ENST00000560265_77647932_77648179_66	pep-nc-LINGO1-AS1	0.378905	0.34812	na		LINGO1-AS1
ENST00000659549_112232371_112232487_117	pep-nc-LINC02884	-0.401807	1.06167	na		LINC02884
ENST00000659910_117389713_117389859_147	pep3-nc-LINC02263	1.05197	0.529845	onhit	inhibit	LINC02263	1~47
ENST00000434437_137945434_137951338_231	pep-nc-LINC02865	0.999555	0	na		LINC02865
ENST00000668741_35937800_36049159_297	pep-nc-LINC02853	0.842405	0.819825	na		LINC02853
ENST00000657830_88646531_88646587_57	pep-nc-LINC02843	-0.808385	-0.94555	na		LINC02843
ENST00000666093_152756367_152756462_96	pep-nc-LINC02840	0	0.84125	na		LINC02840
ENST00000423489_105621494_105629929_168	pep-nc-LINC02836	-2.0703	-1.30606	na		LINC02836
ENST00000660252_125986257_125986373_117	pep-nc-LINC02826	-0.735135	1.00995	na		LINC02826
ENST00000669621_91354450_91362402_117	pep-nc-LINC02823	0.655445	-0.819592	na		LINC02823
ENST00000434398_221332757_221333047_291	pep-nc-LINC02817	-0.748905	0.867525	na		LINC02817
ENST00000452399_144227292_144227351_60	pep-nc-LINC02802	0	-0.42267	na		LINC02802
ENST00000565214_25143042_25143119_78	pep1-nc-LCMT1-AS2	1.05157	-0.158216	onhit	inhibit	LCMT1-AS2
ENST00000612267_10538728_10552661_120	pep-nc-AF254983.1	1.05129	0.144656	onhit	inhibit	AF254983.1
ENST00000663980_97561273_97581274_156	pep2-nc-LINC02325	1.05125	0.5398	onhit	inhibit	LINC02325
ENST00000641078_3998179_3998370_192	pep-nc-LINC02780	-0.86148	0.2999	na		LINC02780
ENST00000671073_95180944_95181216_273	pep-nc-DICER1-AS1	1.05012	0.54402	onhit	inhibit	DICER1-AS1
ENST00000588341_51445001_51445216_216	pep-nc-LINC02073	1.0496	-0.52943	onhit	inhibit	LINC02073
ENST00000511013_70056490_70064008_132	pep-nc-LINC02753	0.594545	0.83478	na		LINC02753
ENST00000662392_134044569_134044658_90	pep-nc-LINC02731	0.566335	0.307065	na		LINC02731
ENST00000599917_11193003_11197399_138	pep1-nc-AC004160.1	1.04934	0.546075	onhit	inhibit	AC004160.1
ENST00000634876_45826113_45826196_84	pep1-nc-MAPT-AS1	1.04818	0.36624	onhit	inhibit	MAPT-AS1		1~31
ENST00000655405_117753121_117753171_51	pep-nc-LINC02674	0	0.163325	na		LINC02674
ENST00000399247_29726983_29728408_201	pep2-nc-HLA-F-AS1	1.04543	-0.35681	onhit	inhibit	HLA-F-AS1
ENST00000628396_52280361_52280474_114	pep-nc-CASC22	1.04461	-0.95915	onhit	inhibit	CASC22
ENST00000560700_70955757_70955924_168	pep-nc-LINC02622	-0.699715	0	na		LINC02622
ENST00000562049_37020364_37020498_135	pep-nc-LINC02616	0.672185	-0.36656	na		LINC02616
ENST00000636067_67064481_67064708_228	pep3-nc-AC087482.1	1.04412	-0.463555	onhit	inhibit	AC087482.1		1~11
ENST00000411946_94077026_94077103_78	pep-nc-AC003092.2	1.0427	0	onhit	inhibit	AC003092.2
ENST00000610177_66903308_66903373_66	pep-nc-LINC02604	0.751905	-0.96916	na		LINC02604
ENST00000511928_3759046_3759363_318	pep-nc-LINC02600	-1.57598	-1.70428	na		LINC02600
ENST00000522627_159777816_159778061_246	pep1-nc-LINC01847	1.04247	0	onhit	inhibit	LINC01847
ENST00000539514_31294070_31294264_102	pep-nc-LINC02571	-0.41752	0.23774	na		LINC02571
ENST00000415195_30516497_30518798_201	pep-nc-LINC02569	0.993575	0.672635	na		LINC02569
ENST00000455071_85389142_85389267_126	pep-nc-LINC02535	1.06514	-2.7999	na		LINC02535
ENST00000563079_4494522_4494593_72	pep-nc-LINC02533	-0.62874	0	na		LINC02533
ENST00000659118_74322817_74325819_288	pep2-nc-LINC01333	1.04189	0	onhit	inhibit	LINC01333
ENST00000440848_2637250_2637324_75	pep-nc-LINC02521	0.663235	0.60892	na		LINC02521
ENST00000637505_135825093_135826510_90	pep1-nc-AC114296.1	1.0394	-0.32583	onhit	inhibit	AC114296.1
ENST00000659179_124520454_124522122_315	pep-nc-LINC02516	0.492295	-0.213	na		LINC02516
ENST00000515292_31171250_31196374_189	pep-nc-LINC02497	-1.41041	-4.5183	na		LINC02497
ENST00000507817_187532886_187533071_186	pep-nc-LINC02492	-0.883715	0.89783	na		LINC02492
ENST00000372067_43770219_43770353_135	pep-u-VEGFA	1.03819	0	onhit	inhibit	VEGFA
ENST00000659520_77082034_77082156_123	pep-nc-AL035409.1	1.03761	0.331805	onhit	inhibit	AL035409.1
ENST00000648679_4467034_4467294_261	pep-nc-AL162718.2	1.03575	0	onhit	inhibit	AL162718.2
ENST00000451116_154095748_154095903_156	pep-nc-AC006019.2	1.03345	0	onhit	inhibit	AC006019.2
ENST00000671380_22591382_22591591_210	pep-nc-AL512484.1	1.03192	0.35928	onhit	inhibit	AL512484.1	1~10
ENST00000654905_5226333_5226452_120	pep-nc-LINC02443	0.45566	1.01133	na		LINC02443
ENST00000605270_184506752_184506835_84	pep-nc-LINC02427	0.754305	0.824285	na		LINC02427
ENST00000499066_43830117_43830233_117	pep1-nc-AC087521.2	1.0266	0	onhit	inhibit	AC087521.2		1~24
ENST00000551563_91986453_91987581_294	pep1-nc-LINC01619	1.02564	-0.518365	onhit	inhibit	LINC01619
ENST00000536330_127275563_127283286_63	pep-nc-LINC02376	0.18325	0.469735	na		LINC02376
ENST00000520280_184623441_184624837_117	pep-nc-LINC02365	0.35274	-1.5637	na		LINC02365
ENST00000538731_132186761_132186988_228	pep-nc-LINC02361	0.882395	-1.5291	na		LINC02361
ENST00000653525_14872897_14873016_120	pep-nc-AL138720.1	1.02541	-0.715755	onhit	inhibit	AL138720.1	1~19
ENST00000503100_149202405_149202452_48	pep-nc-LINC02355	0.53441	-0.92739	na		LINC02355
ENST00000668582_98330887_98331012_126	pep-nc-LINC02351	-0.96329	0.46513	na		LINC02351
ENST00000618724_101609478_101609615_138	pep-nc-LINC02348	-0.626475	0.54004	na		LINC02348
ENST00000472649_61424869_61427512_138	pep-nc-LINC02339	0.726435	0.813325	na		LINC02339
ENST00000617568_38046263_38046460_198	pep-nc-LINC02334	0.584275	0.6062	na		LINC02334
ENST00000604258_99374044_99374307_264	pep-nc-NAMA	1.0247	-0.735275	onhit	inhibit	NAMA
ENST00000671606_90826766_90826972_207	pep-nc-LINC02321	-0.9001	0.596635	na		LINC02321
ENST00000553785_95578403_95578615_213	pep-nc-LINC02318	0.66558	0.600619	na		LINC02318
ENST00000553346_86055482_86062934_168	pep-nc-LINC02316	0.453455	0	na		LINC02316
ENST00000556819_81727901_81728017_117	pep-nc-LINC02311	0.369715	-0.59354	na		LINC02311
ENST00000554810_45706493_45715393_54	pep-nc-LINC02303	0.35937	-3.3967	na		LINC02303
ENST00000667181_230889989_230890138_150	pep-nc-AL118511.3	1.02193	0	onhit	inhibit	AL118511.3
ENST00000637833_96161643_96161861_219	pep-nc-LINC02452	1.02018	0.254772	onhit	inhibit	LINC02452
ENST00000659559_145337206_145343440_114	pep-nc-LINC02266	0.321555	-2.2799	na		LINC02266
ENST00000580967_14972427_14972627_201	pep-nc-LINC01443	1.0192	-0.924165	onhit	inhibit	LINC01443
ENST00000642446_124980346_124980399_54	pep-nc-LINC02240	0.17041	-2.1742	na		LINC02240
ENST00000666358_97922906_97923064_159	pep-nc-LINC02234	0.9465	-1.57639	na		LINC02234
ENST00000509932_64939975_65004484_285	pep-nc-LINC02232	0.93527	0.35833	na		LINC02232
ENST00000416575_20004417_20004491_75	pep1-nc-AC079145.1	1.01914	0.470575	onhit	inhibit	AC079145.1
ENST00000602953_95645074_95645148_75	pep-nc-AL133467.4	1.01604	0.463235	onhit	inhibit	AL133467.4
ENST00000483289_169946300_169946557_258	pep2-nc-AC008040.1	1.01509	0	onhit	inhibit	AC008040.1
ENST00000555688_21206762_21206848_87	pep2-nc-LINC00641	1.014	-0.84077	onhit	inhibit	LINC00641
ENST00000415982_48980313_48983980_120	pep1-nc-AC137630.2	1.01192	0	onhit	inhibit	AC137630.2
ENST00000503877_118282688_118283801_129	pep-nc-LINC02148	-0.99398	0	na		LINC02148
ENST00000568134_58863174_58863233_60	pep-nc-AC106793.1	1.01079	0	onhit	inhibit	AC106793.1		1~12
ENST00000569726_47907821_47907898_78	pep-nc-LINC02133	0.67676	0.56103	na		LINC02133
ENST00000666489_72094551_72094628_78	pep-nc-LINC02097	-0.2273	0	na		LINC02097
ENST00000418821_15806721_15806786_66	pep-nc-LINC02087	0	-0.771245	na		LINC02087
ENST00000484765_168908309_168910716_150	pep-nc-LINC02082	0.548625	0.62173	na		LINC02082
ENST00000506650_33974248_33974307_60	pep1-nc-AC016687.2	1.01019	-0.46412	onhit	inhibit	AC016687.2	1~15
ENST00000654350_186466529_186466594_66	pep-nc-LINC02052	0.60662	0	na		LINC02052
ENST00000561083_58436682_58494856_315	pep-nc-LIPC-AS1	1.01016	-0.749325	onhit	inhibit	LIPC-AS1
ENST00000665835_194036632_194038948_105	pep-nc-LINC02028	0.732475	-0.31468	na		LINC02028
ENST00000663703_186441071_186457296_324	pep-nc-LINC02020	-0.733225	0.43825	na		LINC02020
ENST00000488425_127324555_127324611_57	pep-nc-LINC02016	-0.477835	0.849595	na		LINC02016
ENST00000635852_46416557_46416664_108	pep-nc-LINC02009	-0.69528	0.682235	na		LINC02009
ENST00000565936_112321592_112321684_93	pep2-nc-LINC01043	1.00974	0.915755	onhit	inhibit	LINC01043
ENST00000658914_107461317_107461367_51	pep-nc-LINC01990	-0.71648	-2.1644	na		LINC01990
ENST00000566930_34174577_34178724_159	pep-nc-LINC01989	0.63856	-0.40988	na		LINC01989
ENST00000655422_27806489_27824689_174	pep-nc-LINC01980	-0.451085	-1.2491	na		LINC01980
ENST00000562038_216219985_216220155_171	pep-nc-LINC01963	-0.98415	-0.423685	na		LINC01963
ENST00000513771_181191194_181191268_75	pep-nc-LINC01962	-0.209265	0.29925	na		LINC01962
ENST00000652896_10869744_10884938_108	pep-nc-LINC01954	0.79492	-0.669635	na		LINC01954
ENST00000653172_56464061_56464138_78	pep-nc-LINC01948	0.67923	-0.72449	na		LINC01948
ENST00000654762_88436695_88436760_66	pep1-nc-TMEM161B-AS1	1.00957	0	onhit	inhibit	TMEM161B-AS1
ENST00000431897_102970848_102970931_84	pep-nc-LINC01935	0.77076	-0.27336	na		LINC01935
ENST00000524295_152267369_152267434_66	pep-nc-LINC01933	0.78237	1.06568	na		LINC01933
ENST00000653561_41883637_41892804_459	pep-nc-LINC01913	0.58024	0	na		LINC01913
ENST00000653628_146838016_146846714_117	pep-nc-LINC01911	-0.486395	-1.3195	na		LINC01911
ENST00000428298_78940490_78940585_96	pep-nc-MAGI2-AS1	1.00828	-0.170455	onhit	inhibit	MAGI2-AS1
ENST00000660045_56096133_56097036_150	pep-nc-LINC01905	-0.545305	0	na		LINC01905
ENST00000564872_926356_926478_123	pep-nc-LINC01904	-0.537425	-1.6418	na		LINC01904
ENST00000637926_37951896_37952018_123	pep2-nc-GDNF-AS1	1.00798	-0.88746	onhit	inhibit	GDNF-AS1		1~10
ENST00000621523_75640536_75640658_123	pep-nc-AC105020.6	1.0071	0.61756	onhit	inhibit	AC105020.6
ENST00000654407_22516669_22516755_87	pep-nc-LINC01884	0.900675	-2.3627	na		LINC01884
ENST00000611889_76691452_76691682_231	pep-nc-LINC01879	0.565925	0.35028	na		LINC01879
ENST00000657231_199677085_199677147_63	pep-nc-LINC01877	0	-0.40084	na		LINC01877
ENST00000555107_36648112_36648372_261	pep1-nc-AL079303.1	1.00208	0	onhit	inhibit	AL079303.1		1~10
ENST00000429916_153337727_153354245_75	pep-nc-LINC01850	0.85563	0	na		LINC01850
ENST00000668145_75741828_75741986_159	pep-nc-LINC00960	1.00053	0.10741	onhit	inhibit	LINC00960
ENST00000654818_785707_785826_120	pep-nc-LINC01836	-0.138202	0.29993	na		LINC01836
ENST00000567374_30908954_30909082_129	pep-nc-LINC01834	0.6107	-0.702755	na		LINC01834
ENST00000661143_6495757_6495951_195	pep-nc-LINC01824	0.472825	0.90758	na		LINC01824
ENST00000426976_1828137_1828361_225	pep2-nc-AC093390.1	-1.00024	0.38148	onhit	promote	AC093390.1
ENST00000568031_88177921_88178178_258	pep-nc-AC134312.5	-1.0017	0	onhit	promote	AC134312.5		1~12
ENST00000435389_66696488_66696664_177	pep-nc-LINC01798	0.727695	-1.4972	na		LINC01798
ENST00000658988_31168570_31195643_141	pep-nc-LINC01791	-0.943805	-0.984015	na		LINC01791
ENST00000503989_6705573_6705839_267	pep1-nc-LINC02102	-1.00375	0.136785	onhit	promote	LINC02102
ENST00000424943_95474904_95474969_66	pep-nc-LINC01761	0.695955	-1.72151	na		LINC01761
ENST00000417299_10753604_10753717_114	pep-nc-LINC01752	-0.96429	0	na		LINC01752
ENST00000652067_222188642_222367316_210	pep2-nc-AL356108.1	-1.00413	0.334725	onhit	promote	AL356108.1
ENST00000591212_32103918_32104040_123	pep-nc-LINC01782	-1.00446	0	onhit	promote	LINC01782	1~23
ENST00000454285_47703747_47703869_123	pep-nc-LINC01738	0.60897	0.5208	na		LINC01738
ENST00000431637_217920198_217920314_117	pep-nc-LINC00210	-1.0055	0.57076	onhit	promote	LINC00210
ENST00000417975_83578239_83578304_66	pep-nc-LINC01725	0.76923	0	na		LINC01725
ENST00000456265_12952079_12952192_114	pep-nc-LINC01722	0.31036	0	na		LINC01722
ENST00000438082_87608024_87658562_129	pep-nc-AL138767.3	-1.00615	-0.27323	onhit	promote	AL138767.3
ENST00000668844_222011029_222058530_432	pep-nc-LINC01705	0.84389	0.86822	na		LINC01705
ENST00000656955_22030306_22030407_102	pep-nc-LINC01687	0	0.477945	na		LINC01687
ENST00000453784_24488508_24488582_75	pep-nc-LINC01684	0	-0.19359	na		LINC01684
ENST00000569711_18073976_18074113_138	pep-nc-LINC01654	0.87704	0.558715	na		LINC01654
ENST00000553613_76962429_76962551_123	pep-nc-LINC01629	0.841175	0.33471	na		LINC01629
ENST00000657893_75467714_75467863_150	pep2-nc-AC012101.2	-1.00796	-0.56865	onhit	promote	AC012101.2		1~24
ENST00000623565_5525314_5526290_258	pep-nc-LINC01587	0.94555	0.32393	na		LINC01587
ENST00000642131_11642646_11642753_108	pep-nc-AL031731.1	-1.00826	0.376685	onhit	promote	AL031731.1
ENST00000561611_72426618_72426689_72	pep-nc-LINC01572	0.468755	0	na		LINC01572
ENST00000670784_163958098_163958154_57	pep-nc-AL136225.1	-1.00896	0	onhit	promote	AL136225.1		1~12
ENST00000626933_46224752_46225241_105	pep-nc-AP001469.1	-1.00896	-0.94018	onhit	promote	AP001469.1	1~10	1~11
ENST00000356020_128572487_128572756_270	pep-nc-LINC01565	-0.990405	-0.501005	na		LINC01565
ENST00000668029_53621337_53621390_54	pep-nc-LINC01564	0	-0.26623	na		LINC01564
ENST00000495520_167784563_167784616_54	pep-nc-LINC01558	-0.816945	0.82882	na		LINC01558
ENST00000448049_43446641_43446895_255	pep-nc-LINC00319	-1.00907	-0.43906	onhit	promote	LINC00319
ENST00000450804_72571781_72572029_249	pep-nc-LINC01537	-0.780125	0.49513	na		LINC01537
ENST00000674361_113668033_113668098_66	pep8-nc-XACT	-1.0091	-0.429015	onhit	promote	XACT
ENST00000419578_152930657_152930716_60	pep-nc-LINC01527	0.66576	0.3098	na		LINC01527
ENST00000674506_41563476_41563685_210	pep2-nc-AL354833.1	-1.00981	0.72015	onhit	promote	AL354833.1
ENST00000653572_72305622_72341776_294	pep-nc-LINC01504	-0.67225	-0.97673	na		LINC01504
ENST00000445997_135585498_135585740_243	pep-nc-LINC01502	-0.965375	0.29516	na		LINC01502
ENST00000482609_64102844_64102945_102	pep-nc-PRICKLE2-AS1	-1.01036	0.584575	onhit	promote	PRICKLE2-AS1	1~21
ENST00000642898_69491080_69491414_183	pep-nc-LINC01488	0.516	-2.14821	na		LINC01488
ENST00000597199_41536136_41536354_219	pep-nc-LINC01480	0.303476	-1.8699	na		LINC01480
ENST00000665301_59423761_59424012_252	pep-nc-LINC01476	-0.704135	0.737855	na		LINC01476
ENST00000654267_127498071_127498145_75	pep-nc-LINC01471	0.59754	-2.16935	na		LINC01471
ENST00000379677_27707597_27707677_81	pep-nc-LINC01460	-2.7326	-1.04456	na		LINC01460
ENST00000628780_136616846_136616998_153	pep-nc-LINC01451	-1.9242	-1.25629	na		LINC01451
ENST00000668670_1810826_1810954_129	pep2-nc-AL109809.4	-1.01056	0.48118	onhit	promote	AL109809.4
ENST00000440778_93337487_93338491_183	pep2-nc-CCDC18-AS1	-1.01208	0	onhit	promote	CCDC18-AS1
ENST00000423208_125719609_125719788_180	pep-nc-LINC02523	-1.0133	0	onhit	promote	LINC02523
ENST00000615180_62430998_62431309_117	pep-nc-AL121832.1	-1.01334	0.669435	onhit	promote	AL121832.1
ENST00000424895_18987016_18987204_189	pep-nc-LINC01376	-1.10539	-1.92076	na		LINC01376
ENST00000661853_46410327_46660283_96	pep-nc-AC012405.1	-1.01385	0	onhit	promote	AC012405.1
ENST00000431347_220831251_220831331_81	pep-nc-LINC01352	-2.20185	-1.00614	na		LINC01352
ENST00000412674_3953114_3953251_138	pep-nc-LINC01346	-0.859795	0.660875	na		LINC01346
ENST00000663930_71180617_71180715_99	pep1-nc-AC004817.5	-1.01527	0.612735	onhit	promote	AC004817.5
ENST00000560688_2736812_2736970_159	pep1-nc-AC091891.1	-1.01824	0.514165	onhit	promote	AC091891.1
ENST00000666578_64883800_64883901_102	pep-nc-AC104689.2	-1.01865	0	onhit	promote	AC104689.2		1~24
ENST00000657957_74394417_74476416_198	pep-nc-LINC01331	0.676755	-0.56916	na		LINC01331
ENST00000486767_164671089_164671187_99	pep-nc-LINC01323	0	-0.64233	na		LINC01323
ENST00000423593_34069152_34069340_189	pep-nc-LINC01318	0.56928	1.0664	na		LINC01318
ENST00000420866_174329916_174330122_207	pep-nc-LINC01305	0.758515	0.68909	na		LINC01305
ENST00000521073_141340533_141342440_240	pep-nc-LINC01300	0.759445	0	na		LINC01300
ENST00000650740_52926764_52926853_90	pep-nc-AC234031.1	-1.02029	0.464945	onhit	promote	AC234031.1
ENST00000665808_51224273_51224410_138	pep-nc-LINC01284	0.53491	0	na		LINC01284
ENST00000522481_79602_79772_171	pep-nc-AC144568.2	-1.02157	0	onhit	promote	AC144568.2	1~50
ENST00000662897_126720949_126721020_72	pep1-nc-AL035603.1	-1.0216	0	onhit	promote	AL035603.1
ENST00000564832_72947780_72947926_147	pep2-nc-AC022893.2	-1.02167	-0.287592	onhit	promote	AC022893.2	1~10
ENST00000448901_6366117_6370992_195	pep-nc-LINC01247	-1.98	1.1679	na		LINC01247
ENST00000668576_81475544_81477524_153	pep-nc-AL445213.2	-1.02365	0	onhit	promote	AL445213.2
ENST00000653222_79762582_79762644_63	pep-nc-LINC01229	-0.89009	0	na		LINC01229
ENST00000652792_80553643_80567954_102	pep-nc-LINC01227	0.607265	-0.44383	na		LINC01227
ENST00000511936_979470_981168_183	pep-nc-AC122719.2	-1.02374	0.062868	onhit	promote	AC122719.2		1~10
ENST00000637595_37814342_37814446_105	pep1-nc-GDNF-AS1	-1.02477	0.88313	onhit	promote	GDNF-AS1
ENST00000621777_97631145_97631195_51	pep1-nc-LINC00923	-1.025	0.662995	onhit	promote	LINC00923	1~13
ENST00000659474_109681106_109681321_216	pep-nc-LINC01205	0.8569	0	na		LINC01205
ENST00000609127_45525338_45525424_87	pep-nc-LINC01204	0.48066	-0.82774	na		LINC01204
ENST00000654677_20940417_20940641_225	pep-nc-LINC01193	-0.536305	0.4946	na		LINC01193
ENST00000439412_60823102_60823161_60	pep-nc-LINC01185	-0.36342	0.42061	na		LINC01185
ENST00000517512_102936035_102937552_216	pep1-nc-MAILR	-1.025	0	onhit	promote	MAILR
ENST00000461291_132972218_132972316_99	pep-nc-LINC01168	-2.96305	-3.84335	na		LINC01168
ENST00000441004_111599923_111604395_342	pep-nc-LINC01160	-1.38057	-1.83619	na		LINC01160
ENST00000660467_30107375_30107449_75	pep-nc-LINC00365	-1.0253	-0.82179	onhit	promote	LINC00365		1~15
ENST00000469312_87165977_87168358_228	pep-nc-LINC01140	0.643345	1.1392	na		LINC01140
ENST00000593855_239727691_239730453_171	pep-nc-CHRM3-AS2	-1.02698	0	onhit	promote	CHRM3-AS2
ENST00000499910_97463655_97463741_87	pep1-nc-LINC02325	-1.0276	-0.445305	onhit	promote	LINC02325
ENST00000437601_234730341_234730391_51	pep-nc-LINC01132	0.0907525	0.940345	na		LINC01132
ENST00000428205_21615070_21615195_126	pep-nc-AP001117.1	-1.02937	0.607885	onhit	promote	AP001117.1
ENST00000652711_146102662_146105660_99	pep-nc-LINC01095	0.084581	-0.21352	na		LINC01095
ENST00000503539_78682480_78682551_72	pep-nc-LINC01094	0.78936	0	na		LINC01094
ENST00000397841_44934248_44934995_183	pep-nc-LINC01547	-1.02958	0.43685	onhit	promote	LINC01547
ENST00000561786_112198480_112198563_84	pep-nc-LINC01070	0.87393	-0.26915	na		LINC01070
ENST00000604485_42810628_42811581_66	pep-nc-LINC01050	0	0.3723	na		LINC01050
ENST00000586373_70067824_70067904_81	pep-nc-LINC01028	0.715385	0	na		LINC01028
ENST00000655698_45398252_45398596_345	pep-nc-AC018716.2	-1.03032	0	onhit	promote	AC018716.2
ENST00000628328_27710841_27710903_63	pep-nc-LINC01012	0.702245	-1.01688	na		LINC01012
ENST00000666623_134496918_134496998_81	pep-nc-LINC01010	0.620675	0	na		LINC01010
ENST00000668018_79493464_79623260_363	pep-nc-LINC00989	-1.06729	-1.27269	na		LINC00989
ENST00000623119_41175782_41175832_51	pep1-nc-PLAC4	-1.03093	-0.34538	onhit	promote	PLAC4
ENST00000518035_66192505_66192678_174	pep-nc-LINC00967	-0.15277	-2.964	na		LINC00967
ENST00000564508_72429493_72429684_192	pep2-nc-AC004158.1	-1.03232	0	onhit	promote	AC004158.1
ENST00000620532_57450915_57451133_219	pep-nc-AC004076.2	-1.03308	-0.88347	onhit	promote	AC004076.2		1~12
ENST00000653981_12982913_12982990_78	pep-nc-LINC00958	-0.724305	-2.30555	na		LINC00958
ENST00000449086_19884195_19884278_84	pep-nc-LINC00954	0.836835	-2.23483	na		LINC00954
ENST00000339746_89433216_89566928_255	pep-u-ANKRD6	-1.03496	0.33363	onhit	promote	ANKRD6
ENST00000668996_29767152_29767400_150	pep-nc-AC004882.3	-1.03656	0	onhit	promote	AC004882.3
ENST00000580366_32912911_32938270_339	pep-nc-AC090371.2	-1.03814	-0.749695	onhit	promote	AC090371.2
ENST00000457079_196142769_196142834_66	pep-nc-LINC00885	0.697535	-0.80928	na		LINC00885
ENST00000498432_72055239_72055772_534	pep-nc-LINC00877	0.731255	-2.2068	na		LINC00877
ENST00000664642_45935826_46210840_120	pep-nc-LINC00871	-0.435505	0	na		LINC00871
ENST00000624919_44147931_44148053_123	pep2-nc-AL031595.3	-1.03912	0.417085	onhit	promote	AL031595.3	1~11
ENST00000448490_89839419_89839493_75	pep-nc-LINC00865	0.18012	0	na		LINC00865
ENST00000669077_87345309_87345434_126	pep-nc-LINC00863	0.888455	-0.21467	na		LINC00863
ENST00000540875_65647573_65663258_177	pep-nc-AC090023.2	-1.0415	-0.298715	onhit	promote	AC090023.2
ENST00000670637_42478823_42478936_114	pep-nc-LINC00839	0.506925	-2.02312	na		LINC00839
ENST00000520824_128560102_128560203_102	pep-nc-LINC00824	0.84475	-0.679705	na		LINC00824
ENST00000458168_9286670_9286789_120	pep-nc-LINC00709	-0.879395	0.34821	na		LINC00709
ENST00000576842_50883284_50883343_60	pep1-nc-LINC02128	-1.0416	0.563215	onhit	promote	LINC02128
ENST00000667563_1990436_1990495_60	pep-nc-LINC00700	0.64956	-0.0015576	na		LINC00700
ENST00000568030_9441325_9441429_105	pep-nc-LINC01177	-1.04184	0.69691	onhit	promote	LINC01177		1~12
ENST00000433433_104867090_104867164_75	pep2-nc-LINC01159	-1.04258	0	onhit	promote	LINC01159
ENST00000665126_4688853_4688945_93	pep4-nc-STX18-AS1	-1.04259	-0.051593	onhit	promote	STX18-AS1
ENST00000586645_19758110_19758166_57	pep-nc-LINC00663	0.26957	0	na		LINC00663
ENST00000653259_104962596_104962835_240	pep1-nc-AC007384.1	-1.04343	0	onhit	promote	AC007384.1
ENST00000609087_18794914_18795003_90	pep-nc-LINC00653	-0.975575	-1.09179	na		LINC00653
ENST00000587696_33325367_33325477_111	pep1-nc-AL513327.1	-1.0436	0.27856	onhit	promote	AL513327.1		1~25
ENST00000649048_107834587_107923704_252	pep-nc-LINC00636	-0.97639	0	na		LINC00636
ENST00000565254_127842405_127842569_165	pep-nc-AC093591.2	-1.0436	0.43247	onhit	promote	AC093591.2
ENST00000654025_5969210_5982824_81	pep2-nc-SILC1	-1.04387	-0.8405	onhit	promote	SILC1
ENST00000564841_99996790_99996870_81	pep-nc-LINC00554	-0.908325	-0.995555	na		LINC00554
ENST00000629293_68862173_68862235_63	pep-nc-LINC00550	0	-1.2876	na		LINC00550
ENST00000657205_22041102_22264330_372	pep-nc-LINC00540	0.937305	0.3594	na		LINC00540
ENST00000665268_79079397_79079456_60	pep1-nc-AL356776.2	-1.0445	0.28243	onhit	promote	AL356776.2
ENST00000426504_147777678_147788660_99	pep-nc-AC241644.2	-1.04628	0.083142	onhit	promote	AC241644.2
ENST00000443087_5256515_5256751_237	pep-nc-AC026202.1	-1.04922	0	onhit	promote	AC026202.1
ENST00000648313_48255946_48256146_201	pep1-nc-AL008720.1	-1.04949	-0.73834	onhit	promote	AL008720.1
ENST00000648003_64539431_64539616_186	pep-nc-AL049869.2	-1.05001	0	onhit	promote	AL049869.2
ENST00000669055_48365429_48365575_147	pep-nc-LINC00494	0.618675	0	na		LINC00494
ENST00000419926_136044382_136044453_72	pep-nc-AL138828.1	-1.0507	0.61725	onhit	promote	AL138828.1
ENST00000654895_32946092_32946139_48	pep-nc-LINC00486	0	0.28923	na		LINC00486
ENST00000547179_102810389_102810682_294	pep-nc-LINC00485	0.63829	-0.18427	na		LINC00485
ENST00000433656_95759279_95759368_90	pep-nc-LINC00476	0.920405	0.550995	na		LINC00476
ENST00000423222_211433720_211433932_213	pep-nc-LINC00467	0	1.05919	na		LINC00467
ENST00000637961_54632250_54632321_72	pep-nc-AC007491.1	-1.05497	-0.82975	onhit	promote	AC007491.1
ENST00000647525_106381143_106382154_96	pep-nc-LINC00460	-0.56791	-1.12566	na		LINC00460
ENST00000434081_44991515_44991613_99	pep-nc-LINC00163	-1.05728	0.285288	onhit	promote	LINC00163
ENST00000583662_17591483_17610352_237	pep-nc-AC020558.1	-1.05821	0.37933	onhit	promote	AC020558.1
ENST00000658219_88496182_88526933_90	pep-nc-LINC00433	0.042102	0	na		LINC00433
ENST00000417079_30364125_30365517_129	pep-nc-LINC00426	0.942515	0.425635	na		LINC00426
ENST00000421002_32911586_32911648_63	pep-nc-LINC00423	-0.721375	0	na		LINC00423
ENST00000653982_18907820_18907951_132	pep-nc-LINC00408	0	0.44566	na		LINC00408
ENST00000422074_87801215_87803034_90	pep-nc-LINC00397	-0.79883	-0.60887	na		LINC00397
ENST00000662937_49252875_49260034_186	pep-nc-FLJ40194	-1.05855	-0.603205	onhit	promote	FLJ40194		1~18
ENST00000502479_125964033_125964119_87	pep2-nc-LINC00939	-1.0626	-0.21897	onhit	promote	LINC00939		1~12
ENST00000433664_69291979_69292059_81	pep-nc-LINC00383	0	0.386315	na		LINC00383
ENST00000653597_38578771_38579249_105	pep-nc-LINC00366	0.886945	-0.14677	na		LINC00366
ENST00000526642_20120001_20120580_291	pep-nc-NAV2-AS1	-1.06315	0	onhit	promote	NAV2-AS1
ENST00000432697_62004218_62004298_81	pep-nc-LINC00358	-0.5026	-0.56842	na		LINC00358
ENST00000647901_52483056_52483235_180	pep-nc-LINC00345	0	0.10794	na		LINC00345
ENST00000404210_22030741_22030839_99	pep-nc-LINC00339	0.843	0	na		LINC00339
ENST00000414562_44800622_44800696_75	pep-nc-LINC00330	-1.87685	-1.03032	na		LINC00330
ENST00000670829_132954334_132954414_81	pep-nc-LINC00326	0.65786	-0.73311	na		LINC00326
ENST00000425325_44968368_44968535_168	pep-nc-AC012354.1	-1.06405	-0.52149	onhit	promote	AC012354.1	1~32	1~32
ENST00000628853_13527817_13528178_108	pep2-nc-LINC01097	-1.06418	0.305238	onhit	promote	LINC01097
ENST00000657062_169098046_169098279_234	pep-nc-AL136129.1	-1.06658	0.349235	onhit	promote	AL136129.1
ENST00000413792_37826366_37826545_180	pep-nc-LINC00211	0.94174	0.328667	na		LINC00211
ENST00000660838_129769029_129769199_171	pep-nc-AC084864.2	-1.06766	0	onhit	promote	AC084864.2		1~23
ENST00000400362_45295666_45295728_63	pep-nc-LINC00205	0.436885	-0.889795	na		LINC00205
ENST00000663360_10897120_10909034_204	pep-nc-AL050403.1	-1.06842	0	onhit	promote	AL050403.1	1~10
ENST00000412526_28539407_28539478_72	pep-nc-LINC00161	-0.90064	0	na		LINC00161
ENST00000520149_133897621_133898185_216	pep-nc-AC110741.1	-1.07012	0.34959	onhit	promote	AC110741.1
ENST00000645232_10405497_10405619_123	pep-nc-TFAP2A-AS2	-1.0702	0.32197	onhit	promote	TFAP2A-AS2
ENST00000500381_89013288_89019678_333	pep-nc-LINC02458	-1.07055	0	onhit	promote	LINC02458		1~12
ENST00000487567_236523317_236523370_54	pep-nc-LGALS8-AS1	0	-0.58959	na		LGALS8-AS1
ENST00000424515_125330348_125335271_75	pep1-nc-POT1-AS1	-1.07226	-0.31916	onhit	promote	POT1-AS1
ENST00000430651_101236311_101236430_120	pep-nc-LBX1-AS1	0.480905	-0.99597	na		LBX1-AS1
ENST00000456414_116494446_116498931_591	pep-nc-AL390066.1	-1.0725	0	onhit	promote	AL390066.1
ENST00000663732_124645130_124645360_231	pep-nc-RNF217-AS1	-1.07617	-0.55284	onhit	promote	RNF217-AS1		1~45
ENST00000404882_127003445_127004169_723	pep-nc-KIRREL3-AS3	0.8332	0	na		KIRREL3-AS3
ENST00000429315_47239698_47239763_66	pep-nc-KIF9-AS1	0	0.41731	na		KIF9-AS1
ENST00000446781_148879572_148879649_78	pep-nc-KIF5C-AS1	0	-1.8371	na		KIF5C-AS1
ENST00000438266_5019279_5019995_420	pep-nc-KIF1C-AS1	0.883295	0	na		KIF1C-AS1
ENST00000665170_6395029_6395136_108	pep1-nc-AC006112.1	-1.0767	-0.126755	onhit	promote	AC006112.1
ENST00000666417_11760379_11760516_138	pep2-nc-AP001120.5	-1.07719	0.700775	onhit	promote	AP001120.5
ENST00000654657_73131905_73132006_102	pep-nc-KCNQ5-AS1	-0.72584	0.783745	na		KCNQ5-AS1
ENST00000441418_2870742_2871880_159	pep-nc-KCNQ1DN	-1.49175	-1.507	na		KCNQ1DN
ENST00000661964_14041056_14041457_402	pep-nc-AC090004.2	-1.07841	0	onhit	promote	AC090004.2	1~47
ENST00000428936_77147768_77149948_159	pep-nc-KCNMA1-AS2	-1.02693	-1.15401	na		KCNMA1-AS2
ENST00000661577_26300052_26303858_105	pep-nc-AC010896.1	-1.08085	0.76697	onhit	promote	AC010896.1
ENST00000446838_162785083_162785157_75	pep-nc-KCNH7-AS1	-0.65269	-0.603935	na		KCNH7-AS1
ENST00000452057_210032691_210032861_171	pep-nc-KANSL1L-AS1	0.444135	-0.786	na		KANSL1L-AS1
ENST00000636943_159557643_159557741_99	pep2-nc-AC008691.1	-1.08305	0.488242	onhit	promote	AC008691.1
ENST00000553639_93068335_93068712_378	pep-nc-ITPK1-AS1	-0.986775	-0.675015	na		ITPK1-AS1
ENST00000417947_237625859_237626158_300	pep-nc-AC104667.1	-1.08454	0.44237	onhit	promote	AC104667.1
ENST00000593672_51452419_51454213_99	pep-nc-INTS6-AS1	1.01201	-1.0817	na		INTS6-AS1
ENST00000528468_78167184_78173433_90	pep-nc-KCTD21-AS1	-1.08529	0	onhit	promote	KCTD21-AS1
ENST00000656336_27205946_27206041_96	pep-nc-AL110292.1	-1.086	-0.18515	onhit	promote	AL110292.1		1~15
ENST00000417927_122621217_122621291_75	pep-nc-IL21-AS1	0.57002	0	na		IL21-AS1
ENST00000642756_159909775_159909867_93	pep-nc-IL12A-AS1	0	0.537	na		IL12A-AS1
ENST00000611754_25378804_25391584_564	pep2-nc-LINC00266-4P	-1.08621	0	onhit	promote	LINC00266-4P
ENST00000453900_8668627_8668719_93	pep-nc-ID2-AS1	0.76498	-1.9872	na		ID2-AS1
ENST00000657282_3062906_3063076_171	pep-nc-HTT-AS	0.59042	-1.4672	na		HTT-AS
ENST00000421315_73290867_73290929_63	pep-nc-AC019205.1	-1.0889	0	onhit	promote	AC019205.1
ENST00000438623_248548768_248548827_60	pep1-nc-AC098483.1	-1.0913	0	onhit	promote	AC098483.1	1~19	1~19
ENST00000659719_6585988_6586528_222	pep4-nc-LINC01018	-1.09175	0.0530525	onhit	promote	LINC01018
ENST00000521028_27205472_27205585_114	pep-nc-HOTTIP	0.607825	-0.609945	na		HOTTIP
ENST00000424518_53963798_53963929_132	pep-nc-HOTAIR	-1.8422	-1.8849	na		HOTAIR
ENST00000419852_32660035_32660617_285	pep-nc-HLA-DQB1-AS1	0.601075	-0.17434	na		HLA-DQB1-AS1
ENST00000656398_134416138_134416278_141	pep2-nc-AC009275.1	-1.09288	-0.389345	onhit	promote	AC009275.1
ENST00000518470_114281937_114340533_84	pep-nc-HDAC2-AS2	-0.85317	0	na		HDAC2-AS2
ENST00000414046_31469787_31469873_87	pep-nc-HCP5	0	-0.971445	na		HCP5
ENST00000626268_42506668_42511755_216	pep1-nc-VIPR1-AS1	-1.09405	-0.412718	onhit	promote	VIPR1-AS1
ENST00000602516_30305035_30305148_114	pep-nc-HCG18	0.2612	0	na		HCG18
ENST00000582578_70630615_70642604_135	pep-nc-GTSCR1	0.44087	0.388367	na		GTSCR1
ENST00000424366_6740457_6740555_99	pep-nc-GRM7-AS3	-1.2997	1.2363	na		GRM7-AS3
ENST00000666587_21168229_21168641_144	pep1-nc-AC021613.3	-1.09488	0	onhit	promote	AC021613.3		1~24
ENST00000641635_70071535_70172370_105	pep5-nc-SAMMSON	-1.09684	0.5955	onhit	promote	SAMMSON
ENST00000446102_170462111_170494301_330	pep-nc-GORAB-AS1	0.870185	-0.368	na		GORAB-AS1
ENST00000669504_113705437_113705541_105	pep3-nc-LINC01234	-1.09725	-0.8418	onhit	promote	LINC01234		1~12
ENST00000417359_8052269_8052358_90	pep-nc-GATA3-AS1	0.613525	0	na		GATA3-AS1
ENST00000356906_43138704_43139968_372	pep-nc-NBR2	-1.09807	-0.714185	onhit	promote	NBR2
ENST00000458001_113845279_113845572_294	pep-nc-GAS6-AS1	-0.61123	0.722515	na		GAS6-AS1
ENST00000647575_48227789_48228196_408	pep3-nc-AC024257.3	-1.1061	0	onhit	promote	AC024257.3
ENST00000509760_130160796_130161137_342	pep-nc-FZD10-AS1	-2.1735	-1.21709	na		FZD10-AS1
ENST00000429929_185788805_185788876_72	pep-nc-FSIP2-AS1	0	-0.14131	na		FSIP2-AS1
ENST00000422519_38415769_38415918_150	pep1-nc-AL391095.1	-1.10619	0.91337	onhit	promote	AL391095.1
ENST00000649228_72620324_72620497_174	pep-nc-FO393414.3	-0.97164	0.440325	na		FO393414.3
ENST00000519691_37598253_37598414_162	pep1-nc-AC124067.4	-1.10686	0.291605	onhit	promote	AC124067.4
ENST00000651336_79270051_79270125_75	pep-nc-AC011754.2	-1.10689	-0.594755	onhit	promote	AC011754.2
ENST00000612722_63256121_63256270_150	pep-nc-FLJ16779	-1.5124	-1.5006	na		FLJ16779
ENST00000638232_73999296_73999628_333	pep4-nc-FTX	-1.10801	0	onhit	promote	FTX
ENST00000437115_102354220_102367315_231	pep-nc-FGF14-IT1	-1.50084	-1.48072	na		FGF14-IT1
ENST00000595886_86475082_86475210_129	pep-nc-FENDRR	-0.41502	0.456535	na		FENDRR
ENST00000611797_124704234_124705695_222	pep-nc-FAM53B-AS1	-1.09115	-1.2854	na		FAM53B-AS1
ENST00000464125_58632569_58634224_261	pep-nc-FAM3D-AS1	0.686475	0.54733	na		FAM3D-AS1
ENST00000435702_43365091_43365495_405	pep-nc-AP001046.1	-1.10921	-0.85683	onhit	promote	AP001046.1
ENST00000610338_20353394_20353789_396	pep-nc-FAM230G	-0.44448	0	na		FAM230G
ENST00000616608_96080870_96080971_102	pep-nc-AC024337.2	-1.11082	0	onhit	promote	AC024337.2	1~32
ENST00000434051_113119605_113119667_63	pep-nc-FAM225A	0.648965	-0.36295	na		FAM225A
ENST00000635467_90622648_90622890_243	pep-nc-AL390862.1	-1.11234	0	onhit	promote	AL390862.1		1~11
ENST00000665362_41567532_41567627_96	pep-nc-AC009630.4	-1.1156	0	onhit	promote	AC009630.4
ENST00000501817_59135505_59136098_126	pep-nc-FAM111A-DT	0.960265	-1.45782	na		FAM111A-DT
ENST00000501818_160198222_160198368_147	pep-nc-FABP6-AS1	-2.9686	-1.326	na		FABP6-AS1
ENST00000525706_128529011_128530167_105	pep-nc-ETS1-AS1	0.35778	0.57923	na		ETS1-AS1
ENST00000655608_163322774_163322941_168	pep-nc-PACRG-AS1	-1.11715	-0.94049	onhit	promote	PACRG-AS1
ENST00000655830_42991983_42992075_93	pep1-nc-AC008875.3	-1.1178	0.591585	onhit	promote	AC008875.3
ENST00000440007_117484649_117484771_123	pep-nc-EMX2OS	-0.94856	0	na		EMX2OS
ENST00000663483_101312379_101312507_129	pep-nc-EMSLR	0	-0.17436	na		EMSLR
ENST00000667150_77842831_77842902_72	pep-nc-EDNRB-AS1	0	0.227776	na		EDNRB-AS1
ENST00000417138_38006662_38010486_174	pep-nc-DSCR4-IT1	0.419935	0	na		DSCR4-IT1
ENST00000658582_43131725_43131883_159	pep1-nc-AC010883.2	-1.1181	0	onhit	promote	AC010883.2
ENST00000675970_129015349_129102312_195	pep12-nc-CCDC26	-1.11895	0.58328	onhit	promote	CCDC26
ENST00000501931_75729735_75729920_186	pep-nc-DNM1P35	-0.43383	-0.368965	na		DNM1P35
ENST00000615251_90384742_90384822_81	pep1-nc-AL512791.2	-1.1226	-0.7771	onhit	promote	AL512791.2
ENST00000537498_89047531_89047689_159	pep2-nc-AC135782.1	-1.12309	0.352215	onhit	promote	AC135782.1
ENST00000471626_128471000_128471191_192	pep-nc-DNAJB8-AS1	0.651015	0.182	na		DNAJB8-AS1
ENST00000514254_123930115_123930246_132	pep-nc-DNAH10OS	-0.354245	-0.80002	na		DNAH10OS
ENST00000572856_3607890_3608105_216	pep-nc-DLGAP1-AS2	-0.87089	-0.271685	na		DLGAP1-AS2
ENST00000533669_83720974_83725329_150	pep-nc-DLG2-AS2	-1.33235	1.3324	na		DLG2-AS2
ENST00000430666_197302789_197303061_273	pep-nc-DLG1-AS1	0.41232	0.29067	na		DLG1-AS1
ENST00000425586_50027351_50029284_63	pep-nc-DLEU2	-1.0854	1.4481	na		DLEU2
ENST00000474063_217478485_217599627_90	pep-nc-DIRC3	-0.9453	-0.58043	na		DIRC3
ENST00000556120_101553972_101554193_222	pep-nc-DIO3OS	-0.777835	-1.0493	na		DIO3OS
ENST00000435884_26616164_26616283_120	pep1-nc-AC099754.1	-1.12333	0.695695	onhit	promote	AC099754.1
ENST00000517675_9902444_9902818_375	pep-nc-MIR124-1HG	-1.12773	-0.5569	onhit	promote	MIR124-1HG
ENST00000628850_57863030_57866386_96	pep-nc-DAB1-AS1	0.57037	0.817935	na		DAB1-AS1
ENST00000653233_124132763_124132849_87	pep1-nc-LINC01170	-1.12785	0.60162	onhit	promote	LINC01170	1~10
ENST00000644358_181723501_181739613_168	pep6-nc-SOX2-OT	-1.12905	0.58311	onhit	promote	SOX2-OT
ENST00000514569_1899583_1899777_195	pep-nc-CTD-2194D22.4	-0.8907	-0.372415	na		CTD-2194D22.4
ENST00000655250_86085914_86086153_240	pep2-nc-LINC01584	-1.13001	0.809435	onhit	promote	LINC01584
ENST00000466953_177932758_177937261_420	pep-nc-CRYZL2P-SEC16B	0.56209	0	na		CRYZL2P-SEC16B
ENST00000579293_16216509_16247952_231	pep-nc-CRPPA-AS1	0.70511	-1.5483	na		CRPPA-AS1
ENST00000642191_111164966_111165130_165	pep5-nc-MIR4435-2HG	-1.1323	0.729735	onhit	promote	MIR4435-2HG
ENST00000675549_75351961_75352198_99	pep-nc-CASC9	-1.1324	0.59865	onhit	promote	CASC9
ENST00000500394_14910556_14910663_108	pep-nc-CPEB2-DT	-0.47611	0.286985	na		CPEB2-DT
ENST00000659745_127889213_127892350_291	pep-nc-AC012306.3	-1.13321	0.50743	onhit	promote	AC012306.3
ENST00000636067_67063626_67063712_87	pep1-nc-AC087482.1	-1.13342	-0.081802	onhit	promote	AC087482.1		1~11
ENST00000420905_9951578_9951766_189	pep-nc-CLEC12A-AS1	0.93847	-0.896805	na		CLEC12A-AS1
ENST00000592607_59132713_59146845_279	pep-nc-HSD52	-1.13387	0	onhit	promote	HSD52
ENST00000657186_137831671_138083071_393	pep-nc-AC046195.1	-1.13447	-0.5534	onhit	promote	AC046195.1
ENST00000415011_201148826_201149132_54	pep-nc-CFLAR-AS1	0.53598	-1.8221	na		CFLAR-AS1
ENST00000613921_50184928_50185119_192	pep-nc-CEBPB-AS1	-0.61578	0	na		CEBPB-AS1
ENST00000411204_29948898_29949119_222	pep2-nc-RN7SKP207	-1.13577	0	onhit	promote	RN7SKP207
ENST00000428857_134867251_134867319_69	pep-nc-CCNT2-AS1	-0.81489	0	na		CCNT2-AS1
ENST00000663342_60686763_60687032_270	pep-nc-RORA-AS2	-1.13654	0.904155	onhit	promote	RORA-AS2
ENST00000483023_9692581_9692874_294	pep1-nc-AC082651.4	-1.13865	-0.24134	onhit	promote	AC082651.4	1~18
ENST00000577279_47891382_47895745_243	pep-nc-AC018521.5	-1.13952	0	onhit	promote	AC018521.5
ENST00000415932_6527286_6527339_54	pep-nc-CASC20	0.362185	-0.294344	na		CASC20
ENST00000662323_71168646_71185606_156	pep-nc-CASC17	-0.974865	0.67068	na		CASC17
ENST00000659845_59545898_59558257_216	pep-nc-AP003778.1	-1.14033	0.5984	onhit	promote	AP003778.1
ENST00000662809_11782849_11782908_60	pep-nc-AC104383.1	-1.14103	-0.862895	onhit	promote	AC104383.1
ENST00000423194_2944432_2946645_126	pep-nc-CARD11-AS1	-0.59877	0	na		CARD11-AS1
ENST00000427317_7370180_7370236_57	pep-nc-CAMTA1-IT1	0.512985	-0.58967	na		CAMTA1-IT1
ENST00000643270_26647206_26665602_261	pep2-nc-MIAT	-1.14219	-0.98724	onhit	promote	MIAT
ENST00000592274_3612915_3612986_72	pep-nc-CACTIN-AS1	-0.71719	0.27627	na		CACTIN-AS1
ENST00000439234_82028948_82029208_261	pep-nc-CACNA2D1-AS1	0.47262	0	na		CACNA2D1-AS1
ENST00000669813_2219506_2219841_336	pep-nc-CACNA1C-AS4	-1.9659	-1.01615	na		CACNA1C-AS4
ENST00000656612_242147516_242184894_327	pep-nc-AL591686.2	-1.14315	0	onhit	promote	AL591686.2
ENST00000623103_135344289_135344342_54	pep-nc-C9orf62	0.56387	0.506745	na		C9orf62
ENST00000354376_136485894_136485971_78	pep-nc-C9orf163	0.612745	0.667345	na		C9orf163
ENST00000570945_14328613_14328747_135	pep-nc-MIR193BHG	-1.1434	-0.48997	onhit	promote	MIR193BHG
ENST00000316786_129324152_129324514_363	pep-nc-C9orf106	-0.996265	-0.335395	na		C9orf106
ENST00000525043_11762267_11762338_72	pep-nc-C8orf49	0.67625	-0.961365	na		C8orf49
ENST00000655917_95801406_95801537_132	pep-nc-C8orf37-AS1	0.18097	0.503895	na		C8orf37-AS1
ENST00000665670_59121593_59121784_192	pep-nc-AC090152.1	-1.14566	0.46972	onhit	promote	AC090152.1
ENST00000415626_32035957_32036142_186	pep-nc-C4B-AS1	0.727295	0	na		C4B-AS1
ENST00000663862_88742969_88743082_114	pep-nc-AC002069.2	-1.15054	-0.131457	onhit	promote	AC002069.2
ENST00000605740_236368109_236368288_180	pep-nc-AC093915.1	-1.15145	0.172272	onhit	promote	AC093915.1
ENST00000328023_74592090_74592260_171	pep-nc-C17orf77	0.555615	0.095888	na		C17orf77
ENST00000656974_99852838_99852942_105	pep1-nc-AL137139.2	-1.15348	-0.47457	onhit	promote	AL137139.2	1~34	1~11
ENST00000624458_92472107_92500397_576	pep-nc-C15orf32	-0.97119	-0.81437	na		C15orf32
ENST00000447972_200780595_200791457_246	pep-nc-BZW1-AS1	-0.974035	0.706476	na		BZW1-AS1
ENST00000456613_45378288_45379596_204	pep-nc-BX322559.1	0.659585	0	na		BX322559.1
ENST00000670651_169216786_169216908_123	pep-nc-BX322234.1	-0.56034	1.0136	na		BX322234.1
ENST00000624072_38132285_38132419_135	pep2-nc-AL022322.2	-1.1567	-0.91326	onhit	promote	AL022322.2
ENST00000566733_3905166_3905345_180	pep-nc-AL590004.3	-1.15687	-0.65533	onhit	promote	AL590004.3
ENST00000455857_113883807_113885310_360	pep-nc-BX072579.2	-1.03314	-1.53438	na		BX072579.2
ENST00000660522_184727533_184728890_105	pep-nc-AC107294.2	-1.15877	0	onhit	promote	AC107294.2		1~23
ENST00000666784_33708278_33708415_138	pep-nc-AL356489.3	-1.16037	0.68259	onhit	promote	AL356489.3
ENST00000647863_153356436_153361202_201	pep-nc-LINC01287	-1.16149	-0.959285	onhit	promote	LINC01287
ENST00000608694_129607644_129607787_144	pep2-nc-AC078846.1	-1.16275	-0.276385	onhit	promote	AC078846.1
ENST00000645298_17405955_17413289_162	pep-nc-BISPR	0.73353	0.41799	na		BISPR
ENST00000549124_49838590_49840165_90	pep-nc-BCDIN3D-AS1	0.29935	0.17105	na		BCDIN3D-AS1
ENST00000525302_27066498_27066578_81	pep-nc-BBOX1-AS1	-0.67227	-0.094246	na		BBOX1-AS1
ENST00000658557_112038992_112039117_126	pep2-nc-AL138756.1	-1.1642	0	onhit	promote	AL138756.1
ENST00000665703_134818574_134818813_240	pep-nc-AC083870.1	-1.16494	0.4822	onhit	promote	AC083870.1
ENST00000446442_112746820_112746888_69	pep-nc-ATP11A-AS1	0	0.54721	na		ATP11A-AS1
ENST00000558082_82096398_82097537_129	pep-nc-LINC01583	-1.16576	-0.33304	onhit	promote	LINC01583
ENST00000506172_857611_857694_84	pep-nc-AP006623.1	0	0.632595	na		AP006623.1
ENST00000665040_108257520_108257846_327	pep-nc-LEF1-AS1	-1.16585	-0.743845	onhit	promote	LEF1-AS1
ENST00000562172_68644981_68645256_276	pep-nc-AC126773.4	-1.16675	-0.270905	onhit	promote	AC126773.4		1~10
ENST00000667754_15184160_15185872_108	pep-nc-AP005901.5	0.148396	-0.074901	na		AP005901.5
ENST00000665474_1509161_1587585_138	pep-nc-AP005262.1	0.751215	0	na		AP005262.1
ENST00000500989_125946107_125951023_186	pep2-nc-LINC00861	-1.16865	0	onhit	promote	LINC00861
ENST00000583659_6873442_6874643_120	pep-nc-AP005210.1	-0.22901	0.67379	na		AP005210.1
ENST00000582531_10327203_10338833_75	pep-nc-AP005209.1	-0.52591	-1.71826	na		AP005209.1
ENST00000648584_163117017_163118209_60	pep-nc-AL137182.1	-1.16921	0.45715	onhit	promote	AL137182.1
ENST00000451611_95067165_95067443_279	pep2-nc-ALG14-AS1	-1.17559	-0.50607	onhit	promote	ALG14-AS1
ENST00000651726_178029025_178029081_57	pep-nc-AC110992.1	-1.17692	0.356815	onhit	promote	AC110992.1
ENST00000438893_24599209_24599268_60	pep-nc-AP000356.1	-1.17717	-0.902205	onhit	promote	AP000356.1
ENST00000648277_116274596_116274757_162	pep-nc-AC012470.1	-1.17735	0.50619	onhit	promote	AC012470.1
ENST00000519844_100381163_100381303_141	pep-nc-AP003472.1	0.680875	-2.4048	na		AP003472.1
ENST00000651573_74270229_74307107_162	pep-nc-LINC01335	-1.17828	0	onhit	promote	LINC01335
ENST00000671134_81431423_81431488_66	pep-nc-AP003464.1	-0.2762	0.60765	na		AP003464.1
ENST00000623760_47923559_47923678_120	pep4-nc-FP325330.3	-1.1789	0	onhit	promote	FP325330.3	1~13	1~12
ENST00000414466_131536033_131536632_138	pep-nc-AP003025.1	-0.754105	-1.00396	na		AP003025.1
ENST00000527519_68122082_68130284_228	pep-nc-AP002992.1	0.89499	0	na		AP002992.1
ENST00000537727_72354635_72355174_84	pep-nc-AP002892.1	0.979505	0.55041	na		AP002892.1
ENST00000595053_112260836_112260898_63	pep-nc-AP002884.3	0	-0.34281	na		AP002884.3
ENST00000606885_131350322_131350435_114	pep-nc-AP002856.2	0.88898	0.509885	na		AP002856.2
ENST00000519630_102533801_102533860_60	pep-nc-AP002852.1	0	-0.269145	na		AP002852.1
ENST00000653415_60125753_60126025_273	pep3-nc-MIR646HG	-1.18119	-0.26003	onhit	promote	MIR646HG
ENST00000418516_43462253_43464899_186	pep-nc-LINC00313	-1.18135	0	onhit	promote	LINC00313
ENST00000658160_227786902_227789179_282	pep-nc-AL731702.1	-1.18297	0	onhit	promote	AL731702.1
ENST00000667066_17074379_17074432_54	pep-nc-AC092793.1	-1.1845	0.551075	onhit	promote	AC092793.1	1~17
ENST00000500358_99156375_99156443_69	pep-nc-AP002026.1	0.78785	-0.875235	na		AP002026.1
ENST00000663285_134660682_134660861_180	pep-nc-AP001999.3	-0.49735	0.88515	na		AP001999.3
ENST00000421004_78359700_78360218_291	pep-nc-SCAMP1-AS1	-1.18627	-0.297135	onhit	promote	SCAMP1-AS1
ENST00000647864_124407951_124408250_300	pep-nc-AP001804.1	0.9934	-0.66258	na		AP001804.1
ENST00000429903_42508659_42509432_123	pep-nc-AP001625.1	-0.42443	0	na		AP001625.1
ENST00000567749_9367877_9367981_105	pep1-nc-LINC02367	-1.18823	0.96641	onhit	promote	LINC02367
ENST00000649240_5214169_5214333_165	pep-nc-AP001496.4	-0.72996	-0.33684	na		AP001496.4
ENST00000430259_46253849_46253926_78	pep-nc-AP001469.3	-0.39314	0	na		AP001469.3
ENST00000426976_1827211_1827606_396	pep1-nc-AC093390.1	-1.18901	-0.9517	onhit	promote	AC093390.1
ENST00000671638_89296937_89297143_207	pep1-nc-AC137932.1	-1.19011	0	onhit	promote	AC137932.1
ENST00000543008_5510468_5510587_120	pep-nc-CALML3-AS1	-1.19069	0.68905	onhit	promote	CALML3-AS1
ENST00000655827_194078216_194086258_276	pep-nc-AC024559.2	-1.19116	0	onhit	promote	AC024559.2
ENST00000564619_115642203_115642403_201	pep-nc-AP000997.3	0.726895	-1.29469	na		AP000997.3
ENST00000501964_121449177_121449254_78	pep-nc-AP000977.1	0.58306	0.714835	na		AP000977.1
ENST00000609630_19018176_19018436_261	pep1-nc-DGCR5	-1.19118	-0.46857	onhit	promote	DGCR5
ENST00000613535_117297034_117297120_87	pep-nc-AP000892.3	1.08896	-1.64982	na		AP000892.3
ENST00000470860_146923879_146923995_117	pep2-nc-LINC02010	-1.19417	0	onhit	promote	LINC02010
ENST00000624557_124789354_124789410_57	pep-nc-AP000866.6	-1.5989	-2.32735	na		AP000866.6
ENST00000462298_33927379_33927624_246	pep-nc-RN7SL150P	-1.19546	0	onhit	promote	RN7SL150P
ENST00000419658_82952792_82996722_54	pep-nc-LINC01362	-1.19647	-0.080055	onhit	promote	LINC01362
ENST00000649104_50836519_50836749_231	pep-nc-AL133485.3	-1.19733	0.76278	onhit	promote	AL133485.3
ENST00000429588_36480537_36480692_156	pep-nc-AP000695.1	-0.797395	0	na		AP000695.1
ENST00000535199_36098201_36126523_96	pep-nc-AP000688.1	-1.82426	-1.3218	na		AP000688.1
ENST00000319763_120171332_120171406_75	pep-nc-AP000679.1	0.439849	-0.32318	na		AP000679.1
ENST00000447405_23960877_23961032_156	pep-nc-AP000477.2	0.583375	0.978645	na		AP000477.2
ENST00000633827_24691152_24691361_210	pep-nc-AP000357.2	0	0.14377	na		AP000357.2
ENST00000621942_116581656_116581823_168	pep-nc-AC125603.4	-1.1979	0	onhit	promote	AC125603.4	1~55
ENST00000440403_34370622_34370720_99	pep-nc-AP000320.1	0	0.087737	na		AP000320.1
ENST00000449339_31653818_31653961_144	pep-nc-AP000253.1	-0.828775	-0.217585	na		AP000253.1
ENST00000653041_31348173_31348316_144	pep-nc-AP000248.1	-0.59527	0.4815	na		AP000248.1
ENST00000428191_197301022_197301099_78	pep-nc-ANKRD44-IT1	0	-2.9624	na		ANKRD44-IT1
ENST00000668381_112973626_112973739_114	pep-nc-ANK2-AS1	0.883725	-0.451275	na		ANK2-AS1
ENST00000500232_126210055_126210147_93	pep-nc-ALDH1L1-AS2	0	-0.51232	na		ALDH1L1-AS2
ENST00000428088_138200277_138203230_99	pep-nc-AL954642.1	0.81367	0	na		AL954642.1
ENST00000427833_107117476_107121699_306	pep-nc-AL807761.3	0.63191	0	na		AL807761.3
ENST00000570301_81375759_81375989_231	pep-nc-AC110285.1	-1.199	0.74972	onhit	promote	AC110285.1
ENST00000655443_91760587_91760709_123	pep-nc-AC027612.3	-1.20043	-0.70613	onhit	promote	AC027612.3
ENST00000669902_116289871_116297489_495	pep-nc-AC090994.1	-1.20155	0	onhit	promote	AC090994.1
ENST00000416708_45978384_45979955_132	pep-nc-AC073115.2	-1.20255	-0.62923	onhit	promote	AC073115.2
ENST00000648800_184635658_184636587_240	pep-nc-AL713852.1	0.67528	0.8081	na		AL713852.1
ENST00000500267_138032932_138036303_132	pep-nc-AC113382.1	-1.2028	0.483755	onhit	promote	AC113382.1		1~12
ENST00000499685_92186271_92186399_129	pep-nc-AC025164.1	-1.20314	0.69545	onhit	promote	AC025164.1
ENST00000527818_125498776_125498931_156	pep-nc-AP000708.1	-1.20584	-0.338672	onhit	promote	AP000708.1
ENST00000648995_6737522_6833667_132	pep-nc-AL392086.2	-1.20728	0	onhit	promote	AL392086.2		1~12
ENST00000443224_23344527_23344712_186	pep-nc-AL606469.1	0.75225	0.404874	na		AL606469.1
ENST00000515617_54058422_54118646_186	pep1-nc-FLJ12825	-1.20744	-0.572785	onhit	promote	FLJ12825
ENST00000652162_224703513_224703572_60	pep-nc-AL596330.1	0.45227	0.21671	na		AL596330.1
ENST00000450995_69215994_69216242_249	pep-nc-AL596223.1	0.647535	0.67575	na		AL596223.1
ENST00000662176_89472908_89472994_87	pep-nc-AL596214.1	0.84947	0.39145	na		AL596214.1
ENST00000435295_155253465_155253536_72	pep-nc-AL596202.1	0.40005	0.15402	na		AL596202.1
ENST00000425271_166334888_166334953_66	pep-nc-AL596087.2	0.96577	0	na		AL596087.2
ENST00000658044_113869397_113869507_111	pep-nc-AL592546.3	0.47196	0.219645	na		AL592546.3
ENST00000444647_21415927_21416376_60	pep-nc-AL592309.1	-0.2509	0	na		AL592309.1
ENST00000611630_41653025_41654302_174	pep-nc-AL591926.2	-0.83948	-0.21647	na		AL591926.2
ENST00000609211_184742344_184742451_108	pep-nc-AC107294.3	-1.2083	0	onhit	promote	AC107294.3
ENST00000417149_3239683_3240172_261	pep2-nc-LINC02668	-1.20895	0.428425	onhit	promote	LINC02668
ENST00000464331_44007325_44007426_102	pep-nc-RN7SL443P	-1.211	0	onhit	promote	RN7SL443P
ENST00000647772_92016895_92016987_93	pep-nc-AL590814.1	-0.57458	0.52534	na		AL590814.1
ENST00000551075_91905422_91905538_117	pep-nc-AC090049.1	-1.21269	-0.74254	onhit	promote	AC090049.1
ENST00000657329_53793980_53794054_75	pep-nc-AL590652.1	-3.08615	-1.4889	na		AL590652.1
ENST00000666428_103867709_103867807_99	pep-nc-AL590608.1	-0.47685	-0.780705	na		AL590608.1
ENST00000652177_126008485_126008619_135	pep-nc-AC016074.2	-1.213	0	onhit	promote	AC016074.2
ENST00000655079_244088188_244088301_114	pep-nc-AL590483.4	0.6883	0	na		AL590483.4
ENST00000607061_3308102_3308431_330	pep-nc-AL590438.1	-0.98973	-0.81586	na		AL590438.1
ENST00000434223_38071930_38072184_165	pep-nc-LINC01852	-1.21425	0.70575	onhit	promote	LINC01852
ENST00000522771_100847673_100847774_102	pep2-nc-MEG3	-1.21505	0	onhit	promote	MEG3
ENST00000419957_142966611_142966775_165	pep-nc-LINC01277	-1.2168	-0.18162	onhit	promote	LINC01277
ENST00000417843_63811505_63811606_102	pep-nc-CR786580.1	-1.2207	0	onhit	promote	CR786580.1	1~24	1~24
ENST00000639829_147270902_147271072_171	pep-nc-AL589669.1	1.20834	-1.5752	na		AL589669.1
ENST00000668948_91885678_91885875_198	pep-nc-AC003086.1	-1.22391	-0.38909	onhit	promote	AC003086.1
ENST00000600723_17778650_17778709_60	pep-nc-LINC00528	-1.2252	0.424295	onhit	promote	LINC00528	1~17
ENST00000553433_104653703_104653948_246	pep-nc-AL583722.2	0	0.20134	na		AL583722.2
ENST00000657559_132600247_132602362_375	pep-nc-AL513524.1	0.67871	0.72676	na		AL513524.1
ENST00000653965_72557960_72616500_48	pep-nc-AL513166.1	-0.480467	-0.37934	na		AL513166.1
ENST00000421889_79931767_79950191_441	pep-nc-AL512662.1	0.82965	0	na		AL512662.1
ENST00000669232_23586145_23586210_66	pep-nc-AL512603.1	0.43149	0.63963	na		AL512603.1
ENST00000667253_97404345_97404476_132	pep-nc-AL512590.3	0	0.24341	na		AL512590.3
ENST00000626826_102206460_102206558_99	pep2-nc-HELLPAR	-1.22635	-0.07712	onhit	promote	HELLPAR
ENST00000662515_67578457_67578996_540	pep-nc-AL512452.1	-0.60475	0.27717	na		AL512452.1
ENST00000671592_105095059_105095133_75	pep-nc-AL512356.4	-0.58262	0	na		AL512356.4
ENST00000662071_151953883_151953954_72	pep-nc-AL450992.3	1.2262	-5.5027	na		AL450992.3
ENST00000657258_3181477_3181746_270	pep2-nc-LINC01231	-1.22761	-0.820185	onhit	promote	LINC01231
ENST00000565955_109897635_109897691_57	pep-nc-AL450468.2	0.29179	0.24842	na		AL450468.2
ENST00000635678_104535997_104536062_66	pep-nc-AL450426.1	0	0.34677	na		AL450426.1
ENST00000455229_150650898_150651056_159	pep-nc-AL450344.2	0.607785	0	na		AL450344.2
ENST00000666191_85993940_85998166_117	pep-nc-AL450338.2	0.61607	0.295625	na		AL450338.2
ENST00000662628_125403095_125403259_165	pep-nc-AL450332.1	0.78291	0.488595	na		AL450332.1
ENST00000430931_78810358_78810474_117	pep-nc-AL450327.1	0.92141	-0.11378	na		AL450327.1
ENST00000666576_131793056_131793202_147	pep-nc-AL450307.1	-0.550835	-1.02383	na		AL450307.1
ENST00000671601_62539470_62539679_210	pep-nc-AL445668.1	-0.38676	-1.03164	na		AL445668.1
ENST00000660510_99210395_99210517_123	pep-nc-AL445433.2	-0.90034	0.70253	na		AL445433.2
ENST00000665168_11461475_11461561_87	pep-nc-AL445430.1	0.48622	0	na		AL445430.1
ENST00000553697_34541954_34542090_54	pep-nc-AL445363.1	0.37619	0	na		AL445363.1
ENST00000654160_123520355_123520468_114	pep-nc-AL445259.1	0.32206	-0.08515	na		AL445259.1
ENST00000650928_5501561_5526376_408	pep4-nc-LINC00654	-1.22786	-0.983675	onhit	promote	LINC00654
ENST00000564822_2264707_2268092_141	pep1-u-RNPS1	-1.22918	0	onhit	promote	RNPS1
ENST00000607269_78598246_78598350_105	pep-nc-AL445209.1	0.94294	0	na		AL445209.1
ENST00000508953_148104_148385_282	pep4-nc-AC026369.1	-1.22944	-0.94957	onhit	promote	AC026369.1
ENST00000591869_60630830_60650798_54	pep-nc-AC113137.1	-1.2306	-0.44199	onhit	promote	AC113137.1
ENST00000624945_30025473_30025583_111	pep6-nc-AC003681.1	-1.2315	0	onhit	promote	AC003681.1
ENST00000446495_116692955_116694039_318	pep-nc-BX119904.1	-1.23158	0.46662	onhit	promote	BX119904.1
ENST00000484322_124394597_124394707_111	pep1-nc-AC006148.1	-1.23309	-0.34455	onhit	promote	AC006148.1
ENST00000664031_118206530_118206592_63	pep-nc-AL391557.1	-0.12447	-0.72088	na		AL391557.1
ENST00000602854_3833667_3833753_87	pep-nc-AL391422.3	0.551365	0	na		AL391422.3
ENST00000454777_55573295_55587822_75	pep-nc-AC099681.1	-1.23328	-0.87609	onhit	promote	AC099681.1
ENST00000342892_158666051_158734906_354	pep-nc-PKP4-AS1	-1.23329	0	onhit	promote	PKP4-AS1
ENST00000432706_53179122_53179283_162	pep-nc-AL391097.1	0.72803	0.184645	na		AL391097.1
ENST00000443993_129583115_129583189_75	pep-nc-AL391056.1	0.68895	-0.248765	na		AL391056.1
ENST00000645822_192725914_192726039_126	pep-nc-AL390957.1	-3.3982	-1.14191	na		AL390957.1
ENST00000533322_11558473_11558538_66	pep-nc-AC022239.1	-1.23348	0.510005	onhit	promote	AC022239.1
ENST00000659428_247746376_247757537_141	pep-nc-AL390860.1	-1.9278	-1.1327	na		AL390860.1
ENST00000649358_7146997_7147671_63	pep-nc-AC018653.4	-1.23419	0	onhit	promote	AC018653.4
ENST00000659113_18255776_18256012_237	pep-nc-AL390783.1	-1.12574	-2.1351	na		AL390783.1
ENST00000560760_79832809_79832901_93	pep-nc-AC021483.1	-1.2351	0.081351	onhit	promote	AC021483.1
ENST00000427591_4185547_4185735_189	pep-nc-AL136309.2	-1.23636	-0.045202	onhit	promote	AL136309.2
ENST00000566942_110656065_110656124_60	pep-nc-AL365361.1	0.40826	0	na		AL365361.1
ENST00000665870_285908_286006_99	pep-nc-AL365272.1	-0.98359	0	na		AL365272.1
ENST00000668291_135886568_135886633_66	pep-nc-AL360178.2	0	0.55849	na		AL360178.2
ENST00000579368_8707106_8707354_249	pep-nc-GACAT2	-1.2385	-0.707994	onhit	promote	GACAT2
ENST00000412311_240177861_240177956_96	pep-nc-AL359918.2	0	1.1594	na		AL359918.2
ENST00000662276_69559758_69563691_147	pep-nc-AL359894.1	-0.744815	-0.49298	na		AL359894.1
ENST00000602973_7698308_7698490_183	pep-nc-AL359881.2	-0.69307	-1.27052	na		AL359881.2
ENST00000659632_75934466_75988311_216	pep2-nc-AC092813.1	-1.24238	0.02396	onhit	promote	AC092813.1
ENST00000615314_987837_987920_84	pep-nc-AL359878.1	-0.896925	-1.89335	na		AL359878.1
ENST00000665712_241424908_241433241_426	pep-nc-AL359764.2	0.839015	0	na		AL359764.2
ENST00000636067_67064481_67064735_255	pep4-nc-AC087482.1	-1.24242	-0.24454	onhit	promote	AC087482.1		1~11
ENST00000569267_80467802_80467888_87	pep-nc-AL359715.2	-0.773245	-1.19443	na		AL359715.2
ENST00000443802_90837604_90837720_117	pep2-nc-LINC02609	-1.24415	0	onhit	promote	LINC02609
ENST00000619159_29804528_29804767_240	pep-nc-AC009133.4	-1.24835	0	onhit	promote	AC009133.4
ENST00000525512_23804483_23804551_69	pep-nc-AC100768.1	-1.2488	-0.93422	onhit	promote	AC100768.1
ENST00000419168_146598091_146598916_165	pep-nc-AL359547.1	0.89018	0	na		AL359547.1
ENST00000671293_141583314_141583577_264	pep-nc-AC025839.1	-1.25211	-0.262805	onhit	promote	AC025839.1
ENST00000500036_61305045_61305137_93	pep-nc-AL359220.1	0.19866	0.59906	na		AL359220.1
ENST00000629917_126998097_126998330_234	pep-nc-AL359094.1	0.82197	0.3589	na		AL359094.1
ENST00000623174_149718702_149718800_99	pep-nc-AL358852.1	0.5334	-0.71141	na		AL358852.1
ENST00000624651_93072059_93073202_216	pep-nc-AL358613.2	-0.99486	0	na		AL358613.2
ENST00000669299_51029243_51029500_258	pep-nc-AL358334.4	0.950105	0.39148	na		AL358334.4
ENST00000553648_50957722_50957874_153	pep-nc-AL358334.2	0	0.738915	na		AL358334.2
ENST00000381894_1183949_1184077_129	pep-u-TMEM74B	-1.25285	-0.27608	onhit	promote	TMEM74B		1~21
ENST00000607752_164829737_164829847_111	pep-nc-AL357568.1	-0.24028	-0.61256	na		AL357568.1
ENST00000658256_88710156_88710329_174	pep-nc-AC090578.1	-1.25317	0.4446	onhit	promote	AC090578.1	1~27
ENST00000427035_79001446_79001520_75	pep-nc-AL356753.1	-0.964815	0	na		AL356753.1
ENST00000571512_354848_354919_72	pep-nc-AC129507.3	-1.2537	0	onhit	promote	AC129507.3
ENST00000549788_52274995_52279121_264	pep-nc-AC021066.1	-1.25471	0	onhit	promote	AC021066.1		1~20
ENST00000660251_69218890_69218973_84	pep1-nc-LINC01707	-1.2584	0.98408	onhit	promote	LINC01707
ENST00000661754_3399190_3399438_249	pep-nc-AL356433.1	0.874245	-0.657395	na		AL356433.1
ENST00000649387_8504647_8504865_219	pep-nc-AC092617.1	-1.25938	0	onhit	promote	AC092617.1
ENST00000657779_129492297_129492359_63	pep-nc-AL356124.1	0	-1.1123	na		AL356124.1
ENST00000659936_46582731_46582811_81	pep-nc-AL356056.2	0.54141	-0.16564	na		AL356056.2
ENST00000593793_46602257_46602325_69	pep-nc-AL356056.1	-1.50465	-1.3925	na		AL356056.1
ENST00000665394_238276133_238325815_78	pep-nc-AL356010.2	0.615685	-0.66426	na		AL356010.2
ENST00000655460_61539072_61539131_60	pep-nc-AL355916.2	0.753315	-0.618975	na		AL355916.2
ENST00000670595_101135651_101151734_57	pep-nc-AL355836.2	-0.61829	0.817105	na		AL355836.2
ENST00000649072_88472698_88472886_189	pep-nc-AL355677.1	0.95424	0.46857	na		AL355677.1
ENST00000434707_47372717_47372881_165	pep-nc-Z82186.1	-1.25955	0.318905	onhit	promote	Z82186.1
ENST00000436877_44907025_44920101_273	pep-nc-AL353801.2	-1.2602	0	onhit	promote	AL353801.2
ENST00000665615_67430931_67431134_204	pep2-nc-IQCH-AS1	-1.26065	0.1808	onhit	promote	IQCH-AS1
ENST00000591283_77559721_77559957_237	pep2-nc-AC021683.2	-1.26264	-0.49926	onhit	promote	AC021683.2
ENST00000456346_150041052_150041117_66	pep-nc-AL355497.2	-0.37679	1.1654	na		AL355497.2
ENST00000604081_53994245_53994748_504	pep-nc-HOXC-AS2	-1.2633	-0.98219	onhit	promote	HOXC-AS2		1~24
ENST00000429608_106081168_106081338_171	pep-nc-AL355306.2	-0.946405	0	na		AL355306.2
ENST00000657536_142957065_142957139_75	pep-nc-AL355304.1	-0.70417	-2.62297	na		AL355304.1
ENST00000664907_10327567_10327803_237	pep-nc-AL354916.1	-0.920105	-0.69359	na		AL354916.1
ENST00000674361_113892282_113892602_321	pep33-nc-XACT	-1.26456	-0.359795	onhit	promote	XACT
ENST00000650931_56799736_56799912_177	pep3-nc-AC006115.2	-1.26465	0.484115	onhit	promote	AC006115.2	1~10
ENST00000567259_63128912_63129286_375	pep2-nc-AL096828.2	-1.26476	0.35073	onhit	promote	AL096828.2
ENST00000659383_89286844_89287056_213	pep-nc-AL353751.1	0.21312	0	na		AL353751.1
ENST00000654085_100360643_100364672_78	pep-nc-AL353697.1	-0.63227	0.37507	na		AL353697.1
ENST00000667357_76916920_76917051_132	pep-nc-AL353637.2	-0.90018	0.81701	na		AL353637.2
ENST00000649832_12964661_12964834_174	pep-nc-AL353586.1	0.53059	-0.047953	na		AL353586.1
ENST00000606096_96949269_96949424_156	pep-nc-AL353581.1	0.71107	0	na		AL353581.1
ENST00000569625_55916000_55916104_105	pep-nc-AL163952.1	0.69467	-1.0091	na		AL163952.1
ENST00000664543_106756481_106756513_33	pep-nc-AL163534.1	0	-0.75646	na		AL163534.1
ENST00000492969_178378025_178378102_78	pep-nc-RN7SL646P	-1.2661	0	onhit	promote	RN7SL646P
ENST00000653511_229257382_229257651_270	pep-nc-AL162595.1	0.526565	-0.052531	na		AL162595.1
ENST00000653443_84447450_84447629_180	pep-nc-AL162493.1	-0.94425	0.279485	na		AL162493.1
ENST00000605778_35698325_35698510_186	pep2-nc-AC018647.2	-1.2678	-0.52164	onhit	promote	AC018647.2
ENST00000419853_126271287_126271445_159	pep-nc-AL162391.2	-2.92775	-1.16683	na		AL162391.2
ENST00000652699_19043729_19043851_123	pep6-nc-TTTY14	-1.2682	0.533555	onhit	promote	TTTY14
ENST00000428818_27924453_27924743_291	pep3-nc-TTC28-AS1	-1.26945	-0.66118	onhit	promote	TTC28-AS1
ENST00000614406_131971402_131971512_111	pep-nc-AL162274.2	-0.81757	0.765685	na		AL162274.2
ENST00000617191_131980403_131980489_87	pep-nc-AL162274.1	-0.11756	0.26514	na		AL162274.1
ENST00000650674_5577351_5577431_81	pep-nc-AL162253.2	0.791285	-0.60349	na		AL162253.2
ENST00000564224_34664071_34664268_198	pep-nc-AL162231.4	-1.71974	-1.05482	na		AL162231.4
ENST00000526448_88507100_88507186_87	pep-nc-GRM5-AS1	-1.2695	0.24868	onhit	promote	GRM5-AS1
ENST00000658605_24865845_24865895_51	pep-nc-AL161663.1	-0.79643	-0.598025	na		AL161663.1
ENST00000630614_42506817_42532057_486	pep3-nc-VIPR1-AS1	-1.27095	0	onhit	promote	VIPR1-AS1
ENST00000674823_116403167_116403238_72	pep2-nc-ATP1A1-AS1	-1.272	0.539915	onhit	promote	ATP1A1-AS1
ENST00000522264_70222819_70242128_165	pep-nc-AL160262.1	-0.777655	-0.55595	na		AL160262.1
ENST00000555480_70187140_70227622_297	pep-nc-AL160191.1	-0.726295	0	na		AL160191.1
ENST00000554749_110062094_110062402_309	pep-nc-AL160006.1	-2.3993	-1.14114	na		AL160006.1
ENST00000415731_32268929_32269024_96	pep-nc-AL158834.2	-0.282921	0.445705	na		AL158834.2
ENST00000653002_19323808_19323987_180	pep1-nc-LNC-LBCS	-1.27245	-0.478805	onhit	promote	LNC-LBCS
ENST00000427825_200478051_200478173_123	pep1-nc-AC104461.1	-1.27269	0.76937	onhit	promote	AC104461.1
ENST00000619110_110908047_110908109_63	pep-nc-AL158163.2	0	0.37391	na		AL158163.2
ENST00000656603_19892949_19893164_216	pep-nc-AL158077.2	-0.61627	-1.73505	na		AL158077.2
ENST00000498872_118886853_118886912_60	pep-nc-AP004609.1	-1.2735	0.482365	onhit	promote	AP004609.1		1~24
ENST00000445118_855540_855773_234	pep1-nc-LINC01128	-1.27406	-0.5766	onhit	promote	LINC01128
ENST00000419666_21398904_21400077_195	pep-nc-AL158013.1	0.7375	0	na		AL158013.1
ENST00000420549_82215596_82279439_285	pep-nc-AL157944.1	-0.80652	0.23581	na		AL157944.1
ENST00000554245_100052874_100052984_111	pep-nc-AL157912.1	-0.881745	-0.54149	na		AL157912.1
ENST00000431157_19721948_19722043_96	pep-nc-AL157895.1	0.660345	0.518155	na		AL157895.1
ENST00000655264_95110170_95110241_72	pep-nc-AL157834.1	0	-0.139055	na		AL157834.1
ENST00000597245_129700558_129700677_120	pep-nc-AL157832.2	0.81017	0.450235	na		AL157832.2
ENST00000648160_116876863_116877042_180	pep-nc-AL157829.1	-0.14512	-0.33538	na		AL157829.1
ENST00000437095_232420816_232421166_351	pep-nc-AC068134.2	-1.27476	0.542185	onhit	promote	AC068134.2	1~32	1~32
ENST00000649560_8089545_8089958_63	pep-nc-AC018832.1	-1.2766	-0.29239	onhit	promote	AC018832.1
ENST00000660220_102760348_102760473_126	pep-nc-AL157769.1	0	-0.71987	na		AL157769.1
ENST00000589257_98849355_98849507_153	pep1-nc-AL136084.1	-1.2791	0.21135	onhit	promote	AL136084.1
ENST00000630034_93771545_93771634_90	pep-nc-AL157396.1	-0.666575	0.46507	na		AL157396.1
ENST00000651069_84985331_84985567_237	pep-nc-WDFY3-AS2	-1.2795	0	onhit	promote	WDFY3-AS2
ENST00000664669_23968561_23968671_111	pep-nc-AC010754.1	-1.28	0.330505	onhit	promote	AC010754.1	1~35
ENST00000562970_57052614_57052967_354	pep-nc-AC023825.2	-1.2809	-0.509415	onhit	promote	AC023825.2
ENST00000648484_14372089_14372889_258	pep-nc-AL139405.1	-0.365315	0.394765	na		AL139405.1
ENST00000415889_44663513_44695430_81	pep-nc-AL139352.1	-0.49764	0	na		AL139352.1
ENST00000544842_5317819_5318118_300	pep-nc-AC006206.1	-1.28181	0	onhit	promote	AC006206.1
ENST00000662361_3270952_3271119_168	pep-nc-AL139280.3	-1.07228	-3.3061	na		AL139280.3
ENST00000641097_20479010_20479108_99	pep-nc-AL139254.3	-1.15407	-1.06672	na		AL139254.3
ENST00000543387_67441110_67441214_105	pep-nc-LINC02420	-1.2824	0.57228	onhit	promote	LINC02420
ENST00000660697_98453339_98453581_243	pep-nc-AL139243.1	-1.17775	-4.7374	na		AL139243.1
ENST00000656981_83853487_83853861_375	pep-nc-AL139232.1	0.46031	-0.46859	na		AL139232.1
ENST00000657086_44040852_44040941_90	pep-nc-AL139220.2	-0.40714	0	na		AL139220.2
ENST00000502413_66666756_66666872_117	pep-nc-AL139147.1	-0.751375	0.361162	na		AL139147.1
ENST00000565387_66490370_66492082_429	pep2-nc-AC116913.1	-1.28645	0	onhit	promote	AC116913.1
ENST00000361609_172084760_172085372_183	pep-u-DLX1	-1.29063	0	onhit	promote	DLX1
ENST00000500526_109314882_109315193_312	pep1-nc-COL25A1-DT	-1.29161	0.218105	onhit	promote	COL25A1-DT
ENST00000579352_18388315_18388680_366	pep-nc-AL353997.2	-1.29435	0.22019	onhit	promote	AL353997.2
ENST00000647917_60341855_60341977_123	pep1-nc-MIR4432HG	-1.295	-0.165309	onhit	promote	MIR4432HG
ENST00000648202_79666750_79666929_180	pep-nc-AL136442.1	-1.29576	0.37627	onhit	promote	AL136442.1
ENST00000649449_106491606_106492325_159	pep-nc-AL138689.2	-0.493525	0.40442	na		AL138689.2
ENST00000424345_62813230_62813319_90	pep2-nc-LINC01410	-1.29604	0	onhit	promote	LINC01410
ENST00000671531_21533398_21534505_294	pep2-nc-AL133325.2	-1.29909	-0.81532	onhit	promote	AL133325.2
ENST00000635124_62067830_62068123_294	pep-nc-AL137077.2	-2.62675	-1.136	na		AL137077.2
ENST00000658643_44300467_44300817_351	pep-nc-AL137026.3	0.7592	-0.613125	na		AL137026.3
ENST00000452578_44292465_44292575_111	pep-nc-AL137026.1	0.582965	0.21007	na		AL137026.1
ENST00000436932_114779430_114779600_171	pep-nc-AL137025.1	0.92389	0	na		AL137025.1
ENST00000606924_16765022_16765129_108	pep-nc-AL137003.1	-0.17185	-0.47863	na		AL137003.1
ENST00000670156_104133097_104133204_108	pep-nc-AL136524.1	0.699075	-0.35602	na		AL136524.1
ENST00000454538_194198334_194198384_51	pep-nc-AL136456.1	-0.69701	0.328545	na		AL136456.1
ENST00000663426_61757469_61757606_138	pep2-nc-LINC01544	-1.29926	-0.37559	onhit	promote	LINC01544
ENST00000551799_31272940_31302266_252	pep-nc-AL136418.1	0.63308	1.1807	na		AL136418.1
ENST00000608442_7774862_7775083_222	pep1-nc-AFAP1-AS1	-1.29942	0.44986	onhit	promote	AFAP1-AS1
ENST00000566293_27944363_27944461_99	pep2-nc-AL353746.1	-1.3038	0	onhit	promote	AL353746.1
ENST00000649184_179975029_179975130_102	pep-nc-AC010285.3	-1.304	-0.4008	onhit	promote	AC010285.3
ENST00000661054_168901510_168901566_57	pep-nc-AL135926.2	0.63145	0	na		AL135926.2
ENST00000554096_91251403_91251501_99	pep-nc-AL135818.1	0	0.29888	na		AL135818.1
ENST00000663586_184370470_184370592_123	pep2-nc-LINC02362	-1.3053	-0.36177	onhit	promote	LINC02362	1~39
ENST00000656770_96420631_96420804_174	pep-nc-AL133477.2	0.776955	-1.19609	na		AL133477.2
ENST00000607368_6616667_6617179_513	pep-nc-AF287957.1	-1.30628	0	onhit	promote	AF287957.1
ENST00000555032_95642934_95643038_105	pep-nc-AL133467.2	-0.69389	0.320415	na		AL133467.2
ENST00000504583_151612360_151613276_126	pep-nc-AL391335.1	-1.30788	0.464232	onhit	promote	AL391335.1		1~40
ENST00000654689_16901124_16901201_78	pep-nc-AL133405.2	-0.61652	1.167	na		AL133405.2
ENST00000651029_12937405_12938151_168	pep-nc-AL133331.1	0.796785	-0.74493	na		AL133331.1
ENST00000415647_180950150_180950353_204	pep-nc-KIAA1614-AS1	-1.3082	0	onhit	promote	KIAA1614-AS1
ENST00000423715_116585072_116585176_105	pep-nc-AL133284.1	0.65104	0.39569	na		AL133284.1
ENST00000563140_88159869_88160027_159	pep-nc-AL133279.3	-0.73538	-0.624	na		AL133279.3
ENST00000673125_101072802_101072888_87	pep-nc-AL132709.7	-0.98681	-0.32747	na		AL132709.7
ENST00000650982_236124594_236129791_396	pep-nc-AL122018.2	-1.2698	-1.49348	na		AL122018.2
ENST00000429293_34850910_34850993_84	pep-nc-AL122010.1	0.60702	-1.6496	na		AL122010.1
ENST00000655233_112998642_112998800_159	pep-nc-AL390242.1	-1.30837	0	onhit	promote	AL390242.1
ENST00000428945_15603143_15603205_63	pep-nc-AL121992.1	-0.391205	-1.18514	na		AL121992.1
ENST00000418602_160206054_160206359_306	pep-nc-AL121987.2	0.738675	-1.43603	na		AL121987.2
ENST00000642778_167115146_167115223_78	pep-nc-AL121935.1	0.74096	0	na		AL121935.1
ENST00000412483_234214024_234214873_90	pep-nc-AL122008.3	-1.3088	0.534235	onhit	promote	AL122008.3
ENST00000658721_38880231_38894046_228	pep3-nc-AP001042.1	-1.31115	0	onhit	promote	AP001042.1
ENST00000658515_36147632_36147853_222	pep-nc-AL121895.1	-0.971185	0.19858	na		AL121895.1
ENST00000654577_94119512_94144709_111	pep-nc-AL360020.1	-1.3115	0.4855	onhit	promote	AL360020.1
ENST00000652795_21091043_21091135_93	pep-nc-AL121759.2	-0.68274	0	na		AL121759.2
ENST00000554253_59505250_59510747_168	pep-nc-AL121694.1	0.722205	0.15629	na		AL121694.1
ENST00000463999_41807779_41807856_78	pep-nc-RN7SL515P	-1.3124	0	onhit	promote	RN7SL515P
ENST00000424119_64338332_64341640_132	pep-nc-AC114752.2	-1.31286	0	onhit	promote	AC114752.2
ENST00000522992_57978362_57982324_303	pep-nc-LINC01602	-1.31545	0	onhit	promote	LINC01602
ENST00000663127_60322567_60322902_336	pep6-nc-MIR646HG	-1.31748	0.671405	onhit	promote	MIR646HG
ENST00000619370_6067355_6067615_261	pep-nc-AL118505.1	0.266265	-0.67109	na		AL118505.1
ENST00000557733_99512629_99512697_69	pep-nc-AL110504.1	0.905005	-0.48055	na		AL110504.1
ENST00000654775_24277356_24278808_231	pep-nc-AL096870.6	-1.3176	0	onhit	promote	AL096870.6
ENST00000661821_11568723_11568881_159	pep-nc-AL109837.3	0.30464	0	na		AL109837.3
ENST00000661549_55626325_55667515_339	pep-nc-AL109829.1	0.880355	0.58906	na		AL109829.1
ENST00000648024_39150325_39150408_84	pep-nc-AL109628.2	-0.49338	0.321713	na		AL109628.2
ENST00000514092_89377295_89465959_222	pep2-nc-MEF2C-AS1	-1.3181	0.715825	onhit	promote	MEF2C-AS1		1~11
ENST00000555591_24332472_24337331_717	pep-nc-AL096870.1	0.46262	0	na		AL096870.1
ENST00000541673_2689987_2690196_210	pep-nc-CACNA1C-AS1	-1.31886	-0.1783	onhit	promote	CACNA1C-AS1
ENST00000607434_111309470_111309541_72	pep-nc-AL080317.2	-0.83705	0.35901	na		AL080317.2
ENST00000662517_70348052_70348252_201	pep-nc-AL080275.1	0.82713	-0.58946	na		AL080275.1
ENST00000661779_7257022_7258129_105	pep-nc-AL080248.1	0.527395	0.50245	na		AL080248.1
ENST00000505527_102609565_102609702_138	pep-nc-LINC00491	-1.31955	-0.297641	onhit	promote	LINC00491
ENST00000654753_126107133_126107324_192	pep-nc-LINC02359	-1.32005	-0.164545	onhit	promote	LINC02359
ENST00000660812_113738876_113738944_69	pep1-nc-AC093240.1	-1.32009	-0.384145	onhit	promote	AC093240.1		1~23
ENST00000652827_99397916_99398179_264	pep-nc-AL359710.1	-1.32149	0	onhit	promote	AL359710.1
ENST00000557745_97116505_97119650_291	pep-nc-AL049833.1	0.760785	0	na		AL049833.1
ENST00000421686_40290122_40291860_198	pep1-nc-BX664727.3	-1.32299	-0.24873	onhit	promote	BX664727.3
ENST00000662787_67639141_67639278_138	pep-nc-AL049779.4	0.52156	0.21619	na		AL049779.4
ENST00000444792_11270589_11270645_57	pep-nc-AL049649.1	0.58388	-1.66303	na		AL049649.1
ENST00000443692_20215072_20215212_141	pep-nc-AL049648.1	-0.47025	0.41446	na		AL049648.1
ENST00000435033_12380859_12381005_147	pep-nc-AC008758.4	-1.3249	0	onhit	promote	AC008758.4
ENST00000473384_43660508_43660720_213	pep-nc-RN7SL368P	-1.32535	-0.036315	onhit	promote	RN7SL368P
ENST00000670026_210364001_210364117_117	pep-nc-AL034351.2	0.68046	-0.502104	na		AL034351.2
ENST00000650445_136382785_136515521_231	pep2-nc-LINC02055	-1.32618	0.60289	onhit	promote	LINC02055
ENST00000652152_79187947_79188114_168	pep-nc-AC125437.3	-1.32739	-0.221368	onhit	promote	AC125437.3
ENST00000443445_3623834_3623920_87	pep-nc-AL033523.1	0.51327	0.61795	na		AL033523.1
ENST00000619494_139239379_139239561_183	pep-nc-AL031772.1	-0.662185	0	na		AL031772.1
ENST00000617473_45447507_45447827_321	pep-nc-AL031663.3	-1.3288	-0.24733	onhit	promote	AL031663.3
ENST00000468377_128489391_128489849_459	pep-nc-GATA2-AS1	-1.3294	-0.202091	onhit	promote	GATA2-AS1
ENST00000569670_1751615_1751794_180	pep-nc-AL031717.1	0.779885	-1.0085	na		AL031717.1
ENST00000567829_1318394_1318663_270	pep-nc-AL031714.1	0.934895	0.46828	na		AL031714.1
ENST00000608136_55387435_55395844_153	pep2-nc-SRD5A3-AS1	-1.32968	0	onhit	promote	SRD5A3-AS1
ENST00000661031_32951439_32951564_126	pep-nc-AL031602.2	0.90937	0.43048	na		AL031602.2
ENST00000671242_55081791_55081871_81	pep2-nc-AC084834.1	-1.3299	0.79768	onhit	promote	AC084834.1
ENST00000454224_8564178_8564279_102	pep1-nc-LINC01814	-1.332	-0.7904	onhit	promote	LINC01814
ENST00000519691_37598560_37598676_117	pep2-nc-AC124067.4	-1.33423	0.640665	onhit	promote	AC124067.4
ENST00000369605_85678230_85678370_141	pep2-nc-SNHG5	-1.33505	-0.968915	onhit	promote	SNHG5
ENST00000451095_149221062_149221193_132	pep-nc-AL031056.1	0.57456	0.535765	na		AL031056.1
ENST00000648733_2425514_2493278_66	pep-nc-VLDLR-AS1	-1.33715	-0.50269	onhit	promote	VLDLR-AS1
ENST00000437067_142753630_142753734_105	pep-nc-AL023584.1	0	-1.22663	na		AL023584.1
ENST00000662450_209988418_209988498_81	pep-nc-AL022397.1	0.43182	-1.9724	na		AL022397.1
ENST00000650352_25300725_25318333_144	pep-nc-AL022324.4	0.69497	0.56077	na		AL022324.4
ENST00000624101_25024043_25024111_69	pep-nc-AL022323.4	0.283537	0.45266	na		AL022323.4
ENST00000562756_36561036_36561254_219	pep-nc-AL022313.4	0.828095	0.77573	na		AL022313.4
ENST00000662203_25640608_25640754_147	pep-nc-AL022170.1	-0.895435	-1.00549	na		AL022170.1
ENST00000659081_166349866_166349919_54	pep-nc-AL022069.3	0	-0.4268	na		AL022069.3
ENST00000653983_101052046_101075206_414	pep-nc-FLJ42969	-1.3373	0	onhit	promote	FLJ42969
ENST00000658167_11912749_11912871_123	pep-nc-AL021155.4	0	-0.0068255	na		AL021155.4
ENST00000649318_169424371_169424505_135	pep-nc-AL009176.1	0.60517	-0.852015	na		AL009176.1
ENST00000564460_900286_900363_78	pep-nc-AL008727.1	-0.581205	-0.637135	na		AL008727.1
ENST00000665911_215462329_215462445_117	pep-nc-AC012462.1	-1.34203	-0.121425	onhit	promote	AC012462.1
ENST00000474667_9758913_9759212_300	pep-nc-AC082651.3	-1.34285	0.47034	onhit	promote	AC082651.3
ENST00000592668_32105123_32105176_54	pep-nc-AC011518.1	-1.3438	0	onhit	promote	AC011518.1
ENST00000671469_41774177_41774419_243	pep-nc-LINC02400	-1.3451	0.805695	onhit	promote	LINC02400
ENST00000412224_55558970_55559128_159	pep2-nc-KTN1-AS1	-1.34555	-0.244467	onhit	promote	KTN1-AS1
ENST00000445523_117032121_117032315_195	pep-nc-AL445231.1	-1.34587	-0.61713	onhit	promote	AL445231.1
ENST00000647580_76958538_76958669_132	pep-nc-AC007686.4	-1.34606	0.413235	onhit	promote	AC007686.4
ENST00000644741_11479622_11480448_114	pep-nc-AF131216.5	0.250849	0.919835	na		AF131216.5
ENST00000432230_14824327_14825544_111	pep-nc-AF127577.4	0.90821	0.015933	na		AF127577.4
ENST00000356215_65857857_65857910_54	pep2-nc-HMGA2-AS1	-1.3479	-0.696036	onhit	promote	HMGA2-AS1
ENST00000609170_86965596_86965712_117	pep-nc-ADIRF-AS1	-1.14765	-1.34838	na		ADIRF-AS1
ENST00000536673_130990904_130991092_189	pep-nc-ADGRD1-AS1	0.623125	0.61204	na		ADGRD1-AS1
ENST00000627565_109953881_109997566_129	pep-nc-ADD3-AS1	0.776835	-0.451665	na		ADD3-AS1
ENST00000624264_36073433_36073672_240	pep1-nc-Z95114.1	-1.3484	0	onhit	promote	Z95114.1
ENST00000424244_132003698_132003796_99	pep-nc-ACSL6-AS1	0.78303	0.99955	na		ACSL6-AS1
ENST00000624054_154398100_154398255_156	pep-nc-AC245140.2	0.784685	0.71688	na		AC245140.2
ENST00000522028_29564080_29564160_81	pep-nc-AC084026.1	-1.34844	0.626085	onhit	promote	AC084026.1
ENST00000648454_89598923_89599096_174	pep-nc-AL161910.1	-1.3555	0.877475	onhit	promote	AL161910.1
ENST00000658388_127142995_127143189_195	pep-nc-AC079949.1	-1.35625	0	onhit	promote	AC079949.1
ENST00000658867_206165916_206166014_99	pep-nc-AC244035.4	-2.37495	-1.47944	na		AC244035.4
ENST00000611044_150255246_150255314_69	pep-nc-AC242988.1	0	-0.64929	na		AC242988.1
ENST00000651151_147264443_147272180_498	pep-nc-AC242426.2	0	0.21966	na		AC242426.2
ENST00000445391_33723932_33724066_135	pep-nc-LARGE-IT1	-1.35678	0.70081	onhit	promote	LARGE-IT1
ENST00000431525_147697848_147699066_123	pep-nc-AC241644.1	-0.96581	0.82001	na		AC241644.1
ENST00000357401_26550960_26551442_483	pep-nc-CYYR1-AS1	-1.3571	-0.177045	onhit	promote	CYYR1-AS1
ENST00000607005_477067_477841_435	pep-nc-SLC9A3-AS1	-1.35716	0	onhit	promote	SLC9A3-AS1
ENST00000649590_122751530_122751760_231	pep-nc-AP002762.2	-1.36347	-0.61236	onhit	promote	AP002762.2
ENST00000571452_79600202_79600507_306	pep-nc-AC233701.1	0.92178	-0.401595	na		AC233701.1
ENST00000423600_195656120_195656512_393	pep-nc-AC233280.1	-0.965875	-0.41765	na		AC233280.1
ENST00000664509_437998_438174_177	pep-nc-AC188617.1	0.725495	0.842095	na		AC188617.1
ENST00000452532_55908164_55908340_177	pep1-nc-AL050309.1	-1.36401	0	onhit	promote	AL050309.1
ENST00000441444_238789478_238789633_156	pep-nc-AC145625.1	-0.722385	0.66832	na		AC145625.1
ENST00000424770_15915022_15915135_114	pep-nc-AC145543.1	0.56493	0.629345	na		AC145543.1
ENST00000567953_27364835_27364918_84	pep-nc-AC144833.1	-0.26403	0.47664	na		AC144833.1
ENST00000573312_83105762_83105920_159	pep-nc-AC144831.1	-0.86139	-1.9028	na		AC144831.1
ENST00000652106_231810853_231811035_183	pep2-nc-AL136171.2	-1.3684	0.315035	onhit	promote	AL136171.2
ENST00000563019_33857970_33858050_81	pep-nc-AC140658.2	0	-0.407025	na		AC140658.2
ENST00000507446_767276_767605_330	pep-nc-AC139887.2	0.7799	0.2845	na		AC139887.2
ENST00000442532_81527541_81527645_105	pep-nc-AC139149.1	0.899875	-0.232075	na		AC139149.1
ENST00000562681_71342347_71342865_342	pep1-nc-AC064799.2	-1.37195	0	onhit	promote	AC064799.2		1~10
ENST00000617759_15016085_15016195_111	pep-nc-AC138932.4	0	0.56337	na		AC138932.4
ENST00000583377_31095231_31095311_81	pep-nc-AC138207.2	0	-0.702685	na		AC138207.2
ENST00000621911_75556751_75556891_141	pep-nc-AC025287.2	-1.37231	0	onhit	promote	AC025287.2
ENST00000564487_86296202_86296600_399	pep-nc-AGBL1-AS1	-1.37305	0.99922	onhit	promote	AGBL1-AS1
ENST00000607214_58428484_58428543_60	pep-nc-AC135507.1	0	-0.1873	na		AC135507.1
ENST00000524355_123658306_123658383_78	pep-nc-AC135166.1	0.57269	-0.88509	na		AC135166.1
ENST00000616571_48039847_48040014_168	pep-nc-AC004801.6	-1.37425	0.156299	onhit	promote	AC004801.6
ENST00000499521_149503672_149503716_45	pep2-nc-AC021078.1	-1.37476	0.54972	onhit	promote	AC021078.1
ENST00000563931_86082104_86082250_147	pep-nc-AC135012.1	-0.843355	0.042353	na		AC135012.1
ENST00000595250_18466006_18526495_240	pep1-nc-SATB1-AS1	-1.3769	0	onhit	promote	SATB1-AS1
ENST00000456933_95510246_95777212_294	pep-nc-LINC02607	-1.37789	0.10143	onhit	promote	LINC02607
ENST00000617777_40195503_40195805_303	pep3-nc-LINC00598	-1.3801	-0.616115	onhit	promote	LINC00598
ENST00000663554_105817122_105817508_387	pep-nc-LINC02627	-1.38068	0.433165	onhit	promote	LINC02627
ENST00000566892_53390311_53390373_63	pep-nc-AC131902.1	0.7487	0.125102	na		AC131902.1
ENST00000445984_58519551_58523747_222	pep1-nc-APCDD1L-DT	-1.38176	-0.74718	onhit	promote	APCDD1L-DT
ENST00000497285_161817051_161821708_141	pep-nc-AC131211.1	0.86368	-0.496237	na		AC131211.1
ENST00000570501_321409_322392_333	pep-nc-AC129507.4	0.358075	0	na		AC129507.4
ENST00000659261_52092271_52095022_132	pep-nc-LINC02180	-1.38204	0.563345	onhit	promote	LINC02180	1~42
ENST00000609657_113947396_113947512_117	pep-nc-AC128687.2	-2.9846	-1.95905	na		AC128687.2
ENST00000669538_131492649_131492882_234	pep-nc-AC073578.1	-1.38207	-0.49511	onhit	promote	AC073578.1		1~12
ENST00000648317_46585121_46585339_219	pep-nc-AC127035.1	0	0.20371	na		AC127035.1
ENST00000355837_30560836_30560979_144	pep3-nc-GARS1-DT	-1.3839	0	onhit	promote	GARS1-DT
ENST00000642542_76737021_76737155_135	pep1-nc-PCA3	-1.384	0.371988	onhit	promote	PCA3		1~10
ENST00000524565_45355893_45355976_84	pep1-nc-LINC02696	-1.3868	0.76526	onhit	promote	LINC02696
ENST00000651161_19750538_19750714_177	pep-nc-AC011477.7	-1.38711	0	onhit	promote	AC011477.7		1~12
ENST00000667168_48052175_48052231_57	pep1-nc-AC096996.3	-1.38842	0.38464	onhit	promote	AC096996.3
ENST00000665576_37560583_37564935_702	pep-nc-AC124067.3	-0.825545	-0.34901	na		AC124067.3
ENST00000657574_77648448_77648621_174	pep-nc-AC123786.3	0.638925	-0.36799	na		AC123786.3
ENST00000414895_193144540_193169414_138	pep-nc-AC092966.1	-1.38895	-0.177975	onhit	promote	AC092966.1
ENST00000655466_6887813_6887971_159	pep-nc-AC122710.1	-0.72732	0	na		AC122710.1
ENST00000508799_188990955_189001876_207	pep-nc-AC122138.1	0.858525	0.49211	na		AC122138.1
ENST00000354746_17859823_17859951_129	pep-nc-AC122129.1	-0.78953	-0.69969	na		AC122129.1
ENST00000650487_39612174_39612323_150	pep-nc-AC121334.3	-0.900705	-1.2642	na		AC121334.3
ENST00000664013_205862553_205864173_87	pep-nc-AC119673.2	-1.32937	-1.69507	na		AC119673.2
ENST00000624628_56832461_56832595_135	pep-nc-AC118758.2	0.3455	0.71969	na		AC118758.2
ENST00000378432_40274273_40274335_63	pep-nc-AC118344.1	-1.26289	-1.4219	na		AC118344.1
ENST00000654549_131644249_131644479_231	pep-nc-AC117500.6	0.678675	0	na		AC117500.6
ENST00000656673_79470707_79470793_87	pep-nc-AC117461.1	0	-1.0113	na		AC117461.1
ENST00000651749_178206651_178224283_252	pep-nc-AC117453.1	0.746175	0.923485	na		AC117453.1
ENST00000508815_174354907_174370636_123	pep-nc-AC116616.1	0.70413	0.590105	na		AC116616.1
ENST00000563004_69296823_69296933_111	pep1-nc-AC026992.2	-1.38956	0.371195	onhit	promote	AC026992.2
ENST00000368974_108768869_108769051_183	pep1-nc-LINC00222	-1.392	0.593985	onhit	promote	LINC00222
ENST00000376775_48568078_48568167_90	pep-nc-AC115618.1	0	0.559195	na		AC115618.1
ENST00000666932_54123424_54123591_168	pep-nc-AC115282.1	0	-0.497495	na		AC115282.1
ENST00000505668_93862951_93863361_411	pep-nc-AC114980.1	0.59171	0	na		AC114980.1
ENST00000591702_785804_786022_219	pep-nc-LINC01409	-1.39244	0	onhit	promote	LINC01409
ENST00000569927_98661690_98661743_54	pep-nc-AC114811.2	0.678445	-0.28808	na		AC114811.2
ENST00000668796_59383506_59383673_168	pep-nc-AC007179.2	-1.3941	0	onhit	promote	AC007179.2
ENST00000612689_10335628_10336002_375	pep-nc-AC114271.1	0.90389	0.150401	na		AC114271.1
ENST00000611052_9633419_9655180_285	pep1-nc-AC092821.3	-1.39451	0	onhit	promote	AC092821.3	1~22
ENST00000426869_22298895_22299691_276	pep-nc-FAM27E5	-1.39758	0.72964	onhit	promote	FAM27E5
ENST00000652458_89971571_89971633_63	pep-nc-AC113167.1	-0.26549	0.60777	na		AC113167.1
ENST00000360899_100671807_100672145_339	pep-nc-LINC00523	-1.39836	0.365035	onhit	promote	LINC00523
ENST00000656315_44743225_44743314_90	pep2-nc-MRPS30-DT	-1.39888	0	onhit	promote	MRPS30-DT
ENST00000436019_27169084_27169887_78	pep-nc-AC112493.1	-0.451835	-0.543715	na		AC112493.1
ENST00000626825_23546862_23546966_105	pep2-nc-PCAT14	-1.4024	0.46896	onhit	promote	PCAT14
ENST00000604982_33795066_33795143_78	pep-nc-AC112220.2	-0.20107	0.598005	na		AC112220.2
ENST00000519498_91042749_91042853_105	pep-nc-AC087439.2	-1.4046	0.648815	onhit	promote	AC087439.2
ENST00000411002_86362309_86362425_117	pep-nc-RN7SKP284	-1.40539	0.67097	onhit	promote	RN7SKP284
ENST00000506934_139688735_139688788_54	pep-nc-AC110716.1	0.4107	0	na		AC110716.1
ENST00000659931_30834436_30834771_336	pep2-nc-LINC01778	-1.4084	0.547825	onhit	promote	LINC01778	1~54
ENST00000510351_52950017_52950190_174	pep-nc-AC023154.1	-1.41067	-0.708435	onhit	promote	AC023154.1
ENST00000519603_179377734_179377796_63	pep-nc-AC109479.1	-0.851835	-1.9902	na		AC109479.1
ENST00000651604_28953978_28954061_84	pep-nc-AC109460.2	0.23681	0	na		AC109460.2
ENST00000560375_49879804_49879908_105	pep2-nc-AC025040.1	-1.4107	-0.65286	onhit	promote	AC025040.1
ENST00000656939_3570058_3570162_105	pep-nc-AC108488.3	-1.40205	-1.22321	na		AC108488.3
ENST00000523661_29110616_29140516_249	pep-nc-AC108449.1	0.6299	0	na		AC108449.1
ENST00000624980_82425533_82425787_255	pep-nc-HEXD-IT1	-1.41071	0	onhit	promote	HEXD-IT1
ENST00000392176_18525662_18525859_198	pep1-nc-FAM106A	-1.4116	0	onhit	promote	FAM106A
ENST00000564402_42190417_42190578_162	pep-nc-AC108099.1	0.869915	0.350605	na		AC108099.1
ENST00000417354_172144677_172144787_111	pep-nc-DNM3OS	-1.41205	0.70827	onhit	promote	DNM3OS
ENST00000661355_139764196_139764468_273	pep-nc-AC108053.1	0.932565	-2.6737	na		AC108053.1
ENST00000435291_102987592_102988323_153	pep-nc-AC108051.1	0.560285	0.59573	na		AC108051.1
ENST00000657493_126530442_126530582_141	pep-nc-AC002057.2	-1.41325	0.33352	onhit	promote	AC002057.2	1~12
ENST00000659151_126122547_126122801_255	pep-nc-AP000821.2	-1.41345	-0.757385	onhit	promote	AP000821.2
ENST00000508328_57205884_57205934_51	pep-nc-IGFBP7-AS1	-1.4141	0.24166	onhit	promote	IGFBP7-AS1	1~10
ENST00000669259_124326174_124326320_147	pep-nc-AC133530.1	-1.41445	0	onhit	promote	AC133530.1
ENST00000655531_99625603_99625821_219	pep-nc-AC107029.2	0.53185	-0.432805	na		AC107029.2
ENST00000409905_233013231_233015863_174	pep-nc-AC106876.1	0.988735	-0.682945	na		AC106876.1
ENST00000662567_154930350_154930550_201	pep2-nc-PAXIP1-AS2	-1.41565	-0.841235	onhit	promote	PAXIP1-AS2
ENST00000670115_137887281_137887400_120	pep-nc-AC106791.1	0	-0.72491	na		AC106791.1
ENST00000515123_19037572_19037673_102	pep-nc-AC106744.2	0.012583	0	na		AC106744.2
ENST00000608029_41988891_41989139_249	pep-nc-AC106052.1	-0.0083974	0	na		AC106052.1
ENST00000501194_90648610_90648699_90	pep-nc-AC106038.1	-1.04489	-1.2303	na		AC106038.1
ENST00000665660_203116966_203117157_192	pep-nc-AC105940.2	-0.91198	-0.51649	na		AC105940.2
ENST00000510602_41757033_41757224_192	pep-nc-AC105389.1	0.737375	0	na		AC105389.1
ENST00000663599_28264678_28264959_282	pep-nc-AL355501.1	-1.41605	0.36641	onhit	promote	AL355501.1
ENST00000655061_35672822_35672932_111	pep-nc-AC105230.1	-1.4451	-2.4518	na		AC105230.1
ENST00000661266_134198258_134198374_117	pep-nc-AC105180.2	0.592115	0.37204	na		AC105180.2
ENST00000433175_55364235_55364396_162	pep1-nc-SRD5A3-AS1	-1.41636	0	onhit	promote	SRD5A3-AS1	1~25	1~25
ENST00000605955_120812631_120812879_249	pep-nc-AC104958.2	-0.72353	-0.090498	na		AC104958.2
ENST00000505448_8356511_8356717_207	pep-nc-AC104825.1	0.83524	0.29914	na		AC104825.1
ENST00000434657_29531169_29531291_123	pep-nc-LINC01015	-1.41664	0.68327	onhit	promote	LINC01015	1~40	1~40
ENST00000412427_17196869_17196961_93	pep-nc-LINC02783	-1.4184	0	onhit	promote	LINC02783
ENST00000657619_16603476_16603529_54	pep-nc-AC104656.1	0.947765	0.313525	na		AC104656.1
ENST00000478745_72505036_72550144_228	pep-nc-AC104435.2	-0.43346	-1.5378	na		AC104435.2
ENST00000414816_24662614_24662751_138	pep-nc-LINC01567	-1.41865	0.73677	onhit	promote	LINC01567
ENST00000522244_108918553_109043678_96	pep-nc-AC104248.1	-0.283691	0.428205	na		AC104248.1
ENST00000668408_92687347_92687439_93	pep-nc-AC104211.3	0.282699	2.00959	na		AC104211.3
ENST00000643511_84785501_84785584_84	pep-nc-AC104169.1	-0.44259	0.638185	na		AC104169.1
ENST00000653385_6876864_7012252_234	pep2-nc-ALOX12-AS1	-1.4209	0	onhit	promote	ALOX12-AS1
ENST00000402221_1849126_1849452_327	pep-nc-AC104129.1	-0.808775	0.67894	na		AC104129.1
ENST00000508829_43874466_43874558_93	pep-nc-AC104119.1	0.982025	-0.381	na		AC104119.1
ENST00000607625_83050153_83050299_147	pep-nc-AC104118.1	-0.61203	-1.1054	na		AC104118.1
ENST00000625013_71376420_71376545_126	pep1-nc-LINC00472	-1.4213	0	onhit	promote	LINC00472
ENST00000654429_81320762_81321046_285	pep-nc-AC103858.3	-0.91801	0.351405	na		AC103858.3
ENST00000519805_105678572_105678646_75	pep-nc-AC103853.2	0	-0.22808	na		AC103853.2
ENST00000585167_74309393_74309608_216	pep-nc-AC103809.1	-0.78629	-0.63204	na		AC103809.1
ENST00000505083_134851492_134851593_102	pep-nc-AC103764.1	-1.04043	-1.29967	na		AC103764.1
ENST00000650913_195901887_195902081_195	pep-nc-AC124944.3	-1.42631	-0.70669	onhit	promote	AC124944.3
ENST00000557900_62899002_62899112_111	pep-nc-AC103740.2	-3.50885	-2.1922	na		AC103740.2
ENST00000558888_62829832_62829885_54	pep-nc-AC103740.1	-0.87725	-0.5131	na		AC103740.1
ENST00000548801_48580908_48580982_75	pep-nc-AC103702.1	0.015631	0	na		AC103702.1
ENST00000503504_163256944_163437317_390	pep1-nc-AC113414.1	-1.42855	0	onhit	promote	AC113414.1
ENST00000517606_141060465_141060587_123	pep-nc-AC100860.1	-0.927465	0.54808	na		AC100860.1
ENST00000646849_129693011_129693217_207	pep1-nc-AC103718.1	-1.43157	0.2634	onhit	promote	AC103718.1
ENST00000562459_141354437_141354511_75	pep-nc-AC100803.3	-1.4148	-1.06141	na		AC100803.3
ENST00000664678_53394544_53394636_93	pep-nc-AC022034.3	-1.4316	0	onhit	promote	AC022034.3	1~11
ENST00000667862_60661337_60826517_414	pep-nc-AC099792.1	-0.704175	1.0613	na		AC099792.1
ENST00000658028_110900263_110931548_297	pep1-nc-LINC01608	-1.43348	-0.0016885	onhit	promote	LINC01608
ENST00000643361_68943071_68943280_210	pep-nc-AL033530.1	-1.4345	0.2291	onhit	promote	AL033530.1
ENST00000659963_82274347_82274460_114	pep1-nc-AC132872.5	-1.43642	0.52632	onhit	promote	AC132872.5
ENST00000581067_5236961_5237131_171	pep-nc-LINC00526	-1.4381	0	onhit	promote	LINC00526
ENST00000567236_19121322_19121417_96	pep-nc-AC099518.5	-0.720965	0	na		AC099518.5
ENST00000626029_29484100_29484213_114	pep2-nc-MTUS2-AS1	-1.44017	0.30806	onhit	promote	MTUS2-AS1
ENST00000425887_95668446_95668574_129	pep-nc-AC008268.1	-1.44084	-0.62228	onhit	promote	AC008268.1
ENST00000665855_225735876_225736049_174	pep-nc-AC099066.2	0.928565	0	na		AC099066.2
ENST00000512628_54443788_54446674_291	pep-nc-AC098868.1	0.61897	0	na		AC098868.1
ENST00000622203_11644093_11644269_177	pep-nc-Metazoa_SRP	-1.4414	0	onhit	promote	Metazoa_SRP
ENST00000600671_23328722_23328781_60	pep4-nc-AC010300.1	-1.4434	0.51528	onhit	promote	AC010300.1	1~19
ENST00000670521_74881385_74881441_57	pep-nc-AC098825.1	0.69432	0.97999	na		AC098825.1
ENST00000649886_42662407_42662475_69	pep-nc-AC098484.4	0	0.57006	na		AC098484.4
ENST00000668838_234352122_234352223_102	pep-nc-AC097713.2	0	-0.46857	na		AC097713.2
ENST00000626237_45918221_45918851_438	pep-nc-AJ239328.1	-1.44345	0.211485	onhit	promote	AJ239328.1
ENST00000441450_219015355_219015420_66	pep-nc-AC097468.1	0.076613	-0.26327	na		AC097468.1
ENST00000580908_96025426_96025566_141	pep-nc-LINC00092	-1.44346	-0.034124	onhit	promote	LINC00092
ENST00000518701_120035099_120040381_174	pep-nc-AC097173.2	0.56307	-1.0886	na		AC097173.2
ENST00000506852_127043752_127043904_153	pep-nc-AC096773.1	0.967975	0.46888	na		AC096773.1
ENST00000510744_75434204_75434356_153	pep-nc-AC096759.1	-0.963925	0.063484	na		AC096759.1
ENST00000668548_180102155_180102214_60	pep-nc-AC096747.1	0.132267	-0.883885	na		AC096747.1
ENST00000454651_201534215_201534265_51	pep-nc-AC096677.1	0.57116	0	na		AC096677.1
ENST00000655330_120608657_120608728_72	pep-nc-AC023282.1	-1.44399	0	onhit	promote	AC023282.1
ENST00000655658_204005677_204007943_102	pep-nc-AC096645.1	0.653925	-0.53907	na		AC096645.1
ENST00000658052_198982154_198984815_342	pep-nc-AC096631.1	0.14129	-0.5358	na		AC096631.1
ENST00000661235_96916089_96916154_66	pep-nc-AC092636.1	-1.444	-0.95903	onhit	promote	AC092636.1
ENST00000622328_148379140_148379481_342	pep-nc-LINC01138	-1.44595	-0.039536	onhit	promote	LINC01138
ENST00000296270_185717379_185717495_117	pep1-nc-IGF2BP2-AS1	-1.44664	0.67426	onhit	promote	IGF2BP2-AS1
ENST00000661669_138801759_138801848_90	pep-nc-AC093766.1	-0.93434	-1.0238	na		AC093766.1
ENST00000626665_98865311_98865388_78	pep-nc-AL157778.1	-1.44855	0.676	onhit	promote	AL157778.1	1~10
ENST00000666349_86909195_86909518_324	pep-nc-AC093519.2	-0.57208	-0.29243	na		AC093519.2
ENST00000621167_54268362_54268598_237	pep-nc-AC093462.1	-1.52505	-6.2187	na		AC093462.1
ENST00000654296_77248725_77249138_414	pep-nc-AC093433.2	1.44152	-2.0259	na		AC093433.2
ENST00000413541_94592070_94592228_159	pep-nc-AC093117.1	-0.92695	0	na		AC093117.1
ENST00000473001_135378943_135379086_144	pep-nc-AC092969.1	0.696095	-0.58702	na		AC092969.1
ENST00000426859_113898663_113901930_165	pep-nc-LINC00452	-1.45005	-0.38159	onhit	promote	LINC00452
ENST00000641583_5480973_5481155_183	pep-nc-Z98259.2	-1.45134	-0.397025	onhit	promote	Z98259.2
ENST00000666848_131311901_131311972_72	pep-nc-AC092850.2	-1.36245	-1.8654	na		AC092850.2
ENST00000437916_44921372_44921497_126	pep1-nc-LINC01833	-1.4527	0.0044191	onhit	promote	LINC01833
ENST00000522817_91060708_91060911_204	pep1-nc-OTUD6B-AS1	-1.4536	0.712795	onhit	promote	OTUD6B-AS1
ENST00000564823_74831544_74831750_207	pep2-nc-AC091230.1	-1.45365	-0.183305	onhit	promote	AC091230.1
ENST00000656887_8284428_8284919_492	pep-nc-AC092745.4	-0.598345	0	na		AC092745.4
ENST00000653061_150039507_150040588_162	pep-nc-AC092666.1	-0.46857	0	na		AC092666.1
ENST00000408988_47660769_47661167_399	pep-nc-C7orf65	-1.45555	0	onhit	promote	C7orf65
ENST00000663118_24046172_24052444_123	pep5-nc-DHRS4-AS1	-1.4562	0.709615	onhit	promote	DHRS4-AS1
ENST00000664007_7673867_7674004_138	pep-nc-AC092580.4	0.43517	-0.900151	na		AC092580.4
ENST00000662757_83219295_83233812_180	pep1-nc-AL137847.1	-1.45637	0	onhit	promote	AL137847.1
ENST00000565053_88885762_88886001_240	pep-nc-AC092384.2	0.878145	-0.950602	na		AC092384.2
ENST00000479606_20997687_20997884_198	pep-nc-AC002470.2	-1.45655	-0.915375	onhit	promote	AC002470.2	1~59
ENST00000606057_65020743_65020832_90	pep-nc-AC092354.1	0.4702	-0.889045	na		AC092354.1
ENST00000668202_66323202_66323566_165	pep-nc-AC092353.1	0.432535	-0.93011	na		AC092353.1
ENST00000509037_16183787_16183879_93	pep-nc-AC092335.1	-0.66406	-0.273369	na		AC092335.1
ENST00000446091_187965897_187965968_72	pep-nc-LINC01991	-1.45935	-0.650895	onhit	promote	LINC01991
ENST00000563981_83721433_83721612_180	pep1-nc-AC009063.2	-1.46111	0.38641	onhit	promote	AC009063.2
ENST00000498478_160253596_160253664_69	pep-nc-AC092153.1	0.54366	-1.07584	na		AC092153.1
ENST00000649143_17084116_17129011_213	pep-nc-AC092110.1	0.947	0.541405	na		AC092110.1
ENST00000653122_128874879_128875130_252	pep-nc-AC112484.5	-1.46275	-0.10846	onhit	promote	AC112484.5
ENST00000623943_151770580_151771357_237	pep-nc-AC091982.3	-0.54401	-0.28021	na		AC091982.3
ENST00000561496_153902306_153902413_108	pep-nc-AC091962.1	-0.20803	0.390925	na		AC091962.1
ENST00000523497_167297525_167303255_159	pep-nc-AC091820.1	0	-5.0379	na		AC091820.1
ENST00000558443_64470364_64470450_87	pep-nc-AC091231.1	-0.38827	0	na		AC091231.1
ENST00000671667_82117852_82117914_63	pep-nc-AC026956.2	-1.46495	0.486645	onhit	promote	AC026956.2
ENST00000661295_37329056_37329172_117	pep-nc-AC091182.1	-0.541095	-1.44067	na		AC091182.1
ENST00000441700_4696696_4696812_117	pep-nc-AC091153.2	-0.91931	0.565985	na		AC091153.2
ENST00000664848_72877978_72878043_66	pep-nc-AC091138.1	0.45687	-0.37295	na		AC091138.1
ENST00000534169_8679230_8679310_81	pep-nc-AC091053.2	-0.64255	0.29199	na		AC091053.2
ENST00000529883_8693570_8693629_60	pep-nc-AC091053.1	0.50326	0.354985	na		AC091053.1
ENST00000650768_61269183_61269296_114	pep2-nc-AL365229.1	-1.46525	-0.77179	onhit	promote	AL365229.1
ENST00000554440_92471307_92471420_114	pep-nc-AC090985.2	0.649485	-0.629815	na		AC090985.2
ENST00000665821_99816959_99817108_150	pep-nc-AC090825.1	-1.1258	-1.4041	na		AC090825.1
ENST00000664980_30280368_30281452_186	pep-nc-AC090820.2	0.688755	0	na		AC090820.2
ENST00000651399_36495612_36701866_147	pep-nc-AC090809.1	0.695125	-0.34788	na		AC090809.1
ENST00000511634_54355748_54355906_159	pep-nc-LINC02283	-1.46535	0.24566	onhit	promote	LINC02283
ENST00000657767_20596649_20596951_303	pep-nc-AC090707.2	0.69772	0	na		AC090707.2
ENST00000567865_57720346_57720465_120	pep-nc-AC090651.1	0.746105	-0.17006	na		AC090651.1
ENST00000443311_85605437_85606258_138	pep-nc-GRID1-AS1	-1.46695	-0.211701	onhit	promote	GRID1-AS1
ENST00000559920_56859692_56859880_189	pep-nc-AC090517.5	0.5441	-2.3803	na		AC090517.5
ENST00000664488_34050832_34050885_54	pep-nc-AC090469.1	0	-1.5088	na		AC090469.1
ENST00000580699_27336601_27336765_165	pep-nc-AC090403.1	0.664345	-0.84059	na		AC090403.1
ENST00000647399_61481102_61524046_225	pep-nc-AC099791.3	-1.46769	0	onhit	promote	AC099791.3
ENST00000610780_101524576_101524650_75	pep-nc-AC090164.3	0.908335	0.38561	na		AC090164.3
ENST00000446537_3109660_3109746_87	pep-nc-UBOX5-AS1	-1.46895	0.622685	onhit	promote	UBOX5-AS1
ENST00000666887_19063983_19067413_228	pep-nc-AC099518.4	-1.46974	0	onhit	promote	AC099518.4
ENST00000625168_45000144_45000257_114	pep-nc-ZNF22-AS1	-1.4702	0.49285	onhit	promote	ZNF22-AS1	1~24
ENST00000449106_171815744_171876389_312	pep-nc-TMEM212-AS1	-1.47127	0.54775	onhit	promote	TMEM212-AS1
ENST00000608204_183516903_183516962_60	pep-nc-AC107214.2	-1.4721	0	onhit	promote	AC107214.2
ENST00000427892_75131710_75131769_60	pep2-nc-AC099786.2	-1.47238	0	onhit	promote	AC099786.2
ENST00000665500_63091285_63105085_60	pep-nc-AC087612.1	-1.30871	-1.05216	na		AC087612.1
ENST00000656912_38223778_38223846_69	pep-nc-AC087473.1	0.50693	0.561025	na		AC087473.1
ENST00000451733_89650141_89650656_195	pep-nc-AL157400.2	-1.4784	0.60349	onhit	promote	AL157400.2	1~10
ENST00000451707_1010159_1010236_78	pep-nc-AC087430.1	0.46607	-0.412445	na		AC087430.1
ENST00000576252_910830_910976_147	pep-nc-AC087392.1	0.88146	-0.745112	na		AC087392.1
ENST00000413665_26665545_26665724_180	pep1-nc-MIAT	-1.47911	0.267775	onhit	promote	MIAT
ENST00000654179_58219912_58232781_270	pep-nc-AC005962.2	-1.48575	-0.60618	onhit	promote	AC005962.2
ENST00000527970_3481701_3500517_249	pep-nc-AC127526.2	-1.48745	-0.251795	onhit	promote	AC127526.2
ENST00000474798_98904903_99018113_150	pep-nc-AC091212.1	-1.4875	-0.40531	onhit	promote	AC091212.1
ENST00000534584_1055499_1055723_225	pep1-nc-LINC02688	-1.49035	0.98787	onhit	promote	LINC02688
ENST00000568248_134797462_134797608_147	pep-nc-AC083843.2	-0.631045	0	na		AC083843.2
ENST00000615051_70571028_70571147_120	pep-nc-AC083809.1	0	-0.89211	na		AC083809.1
ENST00000617795_116949821_116949904_84	pep-nc-AC083806.2	-2.46831	-1.0426	na		AC083806.2
ENST00000650717_26164461_26169035_222	pep1-nc-AL022337.1	-1.4905	0.37663	onhit	promote	AL022337.1
ENST00000427048_80442992_80443243_252	pep-nc-AL359715.1	-1.49091	0.60064	onhit	promote	AL359715.1
ENST00000527283_24259487_24259934_93	pep-nc-LINC02686	-1.49093	0.517255	onhit	promote	LINC02686
ENST00000556116_38941548_38948182_153	pep1-nc-LINC00639	-1.49506	0	onhit	promote	LINC00639
ENST00000609249_19448622_19460813_345	pep2-nc-AC004448.2	-1.4969	-0.89995	onhit	promote	AC004448.2
ENST00000455845_81986357_82005581_126	pep-nc-AC079896.1	0.98626	0	na		AC079896.1
ENST00000666486_121395969_121430397_48	pep-nc-AC079841.2	0	-0.65126	na		AC079841.2
ENST00000517408_168187539_168187664_126	pep-nc-AC011369.1	-1.49802	0	onhit	promote	AC011369.1
ENST00000641390_97937141_97972153_147	pep-nc-AC079781.5	0.34986	-1.6624	na		AC079781.5
ENST00000578408_32510029_32510109_81	pep-nc-AC079336.2	0.67349	-0.615795	na		AC079336.2
ENST00000521394_9066112_9066177_66	pep-nc-AC079296.1	-0.53707	0.546025	na		AC079296.1
ENST00000648351_10275945_10276172_228	pep-nc-AC079200.1	1.09755	-1.29865	na		AC079200.1
ENST00000547123_81094477_81094722_246	pep-nc-AC078955.1	0.937825	-1.5409	na		AC078955.1
ENST00000532652_134572761_134572925_165	pep-nc-AP004550.1	-1.4993	0.58718	onhit	promote	AP004550.1
ENST00000650394_137350166_137352553_378	pep-nc-AC078842.1	0.625695	-0.925675	na		AC078842.1
ENST00000602342_169779504_169779557_54	pep-nc-AC078795.1	0	-0.145803	na		AC078795.1
ENST00000546558_30321218_30321427_210	pep-nc-AC078776.1	0.78926	-0.634825	na		AC078776.1
ENST00000652339_53896467_53896661_195	pep-nc-AC076968.2	-0.83388	0.37213	na		AC076968.2
ENST00000505973_27603215_27629901_705	pep-nc-AC074091.2	-0.89611	0	na		AC074091.2
ENST00000420725_4627907_4628074_168	pep-nc-AC074035.1	0.56783	-0.88109	na		AC074035.1
ENST00000565449_141512830_141512999_69	pep-nc-AC073878.2	0.615325	0	na		AC073878.2
ENST00000657311_100789661_100791319_171	pep-nc-LINC01217	-1.49951	0.38175	onhit	promote	LINC01217
ENST00000457756_176845239_176845358_120	pep-nc-AC073636.1	-0.527535	-1.37208	na		AC073636.1
ENST00000657226_124807986_124808198_213	pep-nc-AC073593.2	-0.497795	0.37713	na		AC073593.2
ENST00000640437_74031736_74031843_108	pep3-nc-JPX	-1.5015	0	onhit	promote	JPX
ENST00000658253_64802108_64802182_75	pep-nc-AC073349.4	0.294175	-0.72487	na		AC073349.4
ENST00000605962_34700596_34703427_201	pep-nc-AC073218.1	-0.684945	0	na		AC073218.1
ENST00000636967_15571945_15572016_72	pep-nc-AC073172.1	0.66156	0	na		AC073172.1
ENST00000657497_25067454_25073422_369	pep3-nc-LINC02175	-1.50433	-0.68777	onhit	promote	LINC02175
ENST00000608138_213841037_213841291_255	pep2-nc-PROX1-AS1	-1.50635	0.82715	onhit	promote	PROX1-AS1
ENST00000521159_27122578_27124575_513	pep-nc-HOXA-AS2	-1.50725	0	onhit	promote	HOXA-AS2
ENST00000659341_38543428_38543496_69	pep-nc-AC069120.1	0.264882	0	na		AC069120.1
ENST00000563737_80991498_80991653_156	pep-nc-AC068870.1	0	-0.430425	na		AC068870.1
ENST00000602347_123961096_123961215_120	pep-nc-AC068790.7	0.44851	0	na		AC068790.7
ENST00000602964_149421100_149421276_177	pep4-nc-CARMN	-1.5073	-0.441116	onhit	promote	CARMN	1~31
ENST00000650340_43325983_43326066_84	pep-nc-AC068707.1	-0.69572	0	na		AC068707.1
ENST00000617058_125000049_125000339_291	pep-nc-AL731571.1	-1.51078	-0.434565	onhit	promote	AL731571.1
ENST00000625386_186579851_186641961_129	pep-nc-AC068631.1	0.61875	-0.80792	na		AC068631.1
ENST00000602749_56396712_56396834_123	pep-nc-AC068620.2	-0.14778	0.77068	na		AC068620.2
ENST00000440197_73275305_73275565_261	pep-nc-DNAJC9-AS1	-1.51425	0	onhit	promote	DNAJC9-AS1
ENST00000669339_93825775_93826083_309	pep-nc-AL442224.1	-1.51435	-0.21293	onhit	promote	AL442224.1
ENST00000426475_170777656_170777838_183	pep-nc-AC007405.3	-1.51554	0	onhit	promote	AC007405.3
ENST00000657275_127407442_127408145_72	pep-nc-AC068282.2	-1.14491	-2.3344	na		AC068282.2
ENST00000412740_36331488_36331643_156	pep1-nc-LINC00665	-1.51771	-0.60765	onhit	promote	LINC00665
ENST00000669335_104719555_104719635_81	pep-nc-AC068057.3	0.56645	0	na		AC068057.3
ENST00000667708_82614570_82614641_72	pep-nc-AC067942.4	0	-0.17217	na		AC067942.4
ENST00000667007_11077301_11077681_381	pep-nc-AC066580.1	-0.940545	-1.3827	na		AC066580.1
ENST00000605778_35697609_35697776_168	pep1-nc-AC018647.2	-1.5221	-0.59832	onhit	promote	AC018647.2
ENST00000587012_35406710_35406775_66	pep-nc-AC060766.6	0.90011	-2.8551	na		AC060766.6
ENST00000445865_64848326_64863423_156	pep-nc-LINC01800	-1.5265	-0.32294	onhit	promote	LINC01800
ENST00000660415_17709741_17709812_72	pep-nc-AC048352.1	-0.347695	-0.814887	na		AC048352.1
ENST00000652566_119689309_119689473_165	pep-nc-AC080089.2	-1.5291	0.469175	onhit	promote	AC080089.2
ENST00000561283_77526242_77531130_132	pep-nc-AC046168.1	-0.479229	-1.15	na		AC046168.1
ENST00000411204_29948871_29949119_249	pep1-nc-RN7SKP207	-1.5293	0	onhit	promote	RN7SKP207
ENST00000577641_49206479_49208696_309	pep-nc-AC044840.1	0.773055	0	na		AC044840.1
ENST00000616754_39588574_39588717_144	pep-nc-AC037198.2	0	-0.678165	na		AC037198.2
ENST00000564527_99144847_99144981_135	pep-nc-AC036108.3	-0.69001	-0.1813	na		AC036108.3
ENST00000606662_116084213_116084371_159	pep-nc-AC034236.2	0.891265	0.50692	na		AC034236.2
ENST00000654869_170979922_170994085_471	pep-nc-AC034159.2	-0.713095	0.57699	na		AC034159.2
ENST00000611703_62388181_62388249_69	pep-nc-AC032011.1	0.067946	0.88533	na		AC032011.1
ENST00000376609_49847929_49848114_186	pep-nc-AC027801.1	0.502325	-0.819725	na		AC027801.1
ENST00000558255_39176881_39179237_150	pep-nc-AC113146.1	-1.52975	0	onhit	promote	AC113146.1
ENST00000665286_81343591_81343923_333	pep-nc-AC027601.5	-0.90772	-0.81784	na		AC027601.5
ENST00000504494_7345798_7345860_63	pep-nc-AC027343.3	-0.2261	-0.89849	na		AC027343.3
ENST00000591657_4838569_4838895_327	pep-nc-AC027319.1	0.412785	0.533125	na		AC027319.1
ENST00000656674_68987765_68987839_75	pep-nc-AC027088.5	-0.90614	0	na		AC027088.5
ENST00000558269_69284229_69288441_138	pep-nc-AC026992.1	-0.932825	-0.43059	na		AC026992.1
ENST00000659527_5718992_5719153_162	pep-nc-AC010729.2	-1.53609	-0.743479	onhit	promote	AC010729.2
ENST00000594305_48964250_48964876_357	pep-nc-AC026803.2	-0.96684	0.567695	na		AC026803.2
ENST00000513386_61698061_61698117_57	pep-nc-AC026746.1	0.5127	0	na		AC026746.1
ENST00000651056_47631692_47686220_279	pep4-nc-AL117329.1	-1.53747	0	onhit	promote	AL117329.1
ENST00000671638_89296992_89297171_180	pep2-nc-AC137932.1	-1.53902	-0.48801	onhit	promote	AC137932.1
ENST00000607727_27406414_27406677_264	pep-nc-AL031118.1	-1.53905	-0.51497	onhit	promote	AL031118.1	1~10
ENST00000664440_52677405_52677533_129	pep-nc-AC026462.4	0.659485	-0.92132	na		AC026462.4
ENST00000659953_30733868_30733981_114	pep-nc-AC026433.1	-0.61484	0.429403	na		AC026433.1
ENST00000431027_20158860_20159024_165	pep-nc-Z98257.1	-1.5412	-0.58269	onhit	promote	Z98257.1
ENST00000644636_59649197_59649247_51	pep-nc-AC026391.1	0.8436	-0.48798	na		AC026391.1
ENST00000650782_21909472_21977456_267	pep2-nc-CASC15	-1.5421	0.619335	onhit	promote	CASC15
ENST00000610409_213984633_213984812_180	pep1-nc-AC011700.1	-1.5441	0	onhit	promote	AC011700.1
ENST00000412856_35752132_35752446_315	pep-nc-SEPTIN7-DT	-1.54653	0.82789	onhit	promote	SEPTIN7-DT
ENST00000548687_70541077_70541211_135	pep-nc-AC025569.1	0.544435	-1.43165	na		AC025569.1
ENST00000664944_57488805_57488879_75	pep-nc-AC025470.2	-0.50382	0.100814	na		AC025470.2
ENST00000659285_37250890_37251252_363	pep-nc-AC025449.2	0.74084	-0.61439	na		AC025449.2
ENST00000515122_133247010_133247162_153	pep1-nc-AC010307.3	-1.54717	-0.947685	onhit	promote	AC010307.3
ENST00000604430_29370556_29370699_144	pep-nc-AC025279.1	0.83489	0.33143	na		AC025279.1
ENST00000564852_17826477_17826581_105	pep-nc-AC025277.1	0.873085	0.41935	na		AC025277.1
ENST00000621477_57554068_57554133_66	pep-nc-AC025271.4	-0.91272	0.27127	na		AC025271.4
ENST00000501387_69725330_69730665_153	pep-nc-AC025263.1	0.149327	-1.17457	na		AC025263.1
ENST00000607250_43061646_43061837_192	pep-nc-AC025171.4	0.543795	0	na		AC025171.4
ENST00000417576_74486243_74498434_240	pep-nc-RORB-AS1	-1.5475	-0.47724	onhit	promote	RORB-AS1
ENST00000430373_111747536_111747742_207	pep-nc-INKA2-AS1	-1.5489	0	onhit	promote	INKA2-AS1	1~10	1~10
ENST00000428940_86524244_86524591_348	pep-nc-AL731569.1	-1.5504	0.674475	onhit	promote	AL731569.1
ENST00000611513_89351288_89351383_96	pep-nc-AC024909.1	-0.930165	-0.79861	na		AC024909.1
ENST00000653650_16681459_16681524_66	pep-nc-AC024588.1	0	0.70358	na		AC024588.1
ENST00000653896_107699449_107699499_51	pep-nc-AC024587.2	-0.4894	-3.5162	na		AC024587.2
ENST00000601860_22671433_22714554_129	pep-nc-AC024563.1	-0.616035	0.5145	na		AC024563.1
ENST00000607215_39886376_39886540_165	pep-nc-DAAM2-AS1	-1.5519	0	onhit	promote	DAAM2-AS1
ENST00000562632_25320224_25320397_174	pep2-nc-AC106754.1	-1.5546	0	onhit	promote	AC106754.1		1~10
ENST00000512090_83534143_83562083_84	pep-nc-VCAN-AS1	-1.5564	-0.56883	onhit	promote	VCAN-AS1
ENST00000661434_57893631_57893726_96	pep-nc-AC083805.1	-1.5581	-0.859695	onhit	promote	AC083805.1
ENST00000569557_35253302_35253541_240	pep-nc-AC023824.3	-0.84223	-0.55282	na		AC023824.3
ENST00000562298_89716560_89717553_288	pep-nc-VPS9D1-AS1	-1.55995	0	onhit	promote	VPS9D1-AS1
ENST00000446364_48141549_48142628_354	pep-nc-BX284656.1	-1.5602	0	onhit	promote	BX284656.1
ENST00000650122_127620787_127620840_54	pep-nc-AC023593.1	0	0.27795	na		AC023593.1
ENST00000424989_37455911_37474363_315	pep-nc-LINC01137	-1.56032	0.69324	onhit	promote	LINC01137
ENST00000662406_152450508_152450570_63	pep-nc-AC023424.2	0.19152	-0.301	na		AC023424.2
ENST00000611006_74311839_74311901_63	pep-nc-AC023300.2	-0.777305	-1.15829	na		AC023300.2
ENST00000668367_93666519_93674420_261	pep-nc-AL591519.1	-1.5623	0.186895	onhit	promote	AL591519.1
ENST00000665917_23003086_23003142_57	pep2-nc-AC107959.1	-1.5654	0.503775	onhit	promote	AC107959.1
ENST00000668401_5434038_5434230_66	pep-nc-LINC00658	-1.56562	0.11178	onhit	promote	LINC00658
ENST00000568391_72036585_72039986_156	pep-nc-AC022872.1	0.99802	0.592385	na		AC022872.1
ENST00000520259_70485348_70485413_66	pep-nc-AC022730.4	0	-0.72777	na		AC022730.4
ENST00000568177_103526622_103526966_345	pep2-nc-AL133367.1	-1.56695	-0.67971	onhit	promote	AL133367.1
ENST00000597822_56763360_56763530_171	pep1-nc-AC006115.2	-1.56778	0	onhit	promote	AC006115.2
ENST00000664834_212933548_212933676_129	pep-nc-AC108066.2	-1.5702	0	onhit	promote	AC108066.2
ENST00000608823_133543273_133543347_75	pep-nc-AC022296.4	0.44819	-0.19537	na		AC022296.4
ENST00000313303_61706141_61706344_204	pep1-nc-C5orf64	-1.57044	0.62187	onhit	promote	C5orf64
ENST00000668079_48071274_48077813_312	pep-nc-AC244636.3	-1.5714	0.016655	onhit	promote	AC244636.3
ENST00000667534_105795959_105796135_177	pep5-nc-LINC00343	-1.5718	0.342635	onhit	promote	LINC00343
ENST00000564919_8853568_8854317_123	pep-nc-AC022167.1	-0.446195	1.3408	na		AC022167.1
ENST00000510238_52552170_52552304_135	pep-nc-CASC16	-1.5731	0.47778	onhit	promote	CASC16
ENST00000383808_10007021_10007089_69	pep-nc-AC022007.1	0.410853	-0.62933	na		AC022007.1
ENST00000655436_50882124_50882447_324	pep-nc-AC021752.1	-0.70221	0.4216	na		AC021752.1
ENST00000668627_26245875_26245964_90	pep-nc-AC021698.1	-0.60134	0.82186	na		AC021698.1
ENST00000607001_73497857_73498105_249	pep-nc-BTF3-DT	-1.57363	-0.501335	onhit	promote	BTF3-DT
ENST00000662185_20949731_20949895_165	pep-nc-AC021613.1	0.26036	0	na		AC021613.1
ENST00000608792_4205193_4205252_60	pep1-nc-LINC00702	-1.57435	0.036282	onhit	promote	LINC00702	1~17
ENST00000519996_21309425_21309475_51	pep-nc-AC021355.1	0.81757	0.035885	na		AC021355.1
ENST00000566485_86637015_86637143_129	pep-nc-AC009108.2	-1.57533	0	onhit	promote	AC009108.2
ENST00000609322_37372206_37372295_90	pep2-nc-Z94160.2	-1.57604	0	onhit	promote	Z94160.2	1~29
ENST00000381217_61427268_61427333_66	pep-nc-AC020741.1	0.82017	-0.998515	na		AC020741.1
ENST00000560439_87433127_87487659_165	pep-nc-AC020687.1	0.70295	-0.581655	na		AC020687.1
ENST00000419300_129503673_129503831_159	pep1-nc-LINC00963	-1.5761	0	onhit	promote	LINC00963
ENST00000609691_103609275_103609424_150	pep-nc-AL121929.2	-1.57655	0	onhit	promote	AL121929.2
ENST00000415226_236167517_236277431_306	pep-nc-AC019068.1	0.518165	0	na		AC019068.1
ENST00000436991_25645395_25645496_102	pep-nc-AL031280.1	-1.57695	-0.709095	onhit	promote	AL031280.1
ENST00000664298_226833293_226833388_96	pep-nc-AL359732.1	-1.58089	0.464995	onhit	promote	AL359732.1
ENST00000602436_9960423_9960473_51	pep-nc-AC018809.2	0.88128	0.62427	na		AC018809.2
ENST00000562361_8279176_8289560_138	pep-nc-AC018767.2	-0.90491	-0.315795	na		AC018767.2
ENST00000570082_72321145_72321207_63	pep-nc-AC134508.1	-1.58187	0.231261	onhit	promote	AC134508.1
ENST00000662663_241453862_241454023_162	pep1-nc-AL359764.3	-1.5819	0	onhit	promote	AL359764.3
ENST00000668993_127253563_127253640_78	pep-nc-AC018714.2	-0.397335	0	na		AC018714.2
ENST00000518941_172759109_172762514_345	pep-nc-AC022217.2	-1.58195	-0.32732	onhit	promote	AC022217.2
ENST00000658458_126745777_126746838_348	pep1-nc-LINC00943	-1.58365	0	onhit	promote	LINC00943
ENST00000662284_147151288_147151560_273	pep-nc-AC018678.1	0	0.52332	na		AC018678.1
ENST00000418554_137953449_137955282_111	pep-nc-CREB3L2-AS1	-1.58725	0.504985	onhit	promote	CREB3L2-AS1
ENST00000419865_98761864_98762079_216	pep-nc-LINC02611	-1.5917	-0.444225	onhit	promote	LINC02611
ENST00000456816_194296751_194306014_393	pep2-nc-LINC00887	-1.59415	0.22396	onhit	promote	LINC00887
ENST00000666976_79539935_79539988_54	pep-nc-AC018445.6	0	-2.11645	na		AC018445.6
ENST00000581996_76493769_76493912_144	pep-nc-AC018413.1	-0.97097	-0.616295	na		AC018413.1
ENST00000658639_33656743_33656799_57	pep-nc-AC017050.1	0	0.71366	na		AC017050.1
ENST00000424148_1599056_1599130_75	pep-nc-KRTAP5-AS1	-1.59424	0.60348	onhit	promote	KRTAP5-AS1
ENST00000444077_46078039_46078320_282	pep-nc-AC017006.2	0.68507	-0.92731	na		AC017006.2
ENST00000644013_111593626_111593703_78	pep-nc-AC017002.3	-0.64666	-1.5699	na		AC017002.3
ENST00000566628_52026371_52051821_282	pep1-nc-C16orf97	-1.59705	-0.351615	onhit	promote	C16orf97
ENST00000398216_914280_914372_93	pep-nc-AL645608.4	-1.5982	0	onhit	promote	AL645608.4
ENST00000521725_41435481_41439946_270	pep-nc-AC016868.1	0.768365	0.89474	na		AC016868.1
ENST00000503989_6706182_6706427_246	pep2-nc-LINC02102	-1.59908	-0.371729	onhit	promote	LINC02102
ENST00000661188_102951817_102951972_156	pep3-nc-Z93943.1	-1.60173	0.41004	onhit	promote	Z93943.1
ENST00000605739_173968785_173968892_108	pep-nc-AC016737.1	0.81124	0.605335	na		AC016737.1
ENST00000609089_225703140_225703196_57	pep-nc-AC016717.2	0	0.57114	na		AC016717.2
ENST00000446590_113171769_113171912_144	pep-nc-AC016683.1	1.25104	-2.0372	na		AC016683.1
ENST00000642022_25189324_25190165_324	pep3-nc-LINC02211	-1.6019	0	onhit	promote	LINC02211
ENST00000419035_47214910_47215077_168	pep-nc-EPCAM-DT	-1.6058	-0.82714	onhit	promote	EPCAM-DT
ENST00000503244_13899505_13900152_648	pep-nc-AC016576.1	-1.9888	-2.77806	na		AC016576.1
ENST00000669641_14357275_14357358_84	pep-nc-AC016549.1	-0.56533	0.391035	na		AC016549.1
ENST00000655216_80826253_80826558_306	pep-nc-AC016245.2	-0.765585	-0.30804	na		AC016245.2
ENST00000588158_56501808_56501984_177	pep-nc-ZNF667-AS1	-1.6072	0.97526	onhit	promote	ZNF667-AS1
ENST00000660503_52802998_52803087_90	pep-nc-AC016044.1	-0.247116	0.418415	na		AC016044.1
ENST00000649444_40503879_40504067_189	pep-nc-AC114977.1	-1.60768	-0.427195	onhit	promote	AC114977.1
ENST00000585599_26640861_26640938_78	pep2-nc-WASF3-AS1	-1.61207	0.065516	onhit	promote	WASF3-AS1
ENST00000650459_50215547_50215720_174	pep-nc-AC015909.1	0.61435	0.018048	na		AC015909.1
ENST00000452377_135205117_135237546_81	pep2-nc-AL390778.1	-1.61597	0.41937	onhit	promote	AL390778.1	1~25
ENST00000624305_75104827_75105075_249	pep-nc-AC015819.3	0.375595	1.1103	na		AC015819.3
ENST00000504728_134255377_134255451_75	pep-nc-AC015631.1	0.56211	0.293267	na		AC015631.1
ENST00000581134_32246117_32248807_72	pep-nc-AC015563.1	0	-0.761515	na		AC015563.1
ENST00000668879_48930684_48930728_45	pep-nc-AC013701.2	0	-0.90543	na		AC013701.2
ENST00000659672_74040211_74040390_180	pep-nc-AC013486.1	0.96735	0.45867	na		AC013486.1
ENST00000451514_42022193_42025156_72	pep-nc-AC013480.1	-0.745785	0.46961	na		AC013480.1
ENST00000422017_192644390_192644491_102	pep-nc-AC013401.1	0.43686	-0.18618	na		AC013401.1
ENST00000623342_127997674_127997919_246	pep-nc-SND1-IT1	-1.61777	-0.2239	onhit	promote	SND1-IT1		1~17
ENST00000565797_1875505_1875663_159	pep-nc-AC012615.1	-0.89851	0	na		AC012615.1
ENST00000415848_41694083_41710756_165	pep-nc-INHBA-AS1	-1.61815	-0.47481	onhit	promote	INHBA-AS1
ENST00000658336_35162999_35170214_87	pep-nc-AC012593.1	0.483845	-1.3993	na		AC012593.1
ENST00000500031_7045676_7045843_168	pep-nc-AC097382.2	-1.61905	-0.56033	onhit	promote	AC097382.2		1~12
ENST00000653968_78095694_78095855_162	pep-nc-AC012494.2	-0.862078	0	na		AC012494.2
ENST00000667764_79819422_79819562_141	pep2-nc-LINC01977	-1.62025	0.34122	onhit	promote	LINC01977
ENST00000441272_156689676_156689792_117	pep-nc-AL590666.3	-1.62245	0	onhit	promote	AL590666.3
ENST00000655656_200391681_200391788_108	pep-nc-AC012459.1	0.95074	0.559415	na		AC012459.1
ENST00000419083_15939916_15941718_747	pep-nc-MYCNOS	-1.62257	0	onhit	promote	MYCNOS
ENST00000582334_10793965_10794968_237	pep-nc-AC015908.4	-1.6234	0	onhit	promote	AC015908.4
ENST00000479178_184335830_184335931_102	pep-nc-RN7SL654P	-1.6257	0.75641	onhit	promote	RN7SL654P	1~33
ENST00000666089_70346665_70346787_123	pep-nc-AC012184.3	0.843705	0	na		AC012184.3
ENST00000666363_115879119_115884991_117	pep-nc-AC012157.3	-0.40037	0	na		AC012157.3
ENST00000522281_57890110_57890626_63	pep-nc-AC012103.1	0.788305	0	na		AC012103.1
ENST00000567259_63127716_63128090_375	pep1-nc-AL096828.2	-1.6261	0.46008	onhit	promote	AL096828.2
ENST00000608430_159864048_159864206_159	pep-nc-AL590560.3	-1.62725	-0.604195	onhit	promote	AL590560.3
ENST00000578539_75372083_75372142_60	pep-nc-AC011933.2	0.0837587	0	na		AC011933.2
ENST00000583184_32018910_32037144_147	pep-nc-AC011825.3	0	0.22457	na		AC011825.3
ENST00000416204_241971179_241971403_132	pep-nc-LINC01238	-1.63035	0	onhit	promote	LINC01238
ENST00000651678_16602510_16602623_114	pep-nc-AC011751.1	0.51534	-0.38017	na		AC011751.1
ENST00000553174_49090247_49093054_531	pep-nc-AC011603.1	0.516945	0	na		AC011603.1
ENST00000548901_106103288_106105771_234	pep-nc-AC011595.1	0.669425	0.55558	na		AC011595.1
ENST00000611103_41961194_41961325_132	pep-nc-VWA8-AS1	-1.63345	0	onhit	promote	VWA8-AS1
ENST00000592263_14254384_14279860_105	pep-nc-AC011509.2	-0.41986	1.0071	na		AC011509.2
ENST00000667197_61792518_61792685_168	pep4-nc-C5orf64	-1.6347	0.518435	onhit	promote	C5orf64
ENST00000597619_53762199_53762585_387	pep-nc-AC011453.1	-1.655	-1.01919	na		AC011453.1
ENST00000660356_172535898_172535951_54	pep-nc-AC011407.1	-0.20064	-0.574645	na		AC011407.1
ENST00000534468_2269703_2367200_354	pep-nc-GMDS-DT	-1.6369	0.86413	onhit	promote	GMDS-DT
ENST00000537762_132279079_132279312_234	pep-nc-AC148477.2	-1.6377	-0.36776	onhit	promote	AC148477.2
ENST00000522026_10847219_10847383_165	pep-nc-AC011008.1	0.731505	0.56882	na		AC011008.1
ENST00000451755_9961162_9981765_171	pep-nc-AC010991.1	0.66759	0.51182	na		AC010991.1
ENST00000485974_151074979_151075341_363	pep-nc-AC010973.2	-0.610265	0	na		AC010973.2
ENST00000654664_9939149_9939226_78	pep-nc-AC010969.3	0.91244	0	na		AC010969.3
ENST00000598613_76939750_76977728_153	pep2-nc-KCNMA1-AS1	-1.64095	-0.193772	onhit	promote	KCNMA1-AS1
ENST00000455866_5420220_5422830_87	pep-nc-AC092171.1	-1.643	0	onhit	promote	AC092171.1	1~15
ENST00000621310_33850569_33850628_60	pep-nc-AC010809.3	0	-1.7975	na		AC010809.3
ENST00000417110_31062410_31062523_114	pep-nc-AC135050.1	-1.64355	0.51505	onhit	promote	AC135050.1
ENST00000418176_42937697_42937924_228	pep-u-KRBOX1	-1.64445	0.81055	onhit	promote	KRBOX1
ENST00000667209_107854555_107854716_162	pep4-nc-LINC00635	-1.6483	0	onhit	promote	LINC00635	1~52
ENST00000658475_16444646_16446557_423	pep-nc-AC010727.1	0.92461	0.49255	na		AC010727.1
ENST00000596192_17518518_17520488_195	pep-nc-AC010618.2	0	-0.94475	na		AC010618.2
ENST00000414142_38421293_38421421_129	pep-nc-SNHG17	-1.6502	0.547135	onhit	promote	SNHG17	1~40	1~40
ENST00000527986_28523700_28523858_159	pep1-nc-WAC-AS1	-1.65315	-0.39623	onhit	promote	WAC-AS1	1~21
ENST00000660390_155197155_155197274_120	pep-nc-AC010476.2	0.761245	0	na		AC010476.2
ENST00000635510_127589628_127589687_60	pep-nc-AC010424.3	0.60391	-0.62333	na		AC010424.3
ENST00000593554_12682881_12682952_72	pep-nc-AC010422.2	-0.89389	-0.88906	na		AC010422.2
ENST00000414548_12552618_12552683_66	pep-nc-AC010422.1	0.513805	0	na		AC010422.1
ENST00000626826_102394155_102394253_99	pep221-nc-HELLPAR	-1.65405	0	onhit	promote	HELLPAR		1~11
ENST00000593903_20748111_20748713_603	pep-nc-AC010329.1	-0.49681	0	na		AC010329.1
ENST00000674361_113898786_113898941_156	pep35-nc-XACT	-1.65621	0	onhit	promote	XACT
ENST00000666584_116830221_116830343_123	pep-nc-AC010267.1	-0.22679	0	na		AC010267.1
ENST00000614771_57711345_57711542_198	pep2-nc-NKILA	-1.65935	-0.601565	onhit	promote	NKILA
ENST00000501178_14757726_14757788_63	pep-nc-AC010168.1	-0.2148	-0.90341	na		AC010168.1
ENST00000413842_234883387_234884748_141	pep-nc-AC010148.1	-0.50153	-0.2306	na		AC010148.1
ENST00000651809_170895577_170902537_207	pep-nc-AC010092.1	0.50109	-1.0574	na		AC010092.1
ENST00000664229_62868159_62877220_375	pep3-nc-LERFS	-1.6597	0	onhit	promote	LERFS
ENST00000570175_72345699_72345851_153	pep-nc-AC009690.2	-0.6851	0.10125	na		AC009690.2
ENST00000642688_8116087_8116203_117	pep-nc-AL355499.1	-1.6601	0.315275	onhit	promote	AL355499.1		1~10
ENST00000665655_31036660_31036827_168	pep-nc-AC009562.1	0.89597	0.56401	na		AC009562.1
ENST00000542660_27697263_27710717_315	pep-nc-AC009509.1	-0.987075	0	na		AC009509.1
ENST00000657078_12703522_12703578_57	pep-nc-AC009486.2	0.503645	-0.46857	na		AC009486.2
ENST00000660664_41716218_41729880_444	pep-nc-AC009413.1	0.891275	0	na		AC009413.1
ENST00000458359_21630681_21630818_138	pep-nc-AC009411.2	-0.98662	0.11201	na		AC009411.2
ENST00000619867_147408592_147408678_87	pep1-nc-LINC00624	-1.6612	0.85936	onhit	promote	LINC00624		1~12
ENST00000634300_23668341_23668466_126	pep-nc-AC009242.1	0.560685	-0.09831	na		AC009242.1
ENST00000609975_95525885_95526088_204	pep-nc-AC009237.14	-0.619565	0	na		AC009237.14
ENST00000652791_45209545_45209673_129	pep-nc-AC009236.2	-0.87476	0	na		AC009236.2
ENST00000567386_79078053_79078187_135	pep-nc-AC009145.3	-0.82531	0	na		AC009145.3
ENST00000542933_121796233_121802896_240	pep-nc-LINC01089	-1.66845	0	onhit	promote	LINC01089
ENST00000569981_29810389_29810607_219	pep-nc-AC009133.1	0.63893	0	na		AC009133.1
ENST00000662467_74308225_74308305_81	pep-nc-AC009120.2	0.277455	0.58016	na		AC009120.2
ENST00000666436_115137880_115137969_90	pep-nc-DPP10-AS1	-1.6691	-0.22373	onhit	promote	DPP10-AS1	1~29
ENST00000563605_31131458_31131773_228	pep-nc-AC009088.3	-0.633745	0	na		AC009088.3
ENST00000654474_83705460_83705717_258	pep-nc-AC009063.3	-0.25216	-1.79125	na		AC009063.3
ENST00000641472_4479775_4479885_111	pep-nc-AL355602.1	-1.6705	-0.45095	onhit	promote	AL355602.1
ENST00000603156_20329401_20329511_111	pep-nc-AC004130.2	-1.675	0.347065	onhit	promote	AC004130.2		1~37
ENST00000510740_36666277_36666450_174	pep-nc-AC008957.1	0.62355	-0.160392	na		AC008957.1
ENST00000606056_42806872_42806967_96	pep-nc-AC008945.1	0	0.25848	na		AC008945.1
ENST00000566929_24474433_24474480_48	pep-nc-AC008938.1	-0.21664	0.57581	na		AC008938.1
ENST00000606813_56928087_56928143_57	pep-nc-AC008937.3	0.75003	0.68771	na		AC008937.3
ENST00000441428_14935253_14935321_69	pep-nc-AL138808.1	-1.6751	-0.3456	onhit	promote	AL138808.1
ENST00000660195_61878349_61926768_303	pep-nc-AC008877.1	0.97121	0.42462	na		AC008877.1
ENST00000512486_95708736_95719753_210	pep-nc-AC008840.1	0.79314	0	na		AC008840.1
ENST00000623966_16574612_16574707_96	pep-nc-AC008764.8	-0.603225	-0.107398	na		AC008764.8
ENST00000361350_54236833_54236895_63	pep-nc-SSBP3-AS1	-1.6796	0.748155	onhit	promote	SSBP3-AS1
ENST00000519821_173572893_173572994_102	pep-nc-AC008663.1	-1.26105	-1.71182	na		AC008663.1
ENST00000660544_4033956_4034192_237	pep3-nc-AC025822.1	-1.68	-0.997135	onhit	promote	AC025822.1		1~23
ENST00000344893_11685227_11685787_561	pep-nc-AC008543.1	0.750085	0	na		AC008543.1
ENST00000659771_30058527_30059203_108	pep-nc-AC008507.4	-0.392795	0.168545	na		AC008507.4
ENST00000665257_150621971_150622045_75	pep-nc-AC008453.2	0.733775	-0.35021	na		AC008453.2
ENST00000597614_25896303_25896365_63	pep-nc-MYO18B-AS1	-1.6833	-0.965465	onhit	promote	MYO18B-AS1
ENST00000662962_108537805_108537909_105	pep-nc-AC008119.1	0.52982	-0.17922	na		AC008119.1
ENST00000658099_152335181_152335285_105	pep-nc-FLG-AS1	-1.685	0.480865	onhit	promote	FLG-AS1
ENST00000382084_32360064_32360384_321	pep-nc-RFPL3S	-1.68577	0	onhit	promote	RFPL3S
ENST00000615076_47265703_47265837_135	pep-nc-AC008083.4	0.883165	0	na		AC008083.4
ENST00000656190_33794521_33795940_63	pep-nc-AC008080.4	0.72084	0.34705	na		AC008080.4
ENST00000569431_155400262_155400492_231	pep-nc-AC008060.4	-0.855155	0.53712	na		AC008060.4
ENST00000456177_1648031_1648246_216	pep-nc-SIRPG-AS1	-1.6908	-0.764695	onhit	promote	SIRPG-AS1
ENST00000551503_46455844_46455969_126	pep-nc-AC008014.1	-1.47733	-3.9558	na		AC008014.1
ENST00000517623_39903876_39903938_63	pep-nc-AC007991.3	-1.8841	-1.0867	na		AC007991.3
ENST00000660040_177939820_177940005_186	pep-nc-AC007953.1	-0.69882	0.18835	na		AC007953.1
ENST00000560465_63469165_63469335_69	pep-nc-AC007950.1	0.422095	0	na		AC007950.1
ENST00000569932_179341220_179341435_216	pep-nc-AC007823.1	-0.547865	0.10074	na		AC007823.1
ENST00000662278_28869829_28869966_138	pep-nc-AC007795.1	-0.705155	-0.13655	na		AC007795.1
ENST00000623254_34576663_34576761_99	pep-nc-C17orf102	-1.69185	0.30001	onhit	promote	C17orf102		1~17
ENST00000668926_37306811_37306981_171	pep-nc-AC016590.4	-1.69538	-0.38499	onhit	promote	AC016590.4	1~40
ENST00000658492_38839033_38948239_234	pep2-nc-LINC00639	-1.6986	0	onhit	promote	LINC00639
ENST00000570167_50668583_50668726_144	pep-nc-AC007608.3	-1.22243	-1.2991	na		AC007608.3
ENST00000379963_50607328_50607468_141	pep-nc-AC007608.1	0.63413	-0.75874	na		AC007608.1
ENST00000563124_49921519_49921650_132	pep-nc-AC007603.1	0	1.1099	na		AC007603.1
ENST00000417765_244375204_244375272_69	pep-nc-AL645465.1	-1.70053	-0.97259	onhit	promote	AL645465.1
ENST00000564739_47299546_47299701_156	pep-nc-AC007533.1	-1.54062	-1.12431	na		AC007533.1
ENST00000561241_63047187_63047372_186	pep2-nc-TPM1-AS	-1.70443	-0.9464	onhit	promote	TPM1-AS
ENST00000444436_39785796_39813001_177	pep-nc-AL118523.1	-1.70665	0	onhit	promote	AL118523.1
ENST00000577189_57522572_57522643_72	pep-nc-AC007431.2	0.50817	0.2875	na		AC007431.2
ENST00000643286_22117628_22117825_198	pep1-nc-CDKN2B-AS1	-1.71135	0	onhit	promote	CDKN2B-AS1
ENST00000431034_21530547_21530684_138	pep1-nc-AL133325.2	-1.71322	0.43229	onhit	promote	AL133325.2
ENST00000440698_51032759_51052371_273	pep-nc-AC007402.1	-0.841115	0.526985	na		AC007402.1
ENST00000637885_126359155_126359205_51	pep-nc-AC007368.1	0.27963	0.486285	na		AC007368.1
ENST00000643262_51356293_51356373_81	pep-nc-AC007344.1	-0.46452	0	na		AC007344.1
ENST00000551849_96000221_96010019_99	pep-nc-AC007298.2	0.33603	-0.25965	na		AC007298.2
ENST00000649516_10301964_10302386_423	pep-nc-AC007240.3	-2.055	-1.93508	na		AC007240.3
ENST00000666760_132703004_132720153_144	pep-nc-AF228727.1	-1.7138	-0.98255	onhit	promote	AF228727.1
ENST00000424460_8262732_8264606_111	pep-nc-AC007128.1	0.606105	0.10454	na		AC007128.1
ENST00000412297_63045252_63045431_180	pep-nc-AC007098.1	-0.92946	-4.754	na		AC007098.1
ENST00000608943_8154891_8154992_102	pep-nc-AC006566.1	0	0.751505	na		AC006566.1
ENST00000660775_2723811_2724008_198	pep-nc-AC006538.4	-0.84313	0.557075	na		AC006538.4
ENST00000546339_8125611_8138284_579	pep-nc-AC006511.5	-0.91713	-3.457	na		AC006511.5
ENST00000666718_51850396_51859811_138	pep-nc-AC006478.2	-0.33511	-0.45936	na		AC006478.2
ENST00000639773_190625780_190625869_90	pep-nc-AC006460.2	0.65255	-1.21481	na		AC006460.2
ENST00000648425_157516346_157516498_153	pep-nc-AC006372.2	0.776855	-2.99855	na		AC006372.2
ENST00000605849_95551778_95551912_135	pep2-nc-AC106881.1	-1.7154	0.463455	onhit	promote	AC106881.1
ENST00000666306_44811970_44831038_333	pep1-nc-TMEM72-AS1	-1.71718	-0.55962	onhit	promote	TMEM72-AS1
ENST00000661814_42485161_42651774_345	pep-nc-LIPE-AS1	-1.71765	0.37785	onhit	promote	LIPE-AS1
ENST00000417794_211492274_211492384_111	pep-nc-AC105275.1	-1.7186	0	onhit	promote	AC105275.1
ENST00000589365_2858329_2858436_108	pep-nc-AC006130.1	-1.42112	-1.44185	na		AC006130.1
ENST00000425322_15842180_15842332_153	pep-nc-AC006041.1	0.29205	0	na		AC006041.1
ENST00000609522_38326159_38326401_243	pep-nc-AC006033.2	0.96354	0.553265	na		AC006033.2
ENST00000520068_136815405_136815566_162	pep1-nc-LINC02055	-1.7201	0.859205	onhit	promote	LINC02055
ENST00000653791_150234610_150234834_225	pep-nc-AC006008.1	0.832665	0	na		AC006008.1
ENST00000422084_145676263_145681144_66	pep-nc-AC006007.1	-0.97867	-2.23284	na		AC006007.1
ENST00000665087_116658112_116658291_180	pep-nc-LINC02702	-1.72285	0.323805	onhit	promote	LINC02702
ENST00000501718_50935576_50935635_60	pep-nc-AC005920.1	-0.286704	-1.37075	na		AC005920.1
ENST00000640212_5018036_5018863_195	pep-nc-AC005906.2	0.544045	0.36878	na		AC005906.2
ENST00000588604_61034657_61070089_375	pep-nc-AC005884.1	-0.684685	0	na		AC005884.1
ENST00000583552_63391266_63391385_120	pep-nc-AC005828.3	0.35147	0	na		AC005828.3
ENST00000580253_63305590_63313365_78	pep-nc-AC005828.2	0.57618	0	na		AC005828.2
ENST00000577270_62737626_62737676_51	pep-nc-AC005821.1	0.77269	0.557432	na		AC005821.1
ENST00000446671_15051498_15051701_204	pep-nc-AC005772.1	-0.672225	-0.451145	na		AC005772.1
ENST00000623837_141825868_141825933_66	pep-nc-AC005753.1	-1.89779	-1.03659	na		AC005753.1
ENST00000461145_141416032_141416196_165	pep-nc-AC005692.1	-0.831055	-0.787655	na		AC005692.1
ENST00000598952_40094339_40094392_54	pep-nc-AC005614.1	0	-0.83178	na		AC005614.1
ENST00000499006_97969383_97969514_132	pep2-nc-LINC01550	-1.7237	-0.417555	onhit	promote	LINC01550		1~24
ENST00000585627_42516195_42516590_396	pep1-nc-LINC00907	-1.72444	0.54168	onhit	promote	LINC00907
ENST00000620266_68126799_68127047_249	pep-nc-AC005332.6	0.749365	0	na		AC005332.6
ENST00000590086_1322398_1322769_372	pep-nc-AC005330.1	0.965355	0.495465	na		AC005330.1
ENST00000501448_1392703_1392849_147	pep-nc-AC005329.1	-0.586165	-0.599845	na		AC005329.1
ENST00000650446_67258025_67258156_132	pep-nc-AC007448.5	-1.72757	-0.95286	onhit	promote	AC007448.5
ENST00000423689_25656364_25656444_81	pep-nc-AC005165.1	0.317985	-0.330415	na		AC005165.1
ENST00000663260_16616111_16616266_156	pep-nc-AC005014.4	-0.735795	-0.323325	na		AC005014.4
ENST00000446392_149563680_149563931_252	pep-nc-AL078581.3	-1.7294	0.64177	onhit	promote	AL078581.3
ENST00000420912_26551956_26552036_81	pep-nc-AC004947.1	-0.64095	0.3393	na		AC004947.1
ENST00000658337_44582535_44582717_183	pep-nc-AC004938.2	-0.959075	0	na		AC004938.2
ENST00000592441_106491011_106770166_318	pep-nc-AC004917.1	0.51507	0	na		AC004917.1
ENST00000242109_26533546_26533680_135	pep1-nc-KIAA0087	-1.7301	0.52093	onhit	promote	KIAA0087	1~35	1~35
ENST00000568457_44959434_44959565_132	pep-nc-AC004847.1	-0.81114	0.31837	na		AC004847.1
ENST00000556578_73272898_73274047_120	pep-nc-AC004846.2	-0.643685	-0.40485	na		AC004846.2
ENST00000443508_20924491_20924604_114	pep1-nc-CCDC144NL-AS1	-1.73105	0.49005	onhit	promote	CCDC144NL-AS1
ENST00000602957_71141205_71141354_150	pep-nc-AC004817.3	0.165065	0	na		AC004817.3
ENST00000501396_127323028_127420953_252	pep1-nc-CASC8	-1.73525	-0.50927	onhit	promote	CASC8
ENST00000547602_48019835_48019933_99	pep-nc-AC004801.3	-0.14382	0	na		AC004801.3
ENST00000566649_54366071_54366316_246	pep-nc-LINC02140	-1.73677	0.49009	onhit	promote	LINC02140
ENST00000621929_75435974_75436096_123	pep4-nc-AC009163.7	-1.73895	-0.229876	onhit	promote	AC009163.7
ENST00000665393_200086885_200099492_279	pep-nc-AC004464.1	-0.731695	0	na		AC004464.1
ENST00000523011_94568757_94568903_147	pep-nc-AC023632.2	-1.7391	0.53979	onhit	promote	AC023632.2
ENST00000418393_40928350_40928631_183	pep-nc-AC004231.1	-0.47448	0.24647	na		AC004231.1
ENST00000609602_20206520_20206678_159	pep-nc-LINC00896	-1.73975	-0.170505	onhit	promote	LINC00896
ENST00000521975_90449156_90449215_60	pep-nc-AC004083.1	-0.0045298	0	na		AC004083.1
ENST00000533814_44605092_44605325_234	pep-nc-AC010768.1	-1.74571	0	onhit	promote	AC010768.1
ENST00000417460_19120276_19120482_207	pep-nc-AC003986.3	-1.17072	-3.14619	na		AC003986.3
ENST00000528804_24213150_24213398_249	pep1-nc-AL096870.2	-1.7471	0.434205	onhit	promote	AL096870.2
ENST00000656767_100428739_100428894_156	pep2-nc-AP003472.2	-1.7477	0	onhit	promote	AP003472.2
ENST00000442828_16040931_16041170_240	pep-nc-AC002553.1	0.444045	-3.99605	na		AC002553.1
ENST00000439823_22591468_22591536_69	pep-nc-AC002480.2	0.8943	-2.6737	na		AC002480.2
ENST00000577964_76837016_76837099_84	pep-nc-RN7SL208P	-1.7501	-0.319335	onhit	promote	RN7SL208P
ENST00000669991_148545154_148545210_57	pep-nc-AC002460.2	0.226131	-1.32505	na		AC002460.2
ENST00000660974_90593784_90594071_288	pep-nc-AC002456.1	0.380235	-1.26527	na		AC002456.1
ENST00000651788_121164155_121297504_225	pep-nc-AC002377.1	0.94849	-0.473955	na		AC002377.1
ENST00000603994_145736601_145736726_126	pep-nc-AL023806.1	-1.75121	0.273645	onhit	promote	AL023806.1		1~24
ENST00000671145_71337353_71346882_441	pep-nc-LINC02197	-1.75135	0	onhit	promote	LINC02197
ENST00000658801_45677745_45677945_201	pep-nc-LIMD1-AS1	-1.7514	-0.843055	onhit	promote	LIMD1-AS1
ENST00000668236_92658484_92658612_129	pep-nc-AC000065.1	0.6863	0	na		AC000065.1
ENST00000629058_31721704_31721856_153	pep-nc-ABALON	0	0.756115	na		ABALON
ENST00000454455_3958029_3958190_162	pep3-nc-LINC01304	-1.7533	0.086152	onhit	promote	LINC01304		1~12
ENST00000518572_48897858_48898576_102	pep-alt-TULP2	0.57939	-0.982865	na		TULP2
ENST00000562727_68265519_68274776_468	pep-alt-SLC7A6	0.94334	0	na		SLC7A6
ENST00000622940_111321665_111321946_282	pep2-nc-MIR4435-2HG	-1.75665	0	onhit	promote	MIR4435-2HG
ENST00000340881_149505456_149517388_432	pep-alt-PPIL4	0	-0.2941	na		PPIL4
ENST00000657376_187444019_187444222_204	pep2-nc-LINC01036	-1.75678	-0.114249	onhit	promote	LINC01036
ENST00000619796_139359956_139398620_555	pep-alt-LUC7L2	0.629635	-0.47883	na		LUC7L2
ENST00000539534_16600785_16602038_105	pep-alt-LMO3	0.298456	-0.28299	na		LMO3
ENST00000660914_57419238_57419354_117	pep-nc-AC237221.1	-1.7589	-0.28714	onhit	promote	AC237221.1		1~23
ENST00000612558_63754493_63764142_552	pep-alt-CCDC47	0.9958	0	na		CCDC47
ENST00000591143_29012961_29013209_249	pep-nc-LINC01532	-1.7598	0.42558	onhit	promote	LINC01532
ENST00000656474_25266215_25266262_48	pep9-nc-SNHG14	0.25737	0.62989	na		SNHG14
ENST00000665017_60183395_60183505_111	pep9-nc-MIR646HG	-0.271075	-0.73578	na		MIR646HG
ENST00000597346_2650807_2650893_87	pep9-nc-KCNQ1OT1	0.721605	1.01394	na		KCNQ1OT1
ENST00000626826_102283697_102283777_81	pep9-nc-HELLPAR	0.16724	1.23747	na		HELLPAR
ENST00000651140_74218292_74218375_84	pep9-nc-FTX	-0.457025	-1.82201	na		FTX
ENST00000663521_129302764_129302880_117	pep9-nc-CCDC26	-3.5938	-1.92004	na		CCDC26
ENST00000558370_47949359_47949421_63	pep-nc-AC092078.1	-1.7628	0	onhit	promote	AC092078.1
ENST00000656463_25016847_25016945_99	pep8-nc-SNHG14	0.326905	-1.8717	na		SNHG14
ENST00000655096_69990818_69990982_165	pep8-nc-PCBP1-AS1	0.814875	0.94693	na		PCBP1-AS1
ENST00000421904_24971447_24972683_264	pep-nc-DNAJC27-AS1	-1.7641	-0.45357	onhit	promote	DNAJC27-AS1
ENST00000597346_2644167_2644253_87	pep8-nc-KCNQ1OT1	0.630875	0.83553	na		KCNQ1OT1
ENST00000626826_102279789_102279902_114	pep8-nc-HELLPAR	0.62985	0.248292	na		HELLPAR
ENST00000651140_74218014_74218151_138	pep8-nc-FTX	-1.36905	-1.8274	na		FTX
ENST00000674361_113664235_113664345_111	pep7-nc-XACT	0.97562	0.358425	na		XACT
ENST00000671649_145116723_145117618_162	pep7-nc-TEX41	0.93735	0	na		TEX41
ENST00000656463_25016331_25016465_135	pep7-nc-SNHG14	-0.406245	-0.37434	na		SNHG14
ENST00000655096_69990818_69990925_108	pep7-nc-PCBP1-AS1	-1.07065	-1.57992	na		PCBP1-AS1
ENST00000656416_111246599_111247018_420	pep7-nc-MIR4435-2HG	0.723865	-0.48899	na		MIR4435-2HG
ENST00000432988_36147598_36148022_81	pep-nc-CBR3-AS1	-1.76632	-0.815915	onhit	promote	CBR3-AS1
ENST00000670429_105751109_105752560_93	pep7-nc-LINC00343	0	-0.55562	na		LINC00343
ENST00000597346_2640386_2640496_111	pep7-nc-KCNQ1OT1	0	0.48221	na		KCNQ1OT1
ENST00000646231_9050642_9050692_51	pep7-nc-HULC	-0.83002	0.602975	na		HULC
ENST00000626826_102258954_102259022_69	pep7-nc-HELLPAR	0.664445	-0.967035	na		HELLPAR
ENST00000643616_128964535_128965948_78	pep7-nc-CCDC26	-0.436465	0	na		CCDC26
ENST00000605200_1610519_1610620_102	pep2-nc-AC026412.3	-1.76815	-0.52579	onhit	promote	AC026412.3
ENST00000473204_92826551_92836931_183	pep2-nc-AL136981.4	-1.7754	0	onhit	promote	AL136981.4
ENST00000667465_72253110_72253199_90	pep6-nc-TRHDE-AS1	-0.51722	0.691605	na		TRHDE-AS1
ENST00000670451_88280149_88280238_90	pep6-nc-TMEM161B-AS1	0.764855	0.6485	na		TMEM161B-AS1
ENST00000628794_145034830_145182292_255	pep6-nc-TEX41	0.95864	0	na		TEX41
ENST00000652733_151115723_151116031_309	pep-nc-AC018731.1	-1.77655	0.280165	onhit	promote	AC018731.1
ENST00000640631_25087647_25087745_99	pep6-nc-SNHG14	-0.26818	-0.63272	na		SNHG14
ENST00000314957_43017934_43018104_171	pep-nc-AC025171.1	-1.7799	-0.695545	onhit	promote	AC025171.1
ENST00000555918_35826222_35826554_333	pep-nc-AL162311.3	-1.7837	0.637125	onhit	promote	AL162311.3
ENST00000648576_122413065_122413163_99	pep6-nc-MIR100HG	0.19832	0.48275	na		MIR100HG
ENST00000666015_123935071_123935154_84	pep6-nc-LINC01091	0	0.450925	na		LINC01091
ENST00000597346_2637416_2637799_384	pep6-nc-KCNQ1OT1	0.60864	0	na		KCNQ1OT1
ENST00000645365_8860318_8860395_78	pep6-nc-HULC	0.22577	-0.097679	na		HULC
ENST00000626826_102249869_102250045_177	pep6-nc-HELLPAR	0	0.952575	na		HELLPAR
ENST00000593374_58354025_58354072_48	pep-nc-A1BG-AS1	-1.78375	0	onhit	promote	A1BG-AS1	1~10
ENST00000674361_113656337_113656393_57	pep5-nc-XACT	0	0.505285	na		XACT
ENST00000653807_178775100_178775375_276	pep5-nc-TTN-AS1	-0.552935	0	na		TTN-AS1
ENST00000649515_50335943_50345031_546	pep-nc-AC068725.1	-1.7882	0.56281	onhit	promote	AC068725.1
ENST00000627785_145072635_145151652_390	pep5-nc-TEX41	0.66791	0	na		TEX41
ENST00000670162_4787143_4787187_45	pep5-nc-STX18-AS1	0	-0.049178	na		STX18-AS1
ENST00000640631_25056603_25059209_75	pep5-nc-SNHG14	-0.82195	0.62999	na		SNHG14
ENST00000651673_166062469_166062603_135	pep5-nc-SCN1A-AS1	-0.99735	-0.12526	na		SCN1A-AS1
ENST00000653054_49330949_49331038_90	pep2-nc-AC007614.1	-1.799	-0.63169	onhit	promote	AC007614.1
ENST00000657427_24198375_24198536_162	pep5-nc-PWRN1	-0.61853	0	na		PWRN1
ENST00000628308_70073272_70085606_78	pep5-nc-PCBP1-AS1	-0.79053	0.249727	na		PCBP1-AS1
ENST00000657952_60087890_60096606_183	pep5-nc-MIR646HG	0.936445	0	na		MIR646HG
ENST00000419428_108072588_108074447_165	pep-nc-LINC02785	-1.80825	0.5097	onhit	promote	LINC02785
ENST00000534297_122116177_122116236_60	pep5-nc-MIR100HG	0.41515	-0.888605	na		MIR100HG
ENST00000660330_123652879_123708669_201	pep5-nc-LINC01091	-0.7728	0.24895	na		LINC01091
ENST00000661680_27727918_27728214_297	pep5-nc-LINC00662	0.713085	-2.6808	na		LINC00662
ENST00000431311_38209717_38209878_162	pep1-nc-LINC01343	-1.80865	0	onhit	promote	LINC01343
ENST00000597346_2624113_2624262_150	pep5-nc-KCNQ1OT1	0.111271	-0.70016	na		KCNQ1OT1
ENST00000626826_102246956_102247015_60	pep5-nc-HELLPAR	-0.76091	0.91055	na		HELLPAR
ENST00000625565_30544818_30544970_153	pep5-nc-GARS1-DT	-2.2143	-1.01703	na		GARS1-DT
ENST00000623760_47924247_47924375_129	pep5-nc-FP325330.3	0.70856	0	na		FP325330.3
ENST00000428289_149787336_149787479_144	pep2-nc-AC243772.2	-1.81394	0	onhit	promote	AC243772.2
ENST00000669531_33898297_33898440_144	pep5-nc-AL138889.1	-1.28475	-1.9279	na		AL138889.1
ENST00000581621_7577353_7577931_498	pep5-nc-AC016876.2	-0.445825	0	na		AC016876.2
ENST00000668467_66134880_66134945_66	pep5-nc-AC007389.1	0.650355	0.392906	na		AC007389.1
ENST00000665593_124049152_124334344_171	pep5-nc-AC006148.1	0.754815	0	na		AC006148.1
ENST00000651589_56812531_56812626_96	pep5-nc-AC006115.2	-0.942835	0.66166	na		AC006115.2
ENST00000652153_18840048_18840119_72	pep4-nc-TTTY14	0	-0.6392	na		TTTY14
ENST00000454996_27919480_27985776_231	pep4-nc-TTC28-AS1	-0.503134	0	na		TTC28-AS1
ENST00000662127_72272206_72272424_219	pep4-nc-TRHDE-AS1	-2.56103	-1.02534	na		TRHDE-AS1
ENST00000625557_145220371_145220424_54	pep4-nc-TEX41	0.57198	-0.7416	na		TEX41
ENST00000652067_222089530_222120880_225	pep1-nc-AL356108.1	-1.81455	0.222545	onhit	promote	AL356108.1
ENST00000642823_181727754_181727819_66	pep4-nc-SOX2-OT	0	-0.21231	na		SOX2-OT
ENST00000647751_9241435_9255620_357	pep-nc-AC010175.1	-1.81595	-0.2688	onhit	promote	AC010175.1
ENST00000557108_24990981_24991088_108	pep4-nc-SNHG14	0.71196	-0.63719	na		SNHG14
ENST00000641128_70272172_70272330_159	pep4-nc-SAMMSON	0.692295	-0.37244	na		SAMMSON
ENST00000652139_24752481_24752627_147	pep4-nc-PWRN1	-0.728215	0	na		PWRN1
ENST00000651935_46396197_46396340_144	pep4-nc-AL133227.1	-1.82065	-0.795347	onhit	promote	AL133227.1
ENST00000659792_91066239_91066430_192	pep4-nc-OTUD6B-AS1	-4.03365	-2.8313	na		OTUD6B-AS1
ENST00000624299_96286943_96287113_171	pep4-nc-NR2F2-AS1	0.686395	0	na		NR2F2-AS1
ENST00000453324_195671607_195671780_174	pep4-nc-MUC20-OT1	-0.7742	0	na		MUC20-OT1
ENST00000657582_60097300_60097479_180	pep4-nc-MIR646HG	0.949525	-0.3196	na		MIR646HG
ENST00000642191_111164917_111165048_132	pep4-nc-MIR4435-2HG	-0.995445	0.40561	na		MIR4435-2HG
ENST00000530955_122028537_122028635_99	pep4-nc-MIR100HG	-0.439075	-1.466	na		MIR100HG
ENST00000610691_30111496_30111675_180	pep-nc-AC012645.4	-1.8207	-0.39002	onhit	promote	AC012645.4
ENST00000648385_91181525_91195556_174	pep4-nc-LUCAT1	0.919815	0.62468	na		LUCAT1
ENST00000668829_20611972_20895502_198	pep4-nc-LINC02241	0.90602	0	na		LINC02241
ENST00000642022_25190338_25190487_150	pep4-nc-LINC02211	0.712705	0	na		LINC02211
ENST00000635103_51643793_51643852_60	pep4-nc-LINC01630	0.17883	-0.510995	na		LINC01630
ENST00000663547_86109828_86116610_174	pep4-nc-LINC01584	0.6649	0.141171	na		LINC01584
ENST00000661502_53776541_53811923_597	pep4-nc-LINC01446	-0.650125	0	na		LINC01446
ENST00000661877_763750_763821_72	pep4-nc-LINC01266	-0.59438	0.254395	na		LINC01266
ENST00000601296_63861392_63861451_60	pep-nc-AL118506.1	-1.82285	0	onhit	promote	AL118506.1	1~11
ENST00000564508_72428543_72428683_141	pep1-nc-AC004158.1	-1.8294	0	onhit	promote	AC004158.1
ENST00000659566_27385239_27385349_111	pep-nc-AC068408.1	-1.83194	0	onhit	promote	AC068408.1	1~28
ENST00000454799_8188006_8188176_171	pep1-nc-FAM66C	-1.83275	-0.39353	onhit	promote	FAM66C
ENST00000669934_22870512_22870679_168	pep-nc-LINC00621	-1.83644	-0.38506	onhit	promote	LINC00621
ENST00000667429_105706594_105707181_87	pep4-nc-LINC00343	-0.13345	0	na		LINC00343
ENST00000663053_20753525_20753779_255	pep4-nc-LINC00320	0.64488	-0.679445	na		LINC00320
ENST00000663990_55514122_55514289_168	pep4-nc-KTN1-AS1	-0.84086	0.77525	na		KTN1-AS1
ENST00000597346_2620604_2620660_57	pep4-nc-KCNQ1OT1	0	0.087897	na		KCNQ1OT1
ENST00000642760_9225978_9226118_141	pep4-nc-HULC	-1.09054	-1.1312	na		HULC
ENST00000626826_102246939_102246989_51	pep4-nc-HELLPAR	0	0.62942	na		HELLPAR
ENST00000580440_30578004_30585361_204	pep4-nc-GARS1-DT	0.688565	0.12477	na		GARS1-DT
ENST00000445000_2988959_2989270_312	pep1-nc-LINC01011	-1.8381	0.216095	onhit	promote	LINC01011
ENST00000534904_114364111_114378814_132	pep-nc-AP002518.1	-1.84335	-0.18723	onhit	promote	AP002518.1
ENST00000378485_92425789_92429127_240	pep4-nc-CLLU1	0.681415	0	na		CLLU1
ENST00000652420_22035400_22035501_102	pep4-nc-CDKN2B-AS1	-0.54824	0.21023	na		CDKN2B-AS1
ENST00000664560_21915216_21977811_57	pep4-nc-CASC15	0	0.266771	na		CASC15
ENST00000501834_178439136_178439237_102	pep-nc-AC008659.1	-1.84709	0.826235	onhit	promote	AC008659.1
ENST00000442456_170740942_170741157_216	pep-nc-AC007405.1	-1.8478	0.81985	onhit	promote	AC007405.1
ENST00000657872_6583353_6583742_390	pep3-nc-LINC01018	-1.84924	0	onhit	promote	LINC01018		1~24
ENST00000426818_19290392_19291469_123	pep-nc-AL590378.1	-1.8515	0	onhit	promote	AL590378.1
ENST00000417883_4661914_4662138_225	pep-nc-LINC00705	-1.85225	0	onhit	promote	LINC00705
ENST00000650103_65018541_65018642_102	pep4-nc-ADAMTS9-AS2	-0.973615	0.12437	na		ADAMTS9-AS2
ENST00000612545_68592946_68593035_90	pep4-nc-AC126773.6	0	0.399487	na		AC126773.6
ENST00000609322_37372131_37372295_165	pep1-nc-Z94160.2	-1.85235	-0.081641	onhit	promote	Z94160.2
ENST00000653722_171996268_171996324_57	pep4-nc-AC055714.1	-0.2906	0.36526	na		AC055714.1
ENST00000657142_54927465_54927590_126	pep2-nc-CRNDE	-1.85665	-0.41816	onhit	promote	CRNDE
ENST00000669103_13219671_13219796_126	pep4-nc-AC011287.1	0.3843	-0.34147	na		AC011287.1
ENST00000412643_46067710_46067994_186	pep2-nc-AL121672.2	-1.86105	0	onhit	promote	AL121672.2
ENST00000654370_90984455_90984694_240	pep2-nc-PRC1-AS1	-1.86287	0	onhit	promote	PRC1-AS1
ENST00000666338_88693257_88693406_150	pep4-nc-AC008525.1	-0.949935	0	na		AC008525.1
ENST00000662365_49285199_49285333_135	pep4-nc-AC007614.1	0.53323	0.65353	na		AC007614.1
ENST00000606978_65691861_65754778_129	pep4-nc-AC007389.1	0.70227	-0.236588	na		AC007389.1
ENST00000651589_56811542_56811910_369	pep4-nc-AC006115.2	-0.93854	0.353525	na		AC006115.2
ENST00000674361_113960103_113960231_129	pep48-nc-XACT	-0.83035	-0.22919	na		XACT
ENST00000462717_64011999_64016005_165	pep-nc-PSMD6-AS1	-1.86305	0	onhit	promote	PSMD6-AS1
ENST00000674361_113950680_113950754_75	pep45-nc-XACT	-1.6309	-1.2725	na		XACT
ENST00000674361_113929184_113929306_123	pep40-nc-XACT	-2.0195	-1.0702	na		XACT
ENST00000657013_114356075_114387435_435	pep3-nc-ZBTB20-AS1	-0.489325	0.36586	na		ZBTB20-AS1
ENST00000392097_169494002_169494163_162	pep3-nc-Z99572.1	0	0.804205	na		Z99572.1
ENST00000569593_175333339_175333440_102	pep3-nc-Z94057.1	0	-0.58629	na		Z94057.1
ENST00000425150_51357001_51396191_123	pep-nc-AC233976.1	-1.8661	0	onhit	promote	AC233976.1	1~37	1~37
ENST00000674361_113646895_113646981_87	pep3-nc-XACT	0	-0.01903	na		XACT
ENST00000606154_170668330_170668410_81	pep-nc-Z97200.1	-1.87095	-0.553535	onhit	promote	Z97200.1
ENST00000651396_18878953_18879039_87	pep3-nc-TTTY14	0.16785	-0.401419	na		TTTY14
ENST00000604571_178524167_178531376_120	pep3-nc-TTN-AS1	0.332655	0.409255	na		TTN-AS1
ENST00000525984_112535127_112535243_117	pep-nc-LINC02764	-1.873	0	onhit	promote	LINC02764
ENST00000655489_72259646_72259717_72	pep3-nc-TRHDE-AS1	-0.676355	0.106827	na		TRHDE-AS1
ENST00000659938_88285578_88285646_69	pep3-nc-TMEM161B-AS1	-0.49086	0	na		TMEM161B-AS1
ENST00000445791_145076529_145076594_66	pep3-nc-TEX41	0.49455	0	na		TEX41
ENST00000623267_85677170_85678254_141	pep3-nc-SNHG5	1.16417	-2.6926	na		SNHG5
ENST00000557108_24984609_24984908_300	pep3-nc-SNHG14	0.791145	-0.917095	na		SNHG14
ENST00000659164_5969700_5969780_81	pep3-nc-SILC1	0.98647	0.61146	na		SILC1
ENST00000650803_24234043_24300315_339	pep3-nc-PWRN1	-0.693505	0	na		PWRN1
ENST00000667446_125118859_125118918_60	pep3-nc-POT1-AS1	0	0.216922	na		POT1-AS1
ENST00000645185_41182891_41183004_114	pep3-nc-PLAC4	0.69	-0.693385	na		PLAC4
ENST00000666264_91089781_91089843_63	pep-nc-AL158071.3	-1.88492	0.56105	onhit	promote	AL158071.3
ENST00000643594_126973315_127006597_114	pep3-nc-PCAT1	0.732815	-0.0813	na		PCAT1
ENST00000515734_60490405_60490584_180	pep3-nc-PART1	-0.020076	0.721155	na		PART1
ENST00000520370_57492975_57545560_93	pep-nc-AC090796.1	-1.88966	0.2747	onhit	promote	AC090796.1
ENST00000665022_100380969_100381016_48	pep3-nc-OLMALINC	0	0.62664	na		OLMALINC
ENST00000662580_321570_321707_138	pep3-nc-NRSN2-AS1	-0.72112	0	na		NRSN2-AS1
ENST00000590125_35541573_35542996_276	pep-nc-TMEM147-AS1	-1.8901	0.409165	onhit	promote	TMEM147-AS1
ENST00000501122_65437784_65437840_57	pep3-nc-NEAT1	-0.56617	-3.4494	na		NEAT1
ENST00000662647_16485784_16537398_102	pep3-nc-MIR99AHG	-0.53248	-0.76744	na		MIR99AHG
ENST00000586893_6618216_6650239_234	pep3-nc-MIR7515HG	-0.46795	0	na		MIR7515HG
ENST00000503668_8652209_8653578_216	pep1-nc-HULC	-1.8904	0	onhit	promote	HULC
ENST00000622940_111322243_111322323_81	pep3-nc-MIR4435-2HG	0	-0.39049	na		MIR4435-2HG
ENST00000529804_122293464_122309406_300	pep3-nc-MIR100HG	0.52963	-1.00473	na		MIR100HG
ENST00000666972_100990569_100990706_138	pep3-nc-MEG8	0.347025	0.019262	na		MEG8
ENST00000647761_91286464_91286553_90	pep3-nc-LUCAT1	0.250735	0	na		LUCAT1
ENST00000512200_68874170_68874403_234	pep3-nc-LINC02701	0.8422	0.45272	na		LINC02701
ENST00000659311_6327980_6344744_342	pep3-nc-LINC02649	-0.7946	0.270552	na		LINC02649
ENST00000635959_90832170_90834647_54	pep3-nc-LINC02609	-0.360376	-1.09665	na		LINC02609
ENST00000659907_106724754_106724840_87	pep3-nc-LINC02532	-0.86823	-1.8392	na		LINC02532
ENST00000662741_49928799_49928990_192	pep3-nc-LINC02395	0	0.35518	na		LINC02395
ENST00000507932_14385276_14393474_138	pep-nc-AC006296.2	-1.8931	-0.012681	onhit	promote	AC006296.2
ENST00000666245_20751575_20751688_114	pep3-nc-LINC02241	0.700495	0.502125	na		LINC02241
ENST00000588466_54891294_54898082_294	pep-nc-AC098848.1	-1.90087	0	onhit	promote	AC098848.1
ENST00000663507_12780985_12781143_159	pep3-nc-AC064875.1	-1.9027	-0.57203	onhit	promote	AC064875.1
ENST00000666961_27933672_27933731_60	pep3-nc-LINC01992	0	-0.628425	na		LINC01992
ENST00000635103_51641831_51641920_90	pep3-nc-LINC01630	0.741115	-1.3204	na		LINC01630
ENST00000431020_64202999_64203328_129	pep1-nc-LINC00309	-1.91	0	onhit	promote	LINC00309
ENST00000422175_2319287_2324224_225	pep1-nc-MYT1L-AS1	-1.91045	0.081735	onhit	promote	MYT1L-AS1
ENST00000554822_97960004_97960069_66	pep3-nc-LINC01550	-0.629355	-0.826	na		LINC01550
ENST00000502834_16141216_16141425_210	pep-nc-MARCHF11-AS1	-1.91435	-0.214366	onhit	promote	MARCHF11-AS1		1~32
ENST00000659813_28761525_28761635_111	pep3-nc-LINC01517	0.6629	0.25297	na		LINC01517
ENST00000667292_106662491_106662700_210	pep3-nc-LINC01505	-1.8796	-1.05246	na		LINC01505
ENST00000661502_53657340_53771471_147	pep3-nc-LINC01446	0.76696	0	na		LINC01446
ENST00000664271_40006436_40006528_93	pep3-nc-LINC01370	0.75034	-0.95964	na		LINC01370
ENST00000628587_230121877_230121936_60	pep-nc-AC009950.1	-1.9177	0.45923	onhit	promote	AC009950.1
ENST00000420823_845559_845741_183	pep3-nc-LINC01266	-0.616785	0.15888	na		LINC01266
ENST00000674361_113638067_113638231_165	pep2-nc-XACT	-1.91953	0.141186	onhit	promote	XACT
ENST00000640623_31525890_31525997_108	pep3-nc-LINC01226	0.46185	-0.35401	na		LINC01226
ENST00000653272_95254650_95254706_57	pep3-nc-LINC01197	0	-1.58535	na		LINC01197
ENST00000566747_76803067_76803315_249	pep-nc-AP003119.3	-1.92345	0.48493	onhit	promote	AP003119.3
ENST00000666337_122671330_122693892_135	pep3-nc-LINC01151	0.757965	1.00959	na		LINC01151
ENST00000453149_565144_565320_177	pep-nc-PRKAR1B-AS2	-1.92385	-0.070071	onhit	promote	PRKAR1B-AS2
ENST00000656388_123934622_123934672_51	pep3-nc-LINC01091	0.729435	0.58069	na		LINC01091
ENST00000431979_131637889_131638077_189	pep3-nc-LINC01087	0.64732	-0.36806	na		LINC01087
ENST00000569913_62284675_62284917_243	pep-nc-AC126323.5	-1.92942	0.03355	onhit	promote	AC126323.5
ENST00000651935_46395275_46395667_393	pep2-nc-AL133227.1	-1.9335	0.500665	onhit	promote	AL133227.1
ENST00000502479_125964033_125964215_183	pep3-nc-LINC00939	0.52281	-0.81355	na		LINC00939
ENST00000658096_43356480_43377691_72	pep3-nc-LINC00910	0.61763	-1.1717	na		LINC00910
ENST00000661941_194513608_194513667_60	pep3-nc-LINC00884	0	0.27469	na		LINC00884
ENST00000658042_36315356_36315763_408	pep3-nc-LINC00665	0.736995	0	na		LINC00665
ENST00000650928_5486182_5501156_237	pep3-nc-LINC00654	-0.42239	0	na		LINC00654
ENST00000594370_33943812_33943868_57	pep3-nc-LINC00649	-0.41348	-0.935375	na		LINC00649
ENST00000661095_107854025_107857104_96	pep3-nc-LINC00635	-0.32669	0.53918	na		LINC00635
ENST00000660519_138090980_138098188_90	pep3-nc-LINC00616	-0.82035	0.93602	na		LINC00616
ENST00000445174_215613660_215615290_93	pep3-nc-LINC00607	0.19204	0	na		LINC00607
ENST00000653915_129612862_129724592_177	pep2-nc-LINC02466	-1.93965	0.6432	onhit	promote	LINC02466
ENST00000668720_90222024_90222155_132	pep3-nc-LINC00534	0.381133	0	na		LINC00534
ENST00000433388_169370109_169370285_177	pep-nc-LINC02519	-1.9404	0.566515	onhit	promote	LINC02519	1~17	1~17
ENST00000662060_88538888_88538950_63	pep3-nc-LINC00461	0.010189	0.947955	na		LINC00461
ENST00000662947_44096934_44097035_102	pep3-nc-LINC00390	0.14018	0	na		LINC00390
ENST00000658151_105753366_105753422_57	pep3-nc-LINC00343	-1.1577	-1.11014	na		LINC00343
ENST00000668369_8302066_8302215_150	pep3-nc-LINC00299	-0.8221	-1.57265	na		LINC00299
ENST00000664883_135649206_135649409_204	pep3-nc-LINC00271	0.79511	-0.77861	na		LINC00271
ENST00000417773_108759475_108769051_312	pep3-nc-LINC00222	-2.04755	-1.16366	na		LINC00222
ENST00000380970_53765625_53765807_183	pep1-nc-LINC01446	-1.9413	-0.88623	onhit	promote	LINC01446
ENST00000502284_72016217_72016498_282	pep-nc-AP002490.1	-1.94445	0	onhit	promote	AP002490.1		1~12
ENST00000661209_33891184_33891360_177	pep1-nc-LINC01320	-1.94569	0.415385	onhit	promote	LINC01320
ENST00000600782_76975373_76977728_147	pep3-nc-KCNMA1-AS1	0.592495	-0.243195	na		KCNMA1-AS1
ENST00000451992_167628113_167628172_60	pep-nc-AL031733.2	-1.9481	0.386655	onhit	promote	AL031733.2	1~14
ENST00000642622_8792149_8792307_159	pep3-nc-HULC	0.796535	0.53723	na		HULC
ENST00000653138_112953486_112953740_255	pep3-nc-HRAT17	0	0.51333	na		HRAT17
ENST00000626826_102238658_102239107_450	pep3-nc-HELLPAR	-0.496131	0	na		HELLPAR
ENST00000655756_37873257_37873373_117	pep3-nc-GDNF-AS1	-1.5725	-3.20355	na		GDNF-AS1
ENST00000605233_89541984_89542094_111	pep-nc-POC1B-AS1	-1.9506	0.526275	onhit	promote	POC1B-AS1
ENST00000623616_92879225_92879296_72	pep3-nc-FLJ46284	0.55968	0.404225	na		FLJ46284
ENST00000515617_54121567_54121623_57	pep3-nc-FLJ12825	-0.83586	0	na		FLJ12825
ENST00000665778_2661306_2663101_87	pep3-nc-ERVK13-1	0.726575	-0.25846	na		ERVK13-1
ENST00000650910_50678320_50712671_156	pep3-nc-DLEU1	0.78076	0.366425	na		DLEU1
ENST00000609839_19022911_19022961_51	pep3-nc-DGCR5	0	0.119	na		DGCR5
ENST00000629257_87470056_87583309_90	pep3-nc-CYTOR	-0.77512	0	na		CYTOR
ENST00000652420_22034559_22034693_135	pep3-nc-CDKN2B-AS1	0.949505	-0.316905	na		CDKN2B-AS1
ENST00000642958_129627179_129627232_54	pep3-nc-CCDC26	0	-2.21665	na		CCDC26
ENST00000625157_35992782_35992841_60	pep1-nc-Z82217.1	-1.9522	0.37715	onhit	promote	Z82217.1
ENST00000652000_22205665_22205742_78	pep3-nc-CASC15	-0.831935	1.00177	na		CASC15
ENST00000518014_149413254_149413757_504	pep3-nc-CARMN	0.82025	0.475235	na		CARMN
ENST00000665322_61750648_61750716_69	pep3-nc-C5orf64	-0.15546	0.61053	na		C5orf64
ENST00000425949_3959982_3960134_153	pep1-nc-LINC01304	-1.95425	0.63055	onhit	promote	LINC01304
ENST00000666933_124802137_124802580_444	pep3-nc-AP000866.1	0.578035	-0.73694	na		AP000866.1
ENST00000664425_46538539_46538697_159	pep1-nc-AL035670.1	-1.9579	0.58199	onhit	promote	AL035670.1
ENST00000652903_99433894_99436018_471	pep3-nc-AL391684.1	-1.26315	-4.2068	na		AL391684.1
ENST00000559821_63398450_63432208_213	pep1-nc-LINC02568	-1.95815	0.12352	onhit	promote	LINC02568
ENST00000606227_5033250_5033348_99	pep3-nc-AL359643.2	-0.455685	0	na		AL359643.2
ENST00000663558_33907450_33907797_348	pep3-nc-AL138889.1	1.03068	-1.08721	na		AL138889.1
ENST00000661077_99844971_99845228_258	pep3-nc-AL137139.2	-0.82188	0.953925	na		AL137139.2
ENST00000652106_231820282_231820434_153	pep3-nc-AL136171.2	0.53143	1.0346	na		AL136171.2
ENST00000592627_98870725_98871396_84	pep3-nc-AL136084.1	0.99316	0.322125	na		AL136084.1
ENST00000650972_47823578_47823664_87	pep3-nc-AL117329.1	-0.11899	-0.857855	na		AL117329.1
ENST00000522575_48697591_48697818_228	pep-nc-AC022915.2	-1.96069	0.56207	onhit	promote	AC022915.2
ENST00000581541_73914534_73914939_153	pep-nc-AC090125.1	-1.9629	0.821365	onhit	promote	AC090125.1
ENST00000624919_44151948_44152064_117	pep3-nc-AL031595.3	-0.705775	-0.14755	na		AL031595.3
ENST00000439120_26398687_26494044_585	pep-nc-AC004540.1	-1.9645	0.897075	onhit	promote	AC004540.1
ENST00000648818_100974155_100980644_321	pep2-nc-MEG8	-1.96665	0.73232	onhit	promote	MEG8
ENST00000650103_65015041_65015094_54	pep3-nc-ADAMTS9-AS2	0	1.2436	na		ADAMTS9-AS2
ENST00000674363_103724600_103764984_258	pep3-nc-AC234782.2	0.642755	-0.530045	na		AC234782.2
ENST00000612545_68592121_68592204_84	pep3-nc-AC126773.6	0.52565	0.88122	na		AC126773.6
ENST00000659125_35890673_35890909_237	pep3-nc-AC124290.1	0.7287	-0.885251	na		AC124290.1
ENST00000642031_56173541_56236377_225	pep3-nc-AC119674.1	-0.618585	1.0446	na		AC119674.1
ENST00000660514_162561933_162623376_54	pep3-nc-AC113414.1	0.23758	0.53347	na		AC113414.1
ENST00000446720_136521151_136521282_132	pep3-nc-AC112178.1	0.82685	0.64386	na		AC112178.1
ENST00000457290_105376595_105377730_168	pep3-nc-AC108058.1	0.18274	0.549	na		AC108058.1
ENST00000570269_114327915_114328016_102	pep3-nc-AC093010.2	0.846895	-0.54448	na		AC093010.2
ENST00000653956_2669477_2671187_249	pep2-nc-ERVK13-1	-1.9696	0.42981	onhit	promote	ERVK13-1
ENST00000520598_38163599_38163670_72	pep3-nc-AC084024.3	-0.533632	-2.15314	na		AC084024.3
ENST00000663056_107868912_107933189_177	pep-nc-AL359436.1	-1.97018	-0.5785	onhit	promote	AL359436.1		1~18
ENST00000502126_70173187_70173309_123	pep2-nc-AC009060.1	-1.97405	0	onhit	promote	AC009060.1		1~12
ENST00000429269_234633086_234633334_249	pep1-nc-LINC00184	-1.9745	-0.79813	onhit	promote	LINC00184
ENST00000657033_225448573_225465038_75	pep-nc-LINC02765	-1.9825	0	onhit	promote	LINC02765		1~11
ENST00000670326_53514803_53514931_129	pep3-nc-AC022034.1	-1.37874	-1.2405	na		AC022034.1
ENST00000605778_35699077_35699235_159	pep3-nc-AC018647.2	-2.25305	1.0221	na		AC018647.2
ENST00000658555_13637088_13637150_63	pep3-nc-AC011287.1	0	-1.436	na		AC011287.1
ENST00000629356_127468092_127505677_582	pep3-nc-AC010976.1	-0.613415	-0.29924	na		AC010976.1
ENST00000502160_108479611_108479733_123	pep-nc-LINC01498	-1.98915	0.47092	onhit	promote	LINC01498		1~12
ENST00000577614_14234777_14249014_522	pep-nc-AP005212.4	-1.9896	0.49098	onhit	promote	AP005212.4
ENST00000654860_155482541_155482627_87	pep3-nc-AC009403.2	-0.77587	-0.59659	na		AC009403.2
ENST00000621929_75435669_75435842_174	pep3-nc-AC009163.7	-0.62118	-0.58934	na		AC009163.7
ENST00000663453_88694698_88694838_141	pep3-nc-AC008525.1	0.40751	0	na		AC008525.1
ENST00000654886_49286926_49286976_51	pep3-nc-AC007614.1	-0.37141	-0.38181	na		AC007614.1
ENST00000606556_65922033_66072535_69	pep3-nc-AC007389.1	0.448635	0.326686	na		AC007389.1
ENST00000652254_124049206_124436748_87	pep3-nc-AC006148.1	0.413755	0.27338	na		AC006148.1
ENST00000666921_126266820_126291045_132	pep-nc-AC016924.1	-1.99189	0.92282	onhit	promote	AC016924.1
ENST00000657067_112620519_112620590_72	pep3-nc-AC002463.1	0.61307	-0.068648	na		AC002463.1
ENST00000674361_113921650_113921769_120	pep37-nc-XACT	-0.36425	-0.45332	na		XACT
ENST00000667923_179979619_180014976_261	pep-nc-AC092939.1	-1.99265	-0.33033	onhit	promote	AC092939.1
ENST00000674361_113896357_113896443_87	pep34-nc-XACT	0.200675	0	na		XACT
ENST00000669667_90265534_90290009_147	pep-nc-LINC01339	-1.994	0	onhit	promote	LINC01339
ENST00000674361_113880434_113880664_231	pep32-nc-XACT	0.316045	0.399625	na		XACT
ENST00000674361_113880434_113880553_120	pep31-nc-XACT	0.55655	-0.81598	na		XACT
ENST00000560418_90388395_90431229_246	pep2-u-IQGAP1	0.016525	-0.555605	na		IQGAP1
ENST00000666280_51439986_51440174_189	pep-nc-AC022433.1	-2.00152	-0.663005	onhit	promote	AC022433.1
ENST00000650959_36830627_36830839_213	pep2-nc-ZNF790-AS1	-0.956975	-0.341886	na		ZNF790-AS1
ENST00000663063_76672644_76683270_609	pep2-nc-ZFHX4-AS1	0.75919	0	na		ZFHX4-AS1
ENST00000623075_45676287_45676391_105	pep2-nc-Z95331.1	-1.29575	2.0845	na		Z95331.1
ENST00000624264_36080673_36080819_147	pep2-nc-Z95114.1	0	-0.48672	na		Z95114.1
ENST00000585834_6634645_6634764_120	pep2-nc-MIR7515HG	-2.0021	0	onhit	promote	MIR7515HG
ENST00000569593_175333327_175333440_114	pep2-nc-Z94057.1	0.39839	1.46713	na		Z94057.1
ENST00000429829_73846762_73846824_63	pep2-nc-XIST	-0.893435	0.176256	na		XIST
ENST00000436121_76013289_76019313_222	pep1-nc-AC092813.1	-2.0025	-0.37893	onhit	promote	AC092813.1
ENST00000664344_78241894_78241980_87	pep2-nc-WWOX-AS1	0.1391	0	na		WWOX-AS1
ENST00000654845_141712864_141712986_123	pep2-nc-WEE2-AS1	-0.54423	0	na		WEE2-AS1
ENST00000420557_169802407_169802676_270	pep2-nc-LINC00574	-2.00485	0.33565	onhit	promote	LINC00574
ENST00000664327_28525925_28532972_615	pep2-nc-WAC-AS1	-1.42552	-2.22105	na		WAC-AS1
ENST00000418218_240963480_240963725_246	pep2-nc-UICLM	0	-0.44524	na		UICLM
ENST00000656359_96398921_96460574_249	pep2-nc-UFL1-AS1	0.896335	-0.424405	na		UFL1-AS1
ENST00000417072_9756187_9756465_159	pep2-nc-TTTY2	0	-0.69546	na		TTTY2
ENST00000447937_19043166_19043243_78	pep2-nc-TTTY14	-0.14867	0.534285	na		TTTY14
ENST00000590773_178735805_178737989_246	pep2-nc-TTN-AS1	-0.584205	0.056818	na		TTN-AS1
ENST00000417497_28002043_28002420_378	pep2-nc-TTC28-AS1	-0.979495	0.461015	na		TTC28-AS1
ENST00000426250_72263599_72263670_72	pep2-nc-TRHDE-AS1	-0.11894	0.33175	na		TRHDE-AS1
[truncated: 1,097 more rows]
