# Supplementary material for: Comprehensive discovery and functional characterization of the noncanonical proteome
Source: Cell Res. 2025 Jan 10;35(3):186–204. doi: 10.1038/s41422-024-01059-3 (PMC11909191; doi:10.1038/s41422-024-01059-3)
Supplement: Supplementary file 16 — Table S8 [file 41422_2024_1059_MOESM16_ESM.xlsx]

## Sheet: S8
Supplementary Information, Table S8. Analysis of the association between the gene from which onhit peptides are derived and gastric cancer
These tables contain screening onhit peptide-derived genes associated with gastric cancer histopathological features from STAD in TCGA database. Specific information includes onhit peptides name, ORF IDs, gene to which peptides belong, associated clinical feature expression fold change and p value and adjusted p value.
Pep_name	ORF_ID	gene	clinical	log2FoldChange	pvalue	adjusted.pvalue
pep-nc-A1BG-AS1	ENST00000593374_58354025_58354072_48	A1BG-AS1	EGC	-1.30317	6.55274e-07	6.96605e-06
pep2-nc-AC007126.1	ENST00000508202_13781713_13782132_420	AC007126.1	EGC	-2.58776	0.00933367	0.0287107
pep1-nc-AC007126.1	ENST00000508202_13779479_13779955_477	AC007126.1	EGC	-2.58776	0.00933367	0.0287107
pep-nc-AC008268.1	ENST00000425887_95668446_95668574_129	AC008268.1	EGC	-4.37748	5.2825e-06	4.46911e-05
pep2-nc-AC009060.1	ENST00000502126_70173187_70173309_123	AC009060.1	EGC	1.46161	0.0159305	0.0446782
pep-nc-AC012462.1	ENST00000665911_215462329_215462445_117	AC012462.1	EGC	-2.4936	0.0174596	0.0482566
pep-nc-AC027612.3	ENST00000655443_91760587_91760709_123	AC027612.3	EGC	-5.45314	6.33828e-09	1.1089e-07
pep-nc-AC079949.1	ENST00000658388_127142995_127143189_195	AC079949.1	EGC	-1.38926	0.00035194	0.00177965
pep1-nc-AC093390.1	ENST00000426976_1827211_1827606_396	AC093390.1	EGC	-4.66005	5.89662e-09	1.03918e-07
pep2-nc-AC093390.1	ENST00000426976_1828137_1828361_225	AC093390.1	EGC	-4.66005	5.89662e-09	1.03918e-07
pep-nc-AC244250.4	ENST00000661466_22631219_22631392_174	AC244250.4	EGC	-2.01381	0.00728768	0.0234316
pep1-nc-AFAP1-AS1	ENST00000608442_7774862_7775083_222	AFAP1-AS1	EGC	3.04603	1.21444e-07	1.53214e-06
pep3-nc-AIRN	ENST00000601203_160007374_160007502_129	AIRN	EGC	1.03721	0.0117523	0.0347561
pep1-nc-AIRN	ENST00000601203_160005112_160005519_408	AIRN	EGC	1.03721	0.0117523	0.0347561
pep2-nc-AIRN	ENST00000601203_160005494_160005598_105	AIRN	EGC	1.03721	0.0117523	0.0347561
pep-nc-AL450992.2	ENST00000648930_151897246_151897323_78	AL450992.2	EGC	2.17637	3.36891e-09	6.25488e-08
pep1-nc-AP001372.2	ENST00000526036_74497356_74498081_726	AP001372.2	EGC	1.15206	8.59163e-07	8.89787e-06
pep-nc-C21orf62-AS1	ENST00000382375_32797015_32797224_210	C21orf62-AS1	EGC	-1.33243	3.67346e-07	4.1452e-06
pep1-nc-C5orf64	ENST00000313303_61706141_61706344_204	C5orf64	EGC	-1.7827	0.00879214	0.0273574
pep4-nc-C5orf64	ENST00000667197_61792518_61792685_168	C5orf64	EGC	-1.7827	0.00879214	0.0273574
pep3-nc-CASC19	ENST00000641523_127202114_127209000_318	CASC19	EGC	2.80521	7.34259e-08	9.76286e-07
pep1-nc-CASC8	ENST00000501396_127323028_127420953_252	CASC8	EGC	2.41537	8.55209e-07	8.8614e-06
pep-nc-CASC9	ENST00000675549_75351961_75352198_99	CASC9	EGC	2.96364	1.23594e-06	1.22871e-05
pep2-nc-CDKN2B-AS1	ENST00000651588_22012155_22012412_258	CDKN2B-AS1	EGC	-2.77361	2.71525e-05	0.000191919
pep1-nc-CDKN2B-AS1	ENST00000643286_22117628_22117825_198	CDKN2B-AS1	EGC	-2.77361	2.71525e-05	0.000191919
pep-nc-CLDN10-AS1	ENST00000416909_95479491_95479544_54	CLDN10-AS1	EGC	-2.25478	0.00106644	0.00461999
pep1-u-CNN1	ENST00000535659_11538793_11539330_234	CNN1	EGC	-6.49485	6.29444e-33	9.54401e-30
pep2-nc-CRNDE	ENST00000657142_54927465_54927590_126	CRNDE	EGC	1.01521	0.0159764	0.0447759
pep-nc-CTBP1-AS	ENST00000625256_1210407_1212117_303	CTBP1-AS	EGC	1.19788	2.54796e-07	2.98886e-06
pep-nc-DACT3-AS1	ENST00000500689_46661564_46661743_180	DACT3-AS1	EGC	-1.18542	0.0028342	0.0106166
pep-u-DENND5A	ENST00000680554_9265829_9265954_126	DENND5A	EGC	-1.54171	6.3481e-07	6.77136e-06
pep-nc-DNM3OS	ENST00000417354_172144677_172144787_111	DNM3OS	EGC	-1.72041	1.20787e-06	1.20373e-05
pep-nc-FAM167A-AS1	ENST00000529305_11390664_11433963_216	FAM167A-AS1	EGC	-2.08692	0.00102928	0.00448273
pep1-nc-FAM66C	ENST00000454799_8188006_8188176_171	FAM66C	EGC	-1.56521	6.66263e-07	7.07065e-06
pep-nc-FLG-AS1	ENST00000658099_152335181_152335285_105	FLG-AS1	EGC	-1.71759	0.00630243	0.0207591
pep1-nc-FLJ12825	ENST00000515617_54058422_54118646_186	FLJ12825	EGC	2.12362	1.38472e-06	1.36206e-05
pep-nc-FLJ42969	ENST00000653983_101052046_101075206_414	FLJ42969	EGC	1.88249	0.000615804	0.00287954
pep-nc-GACAT2	ENST00000579368_8707106_8707354_249	GACAT2	EGC	-3.06653	4.0685e-07	4.54711e-06
pep-nc-GATA2-AS1	ENST00000468377_128489391_128489849_459	GATA2-AS1	EGC	1.56662	2.68322e-05	0.000189753
pep2-nc-HELLPAR	ENST00000626826_102206460_102206558_99	HELLPAR	EGC	1.58131	7.48513e-07	7.84722e-06
pep14-nc-HELLPAR	ENST00000626826_102330263_102330352_90	HELLPAR	EGC	1.58131	7.48513e-07	7.84722e-06
pep221-nc-HELLPAR	ENST00000626826_102394155_102394253_99	HELLPAR	EGC	1.58131	7.48513e-07	7.84722e-06
pep-nc-HOXC-AS2	ENST00000604081_53994245_53994748_504	HOXC-AS2	EGC	4.6486	1.27287e-22	2.97771e-20
pep-nc-HSD52	ENST00000592607_59132713_59146845_279	HSD52	EGC	-1.23282	0.0106677	0.0321004
pep1-nc-IGF2BP2-AS1	ENST00000296270_185717379_185717495_117	IGF2BP2-AS1	EGC	1.68472	0.000434484	0.00212894
pep-nc-IGFBP7-AS1	ENST00000508328_57205884_57205934_51	IGFBP7-AS1	EGC	-1.73992	4.58971e-06	3.93669e-05
pep2-nc-IQCH-AS1	ENST00000665615_67430931_67431134_204	IQCH-AS1	EGC	1.00746	2.80016e-10	6.50969e-09
pep-u-IQSEC3	ENST00000382841_77399_77650_252	IQSEC3	EGC	-2.24883	6.88236e-10	1.47517e-08
pep-nc-JAZF1-AS1	ENST00000436758_28217267_28240856_483	JAZF1-AS1	EGC	-2.53955	1.38541e-07	1.72918e-06
pep-nc-KCNIP2-AS1	ENST00000412353_101819016_101819102_87	KCNIP2-AS1	EGC	1.25769	0.000903347	0.0040076
pep2-nc-KCNMA1-AS1	ENST00000598613_76939750_76977728_153	KCNMA1-AS1	EGC	-2.32912	6.74211e-06	5.5637e-05
pep12-nc-KCNQ1OT1	ENST00000597346_2689872_2689940_69	KCNQ1OT1	EGC	1.43341	1.26201e-07	1.58629e-06
pep-nc-KRTAP5-AS1	ENST00000424148_1599056_1599130_75	KRTAP5-AS1	EGC	1.78395	1.86759e-05	0.000137094
pep2-nc-LAMTOR5-AS1	ENST00000626572_110355974_110418311_123	LAMTOR5-AS1	EGC	1.14801	6.69293e-11	1.74191e-09
pep-alt-LIMS2	ENST00000409754_127642192_127644103_249	LIMS2	EGC	-4.17331	4.11227e-25	1.53047e-22
pep-nc-LINC00092	ENST00000580908_96025426_96025566_141	LINC00092	EGC	-2.96951	5.77405e-30	5.76546e-27
pep-nc-LINC00163	ENST00000434081_44991515_44991613_99	LINC00163	EGC	-3.48948	3.04879e-07	3.51292e-06
pep1-nc-LINC00184	ENST00000429269_234633086_234633334_249	LINC00184	EGC	1.53443	8.45168e-05	0.00051859
pep-nc-LINC00319	ENST00000448049_43446641_43446895_255	LINC00319	EGC	2.01659	0.000211501	0.00114348
pep-nc-LINC00365	ENST00000660467_30107375_30107449_75	LINC00365	EGC	-1.98497	0.00202894	0.00800761
pep-nc-LINC00393	ENST00000648903_73593340_73593408_69	LINC00393	EGC	1.82614	0.01275	0.0372332
pep4-nc-LINC00461	ENST00000664240_88536173_88536379_207	LINC00461	EGC	-2.0505	0.00175926	0.00711051
pep-nc-LINC00462	ENST00000425350_48577000_48577254_255	LINC00462	EGC	1.37712	0.0132852	0.0384751
pep1-nc-LINC00470	ENST00000584090_1255140_1255190_51	LINC00470	EGC	1.81559	0.00943864	0.0289792
pep3-nc-LINC00470	ENST00000658090_1302982_1303086_105	LINC00470	EGC	1.81559	0.00943864	0.0289792
pep1-nc-LINC00472	ENST00000625013_71376420_71376545_126	LINC00472	EGC	-1.35561	0.0012779	0.0054034
pep1-nc-LINC00624	ENST00000619867_147408592_147408678_87	LINC00624	EGC	1.62138	1.19314e-09	2.42411e-08
pep2-nc-LINC00641	ENST00000555688_21206762_21206848_87	LINC00641	EGC	-1.13465	0.00224102	0.00870035
pep1-nc-LINC00665	ENST00000412740_36331488_36331643_156	LINC00665	EGC	1.32384	0.000371121	0.00186398
pep2-nc-LINC00665	ENST00000591372_36326881_36327222_342	LINC00665	EGC	1.32384	0.000371121	0.00186398
pep-nc-LINC00683	ENST00000658647_76638262_76669211_120	LINC00683	EGC	-1.15697	0.00972167	0.0296923
pep1-nc-LINC00702	ENST00000608792_4205193_4205252_60	LINC00702	EGC	-3.02075	4.84411e-13	1.99711e-11
pep-nc-LINC00862	ENST00000367355_200343249_200368775_273	LINC00862	EGC	1.35413	0.00308329	0.0113964
pep-nc-LINC00870	ENST00000664354_72203591_72203725_135	LINC00870	EGC	1.62682	4.33899e-05	0.000289495
pep-nc-LINC00891	ENST00000627173_71705396_71705476_81	LINC00891	EGC	-3.91702	9.1844e-23	2.22485e-20
pep1-nc-LINC00892	ENST00000427517_136640860_136641084_225	LINC00892	EGC	-1.36299	0.00179388	0.00723177
pep-nc-LINC00896	ENST00000609602_20206520_20206678_159	LINC00896	EGC	1.50578	9.21801e-06	7.36919e-05
pep2-nc-LINC00939	ENST00000502479_125964033_125964119_87	LINC00939	EGC	3.14347	1.10447e-06	1.11068e-05
pep-nc-LINC00968	ENST00000499425_56518873_56518995_123	LINC00968	EGC	-1.66694	0.00284802	0.0106577
pep3-nc-LINC01018	ENST00000657872_6583353_6583742_390	LINC01018	EGC	-6.14574	1.01134e-29	9.20075e-27
pep4-nc-LINC01018	ENST00000659719_6585988_6586528_222	LINC01018	EGC	-6.14574	1.01134e-29	9.20075e-27
pep1-nc-LINC01087	ENST00000431979_131637161_131637262_102	LINC01087	EGC	3.31939	3.73786e-06	3.28802e-05
pep2-nc-LINC01097	ENST00000628853_13527817_13528178_108	LINC01097	EGC	-2.67334	0.0015377	0.00633254
pep2-nc-LINC01146	ENST00000659391_88044794_88096617_174	LINC01146	EGC	1.64394	0.00175542	0.00709751
pep-nc-LINC01150	ENST00000455671_1908262_1908363_102	LINC01150	EGC	-1.22359	0.000617879	0.0028876
pep-nc-LINC01210	ENST00000652948_137777678_137777833_156	LINC01210	EGC	6.01262	1.24677e-11	3.77525e-10
pep3-nc-LINC01234	ENST00000669504_113705437_113705541_105	LINC01234	EGC	6.60898	1.0867e-21	2.20239e-19
pep2-nc-LINC01234	ENST00000661760_113584002_113584121_120	LINC01234	EGC	6.60898	1.0867e-21	2.20239e-19
pep-nc-LINC01287	ENST00000647863_153356436_153361202_201	LINC01287	EGC	5.04823	7.86639e-12	2.48681e-10
pep-nc-LINC01344	ENST00000653755_182120585_182120830_246	LINC01344	EGC	1.80896	0.0054521	0.0183979
pep-nc-LINC01532	ENST00000591143_29012961_29013209_249	LINC01532	EGC	-2.21374	0.00731428	0.0235002
pep2-nc-LINC01544	ENST00000663426_61757469_61757606_138	LINC01544	EGC	-1.98538	0.0111523	0.0332919
pep3-nc-LINC01544	ENST00000663426_61757642_61757701_60	LINC01544	EGC	-1.98538	0.0111523	0.0332919
pep2-nc-LINC01550	ENST00000499006_97969383_97969514_132	LINC01550	EGC	-1.81033	3.5616e-10	8.09597e-09
pep-nc-LINC01583	ENST00000558082_82096398_82097537_129	LINC01583	EGC	2.3253	0.00636183	0.0209245
pep1-nc-MAPT-AS1	ENST00000634876_45826113_45826196_84	MAPT-AS1	EGC	-1.88064	0.0091643	0.0282794
pep2-nc-MAPT-AS1	ENST00000649665_45841832_45842092_261	MAPT-AS1	EGC	-1.88064	0.0091643	0.0282794
pep-nc-MAPT-IT1	ENST00000624111_45897063_45897386_324	MAPT-IT1	EGC	-2.02738	0.00743006	0.0238348
pep-u-MC1R	ENST00000555427_89914959_89918952_456	MC1R	EGC	1.38897	2.23682e-08	3.41502e-07
pep2-nc-MEF2C-AS1	ENST00000514092_89377295_89465959_222	MEF2C-AS1	EGC	-3.67882	8.07976e-20	1.12509e-17
pep2-nc-MEG3	ENST00000522771_100847673_100847774_102	MEG3	EGC	-1.1603	0.0112246	0.033459
pep2-nc-MEG8	ENST00000648818_100974155_100980644_321	MEG8	EGC	-2.19697	0.000115575	0.00067661
pep-nc-MIR497HG	ENST00000572453_7017617_7018180_564	MIR497HG	EGC	-3.26883	3.91391e-20	5.8266e-18
pep-nc-MIR663AHG	ENST00000598451_26192186_26209080_129	MIR663AHG	EGC	1.26195	0.00192989	0.00768483
pep3-nc-NR2F2-AS1	ENST00000624299_96285723_96285845_123	NR2F2-AS1	EGC	-1.6936	1.62698e-06	1.57203e-05
pep1-nc-PCA3	ENST00000642542_76737021_76737155_135	PCA3	EGC	-2.5764	9.5085e-05	0.000573044
pep4-nc-PCAT1	ENST00000645490_126618106_126618213_108	PCAT1	EGC	2.21398	4.65287e-09	8.41731e-08
pep2-nc-PCAT14	ENST00000626825_23546862_23546966_105	PCAT14	EGC	3.18105	2.38624e-06	2.21018e-05
pep1-nc-PLAC4	ENST00000623119_41175782_41175832_51	PLAC4	EGC	1.43913	0.000213482	0.001153
pep-alt-PLEKHS1	ENST00000354462_113774240_113775796_294	PLEKHS1	EGC	1.64319	0.00396667	0.014066
pep2-nc-PRC1-AS1	ENST00000654370_90984455_90984694_240	PRC1-AS1	EGC	1.40786	2.44167e-05	0.000174449
pep-nc-PRICKLE2-AS1	ENST00000482609_64102844_64102945_102	PRICKLE2-AS1	EGC	-1.75126	0.0141428	0.0405088
pep2-nc-PROX1-AS1	ENST00000608138_213841037_213841291_255	PROX1-AS1	EGC	2.03056	1.88195e-06	1.79133e-05
pep2-nc-PVT1	ENST00000668619_128047554_128047724_171	PVT1	EGC	2.05882	3.52124e-18	3.68685e-16
pep-nc-RN7SL368P	ENST00000473384_43660508_43660720_213	RN7SL368P	EGC	1.4833	0.000391479	0.00194878
pep-nc-RNF217-AS1	ENST00000663732_124645130_124645360_231	RNF217-AS1	EGC	-2.07155	3.24397e-06	2.90045e-05
pep-nc-RORB-AS1	ENST00000417576_74486243_74498434_240	RORB-AS1	EGC	-4.3666	3.281e-13	1.38333e-11
pep-u-SLC7A14	ENST00000231706_170527019_170585969_129	SLC7A14	EGC	-4.80692	3.68547e-13	1.53959e-11
pep1-nc-SRD5A3-AS1	ENST00000433175_55364235_55364396_162	SRD5A3-AS1	EGC	1.56153	3.59291e-07	4.06612e-06
pep2-nc-SRD5A3-AS1	ENST00000608136_55387435_55395844_153	SRD5A3-AS1	EGC	1.56153	3.59291e-07	4.06612e-06
pep4-nc-STX18-AS1	ENST00000665126_4688853_4688945_93	STX18-AS1	EGC	1.12767	8.38901e-09	1.42802e-07
pep2-nc-STX18-AS1	ENST00000653097_4730388_4730549_162	STX18-AS1	EGC	1.12767	8.38901e-09	1.42802e-07
pep-nc-TBX2-AS1	ENST00000586706_61393505_61393636_132	TBX2-AS1	EGC	-1.61031	1.27199e-11	3.83462e-10
pep-u-TMEM74B	ENST00000381894_1183949_1184077_129	TMEM74B	EGC	1.80189	1.72501e-06	1.65542e-05
pep5-nc-TRHDE-AS1	ENST00000667465_72251783_72251968_186	TRHDE-AS1	EGC	-1.34999	0.00349751	0.012669
pep-nc-UMODL1-AS1	ENST00000329015_42103213_42103401_189	UMODL1-AS1	EGC	-1.55327	0.00967081	0.029575
pep-u-VEGFA	ENST00000372067_43770219_43770353_135	VEGFA	EGC	1.65048	1.47352e-08	2.35984e-07
pep-nc-VLDLR-AS1	ENST00000648733_2425514_2493278_66	VLDLR-AS1	EGC	-1.55111	0.000104187	0.000618698
pep-nc-VPS9D1-AS1	ENST00000562298_89716560_89717553_288	VPS9D1-AS1	EGC	1.59587	1.43232e-06	1.40315e-05
pep-nc-ZNF667-AS1	ENST00000588158_56501808_56501984_177	ZNF667-AS1	EGC	-2.58852	4.4802e-12	1.49971e-10
pep2-nc-AC007126.1	ENST00000508202_13781713_13782132_420	AC007126.1	GC	-1.75812	0.00123476	0.00383253
pep1-nc-AC007126.1	ENST00000508202_13779479_13779955_477	AC007126.1	GC	-1.75812	0.00123476	0.00383253
pep-nc-AC008268.1	ENST00000425887_95668446_95668574_129	AC008268.1	GC	-3.7067	3.31689e-08	2.90672e-07
pep-nc-AC027612.3	ENST00000655443_91760587_91760709_123	AC027612.3	GC	-3.218	1.65072e-06	1.02759e-05
pep-nc-AC092636.1	ENST00000661235_96916089_96916154_66	AC092636.1	GC	1.00991	0.00303648	0.00835345
pep1-nc-AC093390.1	ENST00000426976_1827211_1827606_396	AC093390.1	GC	-1.86083	7.54758e-05	0.000323521
pep2-nc-AC093390.1	ENST00000426976_1828137_1828361_225	AC093390.1	GC	-1.86083	7.54758e-05	0.000323521
pep1-nc-AFAP1-AS1	ENST00000608442_7774862_7775083_222	AFAP1-AS1	GC	2.07297	2.72939e-06	1.62245e-05
pep3-nc-AIRN	ENST00000601203_160007374_160007502_129	AIRN	GC	1.1607	0.000272183	0.00101029
pep1-nc-AIRN	ENST00000601203_160005112_160005519_408	AIRN	GC	1.1607	0.000272183	0.00101029
pep2-nc-AIRN	ENST00000601203_160005494_160005598_105	AIRN	GC	1.1607	0.000272183	0.00101029
pep-nc-AL450992.2	ENST00000648930_151897246_151897323_78	AL450992.2	GC	1.16539	1.97429e-05	9.7366e-05
pep-nc-BLACE	ENST00000378120_155358179_155358613_435	BLACE	GC	1.151	0.0139743	0.031161
pep-nc-BPESC1	ENST00000418282_139124005_139124175_171	BPESC1	GC	1.50244	0.00407571	0.010781
pep-nc-C7orf65	ENST00000408988_47660769_47661167_399	C7orf65	GC	1.84724	0.00127431	0.00393473
pep-nc-CALML3-AS1	ENST00000543008_5510468_5510587_120	CALML3-AS1	GC	-2.67351	6.86491e-09	6.87e-08
pep2-nc-CASC15	ENST00000650782_21909472_21977456_267	CASC15	GC	1.10241	1.64545e-07	1.25273e-06
pep1-nc-CASC15	ENST00000444265_22056658_22063232_246	CASC15	GC	1.10241	1.64545e-07	1.25273e-06
pep3-nc-CASC19	ENST00000641523_127202114_127209000_318	CASC19	GC	2.34707	5.21352e-12	9.11967e-11
pep1-nc-CASC8	ENST00000501396_127323028_127420953_252	CASC8	GC	1.74594	7.65211e-09	7.56334e-08
pep-nc-CASC9	ENST00000675549_75351961_75352198_99	CASC9	GC	2.69049	1.07119e-12	2.10427e-11
pep2-nc-CCDC144NL-AS1	ENST00000577537_20902531_20902659_129	CCDC144NL-AS1	GC	2.43664	1.03487e-12	2.04012e-11
pep1-nc-CCDC144NL-AS1	ENST00000443508_20924491_20924604_114	CCDC144NL-AS1	GC	2.43664	1.03487e-12	2.04012e-11
pep2-nc-CDKN2B-AS1	ENST00000651588_22012155_22012412_258	CDKN2B-AS1	GC	-2.53303	5.04376e-15	1.4971e-13
pep1-nc-CDKN2B-AS1	ENST00000643286_22117628_22117825_198	CDKN2B-AS1	GC	-2.53303	5.04376e-15	1.4971e-13
pep1-u-CNN1	ENST00000535659_11538793_11539330_234	CNN1	GC	-2.41823	4.95001e-08	4.18875e-07
pep1-nc-DGCR5	ENST00000609630_19018176_19018436_261	DGCR5	GC	1.48827	3.19338e-06	1.87302e-05
pep-nc-FAM225B	ENST00000439875_113103627_113103701_75	FAM225B	GC	1.09061	1.28215e-05	6.58865e-05
pep-nc-FLG-AS1	ENST00000658099_152335181_152335285_105	FLG-AS1	GC	-2.19432	5.35189e-12	9.34704e-11
pep1-nc-FLJ12825	ENST00000515617_54058422_54118646_186	FLJ12825	GC	1.58161	1.99085e-07	1.48873e-06
pep-nc-FLJ42969	ENST00000653983_101052046_101075206_414	FLJ42969	GC	2.24494	2.79141e-06	1.65644e-05
pep-nc-GACAT2	ENST00000579368_8707106_8707354_249	GACAT2	GC	-1.53405	9.64396e-06	5.0993e-05
pep-nc-GATA2-AS1	ENST00000468377_128489391_128489849_459	GATA2-AS1	GC	1.28864	9.28451e-06	4.92502e-05
pep2-nc-GDNF-AS1	ENST00000637926_37951896_37952018_123	GDNF-AS1	GC	-1.21042	0.000909231	0.00293246
pep1-nc-GDNF-AS1	ENST00000637595_37814342_37814446_105	GDNF-AS1	GC	-1.21042	0.000909231	0.00293246
pep2-nc-HELLPAR	ENST00000626826_102206460_102206558_99	HELLPAR	GC	1.76256	3.20619e-14	8.24742e-13
pep14-nc-HELLPAR	ENST00000626826_102330263_102330352_90	HELLPAR	GC	1.76256	3.20619e-14	8.24742e-13
pep221-nc-HELLPAR	ENST00000626826_102394155_102394253_99	HELLPAR	GC	1.76256	3.20619e-14	8.24742e-13
pep-nc-HOXC-AS2	ENST00000604081_53994245_53994748_504	HOXC-AS2	GC	4.82011	1.68367e-51	7.50127e-48
pep1-nc-IGF2BP2-AS1	ENST00000296270_185717379_185717495_117	IGF2BP2-AS1	GC	1.94781	1.89911e-12	3.55544e-11
pep-nc-JAZF1-AS1	ENST00000436758_28217267_28240856_483	JAZF1-AS1	GC	-1.45645	1.00281e-07	7.96973e-07
pep12-nc-KCNQ1OT1	ENST00000597346_2689872_2689940_69	KCNQ1OT1	GC	1.47666	9.51941e-10	1.11376e-08
pep-nc-LEF1-AS1	ENST00000665040_108257520_108257846_327	LEF1-AS1	GC	1.29511	2.86401e-08	2.53666e-07
pep-alt-LIMS2	ENST00000409754_127642192_127644103_249	LIMS2	GC	-2.24463	1.45112e-15	4.72601e-14
pep-nc-LINC00092	ENST00000580908_96025426_96025566_141	LINC00092	GC	-1.5308	2.81406e-09	3.01817e-08
pep-nc-LINC00163	ENST00000434081_44991515_44991613_99	LINC00163	GC	-1.94972	1.21817e-05	6.29839e-05
pep1-nc-LINC00184	ENST00000429269_234633086_234633334_249	LINC00184	GC	1.99816	1.49392e-07	1.14637e-06
pep1-nc-LINC00309	ENST00000431020_64202999_64203328_129	LINC00309	GC	1.66216	0.00582463	0.0146588
pep-nc-LINC00319	ENST00000448049_43446641_43446895_255	LINC00319	GC	1.15156	0.00247976	0.00699645
pep1-nc-LINC00343	ENST00000415294_105707153_105707461_309	LINC00343	GC	2.14375	0.00379652	0.0101468
pep5-nc-LINC00343	ENST00000667534_105795959_105796135_177	LINC00343	GC	2.14375	0.00379652	0.0101468
pep-nc-LINC00365	ENST00000660467_30107375_30107449_75	LINC00365	GC	-2.24618	1.70458e-10	2.29716e-09
pep-nc-LINC00393	ENST00000648903_73593340_73593408_69	LINC00393	GC	2.5235	0.000146661	0.000584297
pep-nc-LINC00452	ENST00000426859_113898663_113901930_165	LINC00452	GC	1.74972	0.000375781	0.00134865
pep4-nc-LINC00461	ENST00000664240_88536173_88536379_207	LINC00461	GC	-1.57027	2.15555e-05	0.000105257
pep1-nc-LINC00470	ENST00000584090_1255140_1255190_51	LINC00470	GC	1.52142	0.00445816	0.0116529
pep3-nc-LINC00470	ENST00000658090_1302982_1303086_105	LINC00470	GC	1.52142	0.00445816	0.0116529
pep-nc-LINC00491	ENST00000505527_102609565_102609702_138	LINC00491	GC	1.49546	0.0220039	0.0457057
pep-nc-LINC00523	ENST00000360899_100671807_100672145_339	LINC00523	GC	1.74062	0.0132087	0.029714
pep2-nc-LINC00551	ENST00000607593_106626650_106626766_117	LINC00551	GC	-2.44198	1.45928e-07	1.12212e-06
pep-nc-LINC00565	ENST00000562710_113923861_113924499_639	LINC00565	GC	1.32952	7.33984e-06	3.97825e-05
pep3-nc-LINC00598	ENST00000617777_40195503_40195805_303	LINC00598	GC	1.01041	2.48911e-05	0.000119631
pep1-nc-LINC00624	ENST00000619867_147408592_147408678_87	LINC00624	GC	1.52298	2.97528e-15	9.12932e-14
pep4-nc-LINC00635	ENST00000667209_107854555_107854716_162	LINC00635	GC	2.40524	3.43544e-05	0.000159703
pep2-nc-LINC00641	ENST00000555688_21206762_21206848_87	LINC00641	GC	-1.29404	3.84857e-12	6.87512e-11
pep-nc-LINC00645	ENST00000557359_27638817_27638879_63	LINC00645	GC	1.92888	0.0117685	0.0269436
pep1-nc-LINC00665	ENST00000412740_36331488_36331643_156	LINC00665	GC	1.14912	0.000204365	0.000784921
pep2-nc-LINC00665	ENST00000591372_36326881_36327222_342	LINC00665	GC	1.14912	0.000204365	0.000784921
pep-nc-LINC00698	ENST00000465684_63124962_63125039_78	LINC00698	GC	1.98257	1.1146e-05	5.81824e-05
pep1-nc-LINC00702	ENST00000608792_4205193_4205252_60	LINC00702	GC	-1.12077	0.00187954	0.00552005
pep-nc-LINC00705	ENST00000417883_4661914_4662138_225	LINC00705	GC	1.42877	0.00320254	0.00874872
pep-nc-LINC00862	ENST00000367355_200343249_200368775_273	LINC00862	GC	1.75256	4.87164e-08	4.12714e-07
pep-nc-LINC00870	ENST00000664354_72203591_72203725_135	LINC00870	GC	1.65509	2.9668e-08	2.62158e-07
pep-nc-LINC00891	ENST00000627173_71705396_71705476_81	LINC00891	GC	-1.77781	4.85344e-09	4.99851e-08
pep-nc-LINC00896	ENST00000609602_20206520_20206678_159	LINC00896	GC	1.16153	4.29508e-06	2.44403e-05
pep2-nc-LINC00939	ENST00000502479_125964033_125964119_87	LINC00939	GC	2.4794	2.30213e-11	3.58374e-10
pep1-nc-LINC00943	ENST00000658458_126745777_126746838_348	LINC00943	GC	1.09792	9.2911e-05	0.000388561
pep2-nc-LINC00943	ENST00000662393_126744907_126745167_129	LINC00943	GC	1.09792	9.2911e-05	0.000388561
pep-nc-LINC00964	ENST00000657752_124868356_124910199_231	LINC00964	GC	-1.16355	0.0131639	0.0296313
pep3-nc-LINC01018	ENST00000657872_6583353_6583742_390	LINC01018	GC	-1.87689	3.85074e-05	0.000177142
pep4-nc-LINC01018	ENST00000659719_6585988_6586528_222	LINC01018	GC	-1.87689	3.85074e-05	0.000177142
pep2-nc-LINC01036	ENST00000657376_187444019_187444222_204	LINC01036	GC	2.20963	0.00053901	0.00185354
pep3-nc-LINC01036	ENST00000662036_187641251_187641418_168	LINC01036	GC	2.20963	0.00053901	0.00185354
pep1-nc-LINC01087	ENST00000431979_131637161_131637262_102	LINC01087	GC	3.60137	1.6383e-10	2.21655e-09
pep3-nc-LINC01102	ENST00000451400_104433283_104433606_324	LINC01102	GC	1.79329	0.000412981	0.00146715
pep2-nc-LINC01146	ENST00000659391_88044794_88096617_174	LINC01146	GC	3.14318	1.58839e-17	7.02059e-16
pep1-nc-LINC01153	ENST00000429809_121183875_121184000_126	LINC01153	GC	2.70456	0.000257333	0.000961985
pep-nc-LINC01210	ENST00000652948_137777678_137777833_156	LINC01210	GC	4.18175	4.97331e-10	6.15831e-09
pep3-nc-LINC01234	ENST00000669504_113705437_113705541_105	LINC01234	GC	6.62712	7.98556e-40	8.67758e-37
pep2-nc-LINC01234	ENST00000661760_113584002_113584121_120	LINC01234	GC	6.62712	7.98556e-40	8.67758e-37
pep-nc-LINC01287	ENST00000647863_153356436_153361202_201	LINC01287	GC	3.05539	2.45617e-08	2.20669e-07
pep1-nc-LINC01320	ENST00000661209_33891184_33891360_177	LINC01320	GC	1.77369	0.000768503	0.00252986
pep-nc-LINC01344	ENST00000653755_182120585_182120830_246	LINC01344	GC	1.20749	0.00988254	0.0231906
pep-nc-LINC01362	ENST00000419658_82952792_82996722_54	LINC01362	GC	1.89417	0.0022737	0.00649153
pep-nc-LINC01425	ENST00000430060_21748560_21748658_99	LINC01425	GC	1.69113	0.00883793	0.021034
pep-nc-LINC01435	ENST00000596263_107806006_107806176_171	LINC01435	GC	2.14444	0.000298797	0.00109846
pep-nc-LINC01443	ENST00000580967_14972427_14972627_201	LINC01443	GC	2.17115	0.000432279	0.00152755
pep1-nc-LINC01446	ENST00000380970_53765625_53765807_183	LINC01446	GC	3.01227	2.49505e-05	0.00011989
pep-nc-LINC01498	ENST00000502160_108479611_108479733_123	LINC01498	GC	1.90117	0.00140194	0.00427551
pep-nc-LINC01511	ENST00000653645_1355350_1379585_210	LINC01511	GC	2.8121	2.90254e-07	2.09284e-06
pep2-nc-LINC01544	ENST00000663426_61757469_61757606_138	LINC01544	GC	-1.11728	0.0120261	0.0274389
pep3-nc-LINC01544	ENST00000663426_61757642_61757701_60	LINC01544	GC	-1.11728	0.0120261	0.0274389
pep-nc-LINC01583	ENST00000558082_82096398_82097537_129	LINC01583	GC	3.1986	3.53593e-09	3.72778e-08
pep-nc-MAPT-IT1	ENST00000624111_45897063_45897386_324	MAPT-IT1	GC	-1.07727	0.0132805	0.0298436
pep-u-MC1R	ENST00000555427_89914959_89918952_456	MC1R	GC	1.24156	1.3801e-14	3.79318e-13
pep2-nc-MEF2C-AS1	ENST00000514092_89377295_89465959_222	MEF2C-AS1	GC	-2.12513	6.81934e-14	1.6666e-12
pep-nc-MIR497HG	ENST00000572453_7017617_7018180_564	MIR497HG	GC	-1.8593	8.72053e-17	3.41111e-15
pep-nc-MIR663AHG	ENST00000598451_26192186_26209080_129	MIR663AHG	GC	2.25805	1.53556e-09	1.73068e-08
pep2-nc-MIR7515HG	ENST00000585834_6634645_6634764_120	MIR7515HG	GC	2.36658	0.00504341	0.0129468
pep1-nc-PCA3	ENST00000642542_76737021_76737155_135	PCA3	GC	-1.2247	0.0064912	0.0160972
pep4-nc-PCAT1	ENST00000645490_126618106_126618213_108	PCAT1	GC	1.92811	2.80924e-14	7.3065e-13
pep2-nc-PCAT14	ENST00000626825_23546862_23546966_105	PCAT14	GC	3.55182	1.62492e-09	1.8231e-08
pep-alt-PLEKHS1	ENST00000354462_113774240_113775796_294	PLEKHS1	GC	1.57553	2.10924e-07	1.56805e-06
pep1-nc-POT1-AS1	ENST00000424515_125330348_125335271_75	POT1-AS1	GC	1.13097	3.17001e-07	2.26845e-06
pep2-nc-PRC1-AS1	ENST00000654370_90984455_90984694_240	PRC1-AS1	GC	1.11787	1.03292e-07	8.18707e-07
pep2-nc-PRKG1-AS1	ENST00000658196_52291671_52292339_669	PRKG1-AS1	GC	1.20399	0.000879195	0.00284609
pep1-nc-PRKG1-AS1	ENST00000657174_52242159_52265635_297	PRKG1-AS1	GC	1.20399	0.000879195	0.00284609
pep2-nc-PROX1-AS1	ENST00000608138_213841037_213841291_255	PROX1-AS1	GC	2.38921	4.44231e-09	4.59633e-08
pep2-nc-PVT1	ENST00000668619_128047554_128047724_171	PVT1	GC	1.62904	3.26138e-19	1.93481e-17
pep-nc-RAPGEF4-AS1	ENST00000430128_172677359_172677409_51	RAPGEF4-AS1	GC	1.42214	0.00527268	0.0134542
pep-nc-RN7SL368P	ENST00000473384_43660508_43660720_213	RN7SL368P	GC	1.74271	8.33859e-12	1.41366e-10
pep-nc-RNF217-AS1	ENST00000663732_124645130_124645360_231	RNF217-AS1	GC	-1.2915	7.08445e-06	3.85436e-05
pep-nc-RORB-AS1	ENST00000417576_74486243_74498434_240	RORB-AS1	GC	-1.8312	9.52626e-07	6.21229e-06
pep-nc-SIRPG-AS1	ENST00000456177_1648031_1648246_216	SIRPG-AS1	GC	1.68979	1.5688e-06	9.81117e-06
pep-u-SLC7A14	ENST00000231706_170527019_170585969_129	SLC7A14	GC	-1.81444	0.000104567	0.000432851
pep-u-TMEM74B	ENST00000381894_1183949_1184077_129	TMEM74B	GC	1.62725	1.135e-09	1.30666e-08
pep6-nc-TTTY14	ENST00000652699_19043729_19043851_123	TTTY14	GC	-1.60922	0.00131726	0.00404604
pep-nc-VCAN-AS1	ENST00000512090_83534143_83562083_84	VCAN-AS1	GC	2.03525	2.1289e-06	1.29487e-05
pep-nc-VPS9D1-AS1	ENST00000562298_89716560_89717553_288	VPS9D1-AS1	GC	1.79102	4.92251e-16	1.72551e-14
pep2-nc-WASF3-AS1	ENST00000585599_26640861_26640938_78	WASF3-AS1	GC	2.02593	5.49903e-05	0.000243199
pep-nc-WDFY3-AS2	ENST00000651069_84985331_84985567_237	WDFY3-AS2	GC	-1.00223	6.00998e-10	7.29797e-09
pep-nc-ZNF667-AS1	ENST00000588158_56501808_56501984_177	ZNF667-AS1	GC	-1.55325	3.85919e-10	4.87907e-09
pep-nc-FAM167A-AS1	ENST00000529305_11390664_11433963_216	FAM167A-AS1	Helicobacter_pylori	-3.34236	1.53362e-05	0.00474904
pep-nc-LINC00313	ENST00000418516_43462253_43464899_186	LINC00313	Helicobacter_pylori	-1.83316	0.000791192	0.0471566
pep-nc-LINC00491	ENST00000505527_102609565_102609702_138	LINC00491	Helicobacter_pylori	-3.62091	3.70959e-05	0.00815712
pep-nc-LINC00645	ENST00000557359_27638817_27638879_63	LINC00645	Helicobacter_pylori	-4.34597	8.64492e-05	0.0137468
pep-nc-LINC01287	ENST00000647863_153356436_153361202_201	LINC01287	Helicobacter_pylori	-2.81815	2.24952e-05	0.00590105
pep-nc-LINC01443	ENST00000580967_14972427_14972627_201	LINC01443	Helicobacter_pylori	-3.9846	3.24806e-06	0.00167466
pep1-nc-LINC01446	ENST00000380970_53765625_53765807_183	LINC01446	Helicobacter_pylori	-3.38595	0.000620042	0.0416999
pep-nc-MIR663AHG	ENST00000598451_26192186_26209080_129	MIR663AHG	Helicobacter_pylori	-1.98432	4.67896e-05	0.00923008
pep2-nc-PCAT14	ENST00000626825_23546862_23546966_105	PCAT14	Helicobacter_pylori	-4.04794	3.21269e-08	6.96393e-05
pep1-nc-PLAC4	ENST00000623119_41175782_41175832_51	PLAC4	Helicobacter_pylori	-1.87663	3.6823e-06	0.00178418
pep-nc-CALML3-AS1	ENST00000543008_5510468_5510587_120	CALML3-AS1	metastasis	3.81534	4.65978e-07	0.000734101
pep1-nc-CASC8	ENST00000501396_127323028_127420953_252	CASC8	metastasis	2.92463	0.000206649	0.0372525
pep-nc-LINC00565	ENST00000562710_113923861_113924499_639	LINC00565	metastasis	1.78504	0.000303344	0.047551
pep-nc-AC011518.1	ENST00000592668_32105123_32105176_54	AC011518.1	recurrence	1.62402	0.000441331	0.0184352
pep-nc-CLDN10-AS1	ENST00000416909_95479491_95479544_54	CLDN10-AS1	recurrence	1.13264	0.00161197	0.0378509
pep-u-DLX1	ENST00000361609_172084760_172085372_183	DLX1	recurrence	-1.02211	0.000558964	0.0211386
pep-nc-FLG-AS1	ENST00000658099_152335181_152335285_105	FLG-AS1	recurrence	1.22782	5.90964e-07	0.000263929
pep-nc-FLJ42969	ENST00000653983_101052046_101075206_414	FLJ42969	recurrence	1.13227	0.00126554	0.0329571
pep3-nc-LINC00208	ENST00000304233_11577228_11578474_195	LINC00208	recurrence	2.04678	0.00209248	0.0436866
pep1-nc-LINC00309	ENST00000431020_64202999_64203328_129	LINC00309	recurrence	1.1678	0.00193312	0.0416492
pep-nc-LINC00384	ENST00000437721_30155014_30155232_219	LINC00384	recurrence	1.23199	1.57023e-05	0.00258746
pep4-nc-LINC00461	ENST00000664240_88536173_88536379_207	LINC00461	recurrence	1.03917	0.000176318	0.0109563
pep-nc-LINC00507	ENST00000670020_127942509_127942574_66	LINC00507	recurrence	1.64033	0.000981669	0.0290258
pep-nc-LINC00705	ENST00000417883_4661914_4662138_225	LINC00705	recurrence	1.17125	0.000250238	0.0133087
pep-nc-LINC01015	ENST00000434657_29531169_29531291_123	LINC01015	recurrence	1.66515	0.000729008	0.0245284
pep-nc-LINC01107	ENST00000446979_238511185_238511448_264	LINC01107	recurrence	1.09493	0.00033752	0.0159064
pep2-nc-LINC01159	ENST00000433433_104867090_104867164_75	LINC01159	recurrence	2.25911	2.77392e-08	2.9952e-05
pep-nc-LINC01282	ENST00000648247_39371826_39376632_171	LINC01282	recurrence	1.7791	0.000320738	0.0153425
pep1-nc-MAPT-AS1	ENST00000634876_45826113_45826196_84	MAPT-AS1	recurrence	1.40681	5.03801e-05	0.00521107
pep2-nc-MAPT-AS1	ENST00000649665_45841832_45842092_261	MAPT-AS1	recurrence	1.40681	5.03801e-05	0.00521107
pep2-nc-PRKG1-AS1	ENST00000658196_52291671_52292339_669	PRKG1-AS1	recurrence	1.04393	8.09472e-05	0.00683675
pep1-nc-PRKG1-AS1	ENST00000657174_52242159_52265635_297	PRKG1-AS1	recurrence	1.04393	8.09472e-05	0.00683675
pep-nc-RN7SL443P	ENST00000464331_44007325_44007426_102	RN7SL443P	recurrence	1.01852	0.000850417	0.0271469
pep5-nc-TRHDE-AS1	ENST00000667465_72251783_72251968_186	TRHDE-AS1	recurrence	1.92908	4.74533e-07	0.000229056
