# Supplementary material for: Comprehensive discovery and functional characterization of the noncanonical proteome
Source: Cell Res. 2025 Jan 10;35(3):186–204. doi: 10.1038/s41422-024-01059-3 (PMC11909191; doi:10.1038/s41422-024-01059-3)
Supplement: Supplementary file 17 — Table S9 [file 41422_2024_1059_MOESM17_ESM.xlsx]

## Sheet: Sheet1
Supplementary Information, Table S9. Analysis of the association between the gene from which onhit peptides are derived and the stage of gastric cancer
These tables contain screening onhit peptide-derived genes associated with gastric cancer stage from STAD in TCGA database. Specific information includes onhit peptides name, ORF IDs, gene to which peptides belong, associated stage, expression fold change and p value and adjusted p value.
Pep_name	ORF_ID	gene	stage	log2FoldChange	pvalue	adjusted.pvalue
pep-nc-A1BG-AS1	ENST00000593374_58354025_58354072_48	A1BG-AS1	T1	-1.28232	5.08428e-07	4.45773e-06
pep1-nc-AFAP1-AS1	ENST00000608442_7774862_7775083_222	AFAP1-AS1	T1	3.06547	9.51485e-08	9.82312e-07
pep-nc-BLACE	ENST00000378120_155358179_155358613_435	BLACE	T1	1.25212	0.0186238	0.0447324
pep-nc-C21orf62-AS1	ENST00000382375_32797015_32797224_210	C21orf62-AS1	T1	-1.31879	3.15356e-07	2.892e-06
pep4-nc-C5orf64	ENST00000667197_61792518_61792685_168	C5orf64	T1	-1.73643	0.0114927	0.0297576
pep1-nc-C5orf64	ENST00000313303_61706141_61706344_204	C5orf64	T1	-1.73643	0.0114927	0.0297576
pep1-nc-CDKN2B-AS1	ENST00000643286_22117628_22117825_198	CDKN2B-AS1	T1	-2.76074	2.93734e-05	0.000167017
pep2-nc-CDKN2B-AS1	ENST00000651588_22012155_22012412_258	CDKN2B-AS1	T1	-2.76074	2.93734e-05	0.000167017
pep1-u-CNN1	ENST00000535659_11538793_11539330_234	CNN1	T1	-6.49011	5.99349e-33	6.46742e-30
pep2-nc-CRNDE	ENST00000657142_54927465_54927590_126	CRNDE	T1	1.03243	0.0141378	0.035445
pep-nc-CTBP1-AS	ENST00000625256_1210407_1212117_303	CTBP1-AS	T1	1.19408	2.30507e-07	2.17834e-06
pep-nc-DACT3-AS1	ENST00000500689_46661564_46661743_180	DACT3-AS1	T1	-1.15288	0.00284497	0.0090635
pep-u-DENND5A	ENST00000680554_9265829_9265954_126	DENND5A	T1	-1.53391	6.59237e-07	5.64244e-06
pep-nc-DNM3OS	ENST00000417354_172144677_172144787_111	DNM3OS	T1	-1.7173	1.1949e-06	9.60369e-06
pep1-nc-FAM66C	ENST00000454799_8188006_8188176_171	FAM66C	T1	-1.54875	6.40519e-07	5.50163e-06
pep2-nc-GDNF-AS1	ENST00000637926_37951896_37952018_123	GDNF-AS1	T1	-1.22484	0.0187574	0.0449829
pep1-nc-GDNF-AS1	ENST00000637595_37814342_37814446_105	GDNF-AS1	T1	-1.22484	0.0187574	0.0449829
pep1-nc-HULC	ENST00000503668_8652209_8653578_216	HULC	T1	1.85175	0.00328097	0.0102149
pep1-nc-IGF2BP2-AS1	ENST00000296270_185717379_185717495_117	IGF2BP2-AS1	T1	1.65527	0.0005787	0.00228554
pep-u-IQSEC3	ENST00000382841_77399_77650_252	IQSEC3	T1	-2.24676	5.12017e-10	8.58815e-09
pep12-nc-KCNQ1OT1	ENST00000597346_2689872_2689940_69	KCNQ1OT1	T1	1.43583	1.43943e-07	1.41873e-06
pep-alt-LIMS2	ENST00000409754_127642192_127644103_249	LIMS2	T1	-4.16167	4.20872e-25	1.08514e-22
pep-nc-LINC00092	ENST00000580908_96025426_96025566_141	LINC00092	T1	-2.9425	2.84006e-30	1.97012e-27
pep-nc-LINC00163	ENST00000434081_44991515_44991613_99	LINC00163	T1	-3.45133	3.75144e-07	3.38594e-06
pep1-nc-LINC00184	ENST00000429269_234633086_234633334_249	LINC00184	T1	1.51256	0.00012119	0.000581501
pep-nc-LINC00319	ENST00000448049_43446641_43446895_255	LINC00319	T1	1.95707	0.000385253	0.00160348
pep4-nc-LINC00461	ENST00000664240_88536173_88536379_207	LINC00461	T1	-2.06442	0.00159767	0.00552895
pep3-nc-LINC00470	ENST00000658090_1302982_1303086_105	LINC00470	T1	1.82958	0.00899006	0.0241473
pep1-nc-LINC00470	ENST00000584090_1255140_1255190_51	LINC00470	T1	1.82958	0.00899006	0.0241473
pep1-nc-LINC00472	ENST00000625013_71376420_71376545_126	LINC00472	T1	-1.35783	0.00116442	0.00421066
pep1-nc-LINC00624	ENST00000619867_147408592_147408678_87	LINC00624	T1	1.63	1.15396e-09	1.81439e-08
pep-nc-LINC00891	ENST00000627173_71705396_71705476_81	LINC00891	T1	-3.86736	2.31146e-22	3.60131e-20
pep-nc-LINC00896	ENST00000609602_20206520_20206678_159	LINC00896	T1	1.47276	1.47757e-05	9.13605e-05
pep2-nc-LINC01097	ENST00000628853_13527817_13528178_108	LINC01097	T1	-2.74032	0.00140216	0.00494696
pep2-nc-LINC01550	ENST00000499006_97969383_97969514_132	LINC01550	T1	-1.78988	5.76583e-10	9.60477e-09
pep-nc-MAPT-IT1	ENST00000624111_45897063_45897386_324	MAPT-IT1	T1	-2.01547	0.0082354	0.02242
pep-u-MC1R	ENST00000555427_89914959_89918952_456	MC1R	T1	1.3874	1.0614e-08	1.37013e-07
pep2-nc-MEG3	ENST00000522771_100847673_100847774_102	MEG3	T1	-1.1471	0.0122748	0.031412
pep-nc-MIR497HG	ENST00000572453_7017617_7018180_564	MIR497HG	T1	-3.2387	2.84956e-20	3.00804e-18
pep-nc-PACRG-AS1	ENST00000655608_163322774_163322941_168	PACRG-AS1	T1	-2.01311	0.0192868	0.0460779
pep1-nc-PCA3	ENST00000642542_76737021_76737155_135	PCA3	T1	-2.58526	9.1925e-05	0.000457662
pep2-nc-PCAT14	ENST00000626825_23546862_23546966_105	PCAT14	T1	3.15506	3.10414e-06	2.26949e-05
pep-alt-PLEKHS1	ENST00000354462_113774240_113775796_294	PLEKHS1	T1	1.63623	0.0040971	0.0123584
pep2-nc-PROX1-AS1	ENST00000608138_213841037_213841291_255	PROX1-AS1	T1	2.19494	0.00580859	0.0166409
pep2-nc-PVT1	ENST00000668619_128047554_128047724_171	PVT1	T1	2.0679	1.39589e-18	1.11422e-16
pep-u-SLC7A14	ENST00000231706_170527019_170585969_129	SLC7A14	T1	-4.72698	8.73093e-13	2.49144e-11
pep-u-TMEM74B	ENST00000381894_1183949_1184077_129	TMEM74B	T1	1.7998	1.76601e-06	1.36988e-05
pep-nc-UMODL1-AS1	ENST00000329015_42103213_42103401_189	UMODL1-AS1	T1	-1.45768	0.0157394	0.0387794
pep-u-VEGFA	ENST00000372067_43770219_43770353_135	VEGFA	T1	1.65398	1.15149e-08	1.47078e-07
pep1-nc-AFAP1-AS1	ENST00000608442_7774862_7775083_222	AFAP1-AS1	T2	2.32439	1.8379e-06	1.33363e-05
pep1-nc-AIRN	ENST00000601203_160005112_160005519_408	AIRN	T2	1.01837	0.00330184	0.00985218
pep3-nc-AIRN	ENST00000601203_160007374_160007502_129	AIRN	T2	1.01837	0.00330184	0.00985218
pep2-nc-AIRN	ENST00000601203_160005494_160005598_105	AIRN	T2	1.01837	0.00330184	0.00985218
pep-nc-BLACE	ENST00000378120_155358179_155358613_435	BLACE	T2	1.28254	0.0129557	0.0315811
pep-nc-BPESC1	ENST00000418282_139124005_139124175_171	BPESC1	T2	1.73641	0.00324168	0.00969911
pep-nc-C7orf65	ENST00000408988_47660769_47661167_399	C7orf65	T2	1.43639	0.0139938	0.0337067
pep1-nc-CDKN2B-AS1	ENST00000643286_22117628_22117825_198	CDKN2B-AS1	T2	-2.42875	1.19675e-08	1.47679e-07
pep2-nc-CDKN2B-AS1	ENST00000651588_22012155_22012412_258	CDKN2B-AS1	T2	-2.42875	1.19675e-08	1.47679e-07
pep1-u-CNN1	ENST00000535659_11538793_11539330_234	CNN1	T2	-2.59387	7.24275e-08	7.38606e-07
pep1-nc-DGCR5	ENST00000609630_19018176_19018436_261	DGCR5	T2	1.60184	3.74504e-06	2.54074e-05
pep-nc-FAM225B	ENST00000439875_113103627_113103701_75	FAM225B	T2	1.21328	1.47501e-05	8.62861e-05
pep2-nc-GDNF-AS1	ENST00000637926_37951896_37952018_123	GDNF-AS1	T2	-1.26606	0.00235173	0.00739953
pep1-nc-GDNF-AS1	ENST00000637595_37814342_37814446_105	GDNF-AS1	T2	-1.26606	0.00235173	0.00739953
pep1-nc-HULC	ENST00000503668_8652209_8653578_216	HULC	T2	1.52795	0.00371693	0.0108998
pep1-nc-IGF2BP2-AS1	ENST00000296270_185717379_185717495_117	IGF2BP2-AS1	T2	1.54034	9.713e-07	7.55387e-06
pep12-nc-KCNQ1OT1	ENST00000597346_2689872_2689940_69	KCNQ1OT1	T2	1.32738	1.89183e-06	1.36629e-05
pep-alt-LIMS2	ENST00000409754_127642192_127644103_249	LIMS2	T2	-2.47108	1.33672e-15	7.91323e-14
pep-nc-LINC00092	ENST00000580908_96025426_96025566_141	LINC00092	T2	-1.58103	2.16012e-09	3.1573e-08
pep-nc-LINC00163	ENST00000434081_44991515_44991613_99	LINC00163	T2	-2.34105	1.53272e-06	1.13391e-05
pep1-nc-LINC00184	ENST00000429269_234633086_234633334_249	LINC00184	T2	2.34563	5.96766e-07	4.86568e-06
pep4-nc-LINC00461	ENST00000664240_88536173_88536379_207	LINC00461	T2	-1.44303	0.00103902	0.00365803
pep1-nc-LINC00624	ENST00000619867_147408592_147408678_87	LINC00624	T2	1.37066	3.89134e-09	5.34145e-08
pep-nc-LINC00891	ENST00000627173_71705396_71705476_81	LINC00891	T2	-1.74831	5.02997e-07	4.19598e-06
pep-nc-MAPT-IT1	ENST00000624111_45897063_45897386_324	MAPT-IT1	T2	-1.29012	0.00453837	0.012943
pep-u-MC1R	ENST00000555427_89914959_89918952_456	MC1R	T2	1.15268	4.21579e-11	9.05302e-10
pep-nc-MIR497HG	ENST00000572453_7017617_7018180_564	MIR497HG	T2	-1.89792	4.8146e-15	2.46066e-13
pep2-nc-PCAT14	ENST00000626825_23546862_23546966_105	PCAT14	T2	2.3478	2.62179e-05	0.000144425
pep-alt-PLEKHS1	ENST00000354462_113774240_113775796_294	PLEKHS1	T2	1.17445	0.00232519	0.00732879
pep2-nc-PROX1-AS1	ENST00000608138_213841037_213841291_255	PROX1-AS1	T2	3.2014	2.9869e-08	3.34649e-07
pep2-nc-PVT1	ENST00000668619_128047554_128047724_171	PVT1	T2	1.29065	5.40699e-11	1.13332e-09
pep-u-SLC7A14	ENST00000231706_170527019_170585969_129	SLC7A14	T2	-2.06741	5.88755e-05	0.000296168
pep-u-TMEM74B	ENST00000381894_1183949_1184077_129	TMEM74B	T2	1.52177	1.45643e-08	1.76249e-07
pep6-nc-TTTY14	ENST00000652699_19043729_19043851_123	TTTY14	T2	-1.56672	0.00578342	0.0158843
pep1-nc-AFAP1-AS1	ENST00000608442_7774862_7775083_222	AFAP1-AS1	T3	1.78076	0.000106666	0.000373289
pep-nc-BLACE	ENST00000378120_155358179_155358613_435	BLACE	T3	1.27593	0.011879	0.024528
pep-nc-BPESC1	ENST00000418282_139124005_139124175_171	BPESC1	T3	1.44693	0.00463722	0.0107418
pep1-nc-C16orf97	ENST00000566628_52026371_52051821_282	C16orf97	T3	2.07447	0.0269246	0.0499779
pep-nc-C7orf65	ENST00000408988_47660769_47661167_399	C7orf65	T3	2.13683	0.00016967	0.000565135
pep1-nc-CASC15	ENST00000444265_22056658_22063232_246	CASC15	T3	1.13324	9.60069e-09	7.60726e-08
pep2-nc-CASC15	ENST00000650782_21909472_21977456_267	CASC15	T3	1.13324	9.60069e-09	7.60726e-08
pep1-nc-CDKN2B-AS1	ENST00000643286_22117628_22117825_198	CDKN2B-AS1	T3	-2.67992	1.04095e-14	2.39396e-13
pep2-nc-CDKN2B-AS1	ENST00000651588_22012155_22012412_258	CDKN2B-AS1	T3	-2.67992	1.04095e-14	2.39396e-13
pep1-u-CNN1	ENST00000535659_11538793_11539330_234	CNN1	T3	-2.24463	1.13267e-06	6.08478e-06
pep1-nc-DGCR5	ENST00000609630_19018176_19018436_261	DGCR5	T3	1.71023	1.45662e-07	9.28223e-07
pep-nc-FAM167A-AS1	ENST00000529305_11390664_11433963_216	FAM167A-AS1	T3	-1.31682	0.00840589	0.0180863
pep-nc-FAM225B	ENST00000439875_113103627_113103701_75	FAM225B	T3	1.14114	2.19042e-06	1.11048e-05
pep2-nc-GDNF-AS1	ENST00000637926_37951896_37952018_123	GDNF-AS1	T3	-1.16101	0.00182132	0.00469887
pep1-nc-GDNF-AS1	ENST00000637595_37814342_37814446_105	GDNF-AS1	T3	-1.16101	0.00182132	0.00469887
pep-nc-GRID1-AS1	ENST00000443311_85605437_85606258_138	GRID1-AS1	T3	1.52379	0.014545	0.0292224
pep1-nc-HULC	ENST00000503668_8652209_8653578_216	HULC	T3	1.54757	0.000210891	0.000686457
pep1-nc-IGF2BP2-AS1	ENST00000296270_185717379_185717495_117	IGF2BP2-AS1	T3	2.16022	1.16269e-12	1.88156e-11
pep12-nc-KCNQ1OT1	ENST00000597346_2689872_2689940_69	KCNQ1OT1	T3	1.65074	2.7901e-11	3.50535e-10
pep-u-KRBOX1	ENST00000418176_42937697_42937924_228	KRBOX1	T3	-1.33373	8.88036e-05	0.000317043
pep-alt-LIMS2	ENST00000409754_127642192_127644103_249	LIMS2	T3	-2.05012	6.89993e-12	9.70324e-11
pep-nc-LINC00092	ENST00000580908_96025426_96025566_141	LINC00092	T3	-1.31836	3.88419e-07	2.27961e-06
pep-nc-LINC00163	ENST00000434081_44991515_44991613_99	LINC00163	T3	-1.65856	0.000311943	0.000974891
pep1-nc-LINC00184	ENST00000429269_234633086_234633334_249	LINC00184	T3	2.05763	1.25146e-07	8.06504e-07
pep-nc-LINC00319	ENST00000448049_43446641_43446895_255	LINC00319	T3	1.21072	0.00141277	0.00374848
pep4-nc-LINC00461	ENST00000664240_88536173_88536379_207	LINC00461	T3	-1.45935	0.000126513	0.00043536
pep3-nc-LINC00470	ENST00000658090_1302982_1303086_105	LINC00470	T3	1.72783	0.00137362	0.00365576
pep1-nc-LINC00470	ENST00000584090_1255140_1255190_51	LINC00470	T3	1.72783	0.00137362	0.00365576
pep1-nc-LINC00624	ENST00000619867_147408592_147408678_87	LINC00624	T3	1.46131	2.85983e-15	7.09772e-14
pep-nc-LINC00891	ENST00000627173_71705396_71705476_81	LINC00891	T3	-1.70528	4.15503e-09	3.52677e-08
pep-nc-LINC00896	ENST00000609602_20206520_20206678_159	LINC00896	T3	1.08152	2.75188e-05	0.00011069
pep-u-MC1R	ENST00000555427_89914959_89918952_456	MC1R	T3	1.32673	5.57855e-16	1.5516e-14
pep-nc-MIR497HG	ENST00000572453_7017617_7018180_564	MIR497HG	T3	-1.68432	3.50206e-12	5.21004e-11
pep2-nc-MIR7515HG	ENST00000585834_6634645_6634764_120	MIR7515HG	T3	2.73926	0.00075891	0.00215127
pep1-nc-PCA3	ENST00000642542_76737021_76737155_135	PCA3	T3	-1.22926	0.00800938	0.0173421
pep2-nc-PCAT14	ENST00000626825_23546862_23546966_105	PCAT14	T3	3.6757	8.61878e-10	8.35388e-09
pep-alt-PLEKHS1	ENST00000354462_113774240_113775796_294	PLEKHS1	T3	1.76282	6.75414e-08	4.58556e-07
pep2-nc-PROX1-AS1	ENST00000608138_213841037_213841291_255	PROX1-AS1	T3	2.89858	1.93835e-07	1.20794e-06
pep2-nc-PVT1	ENST00000668619_128047554_128047724_171	PVT1	T3	1.6899	4.3119e-22	3.12872e-20
pep-u-SLC7A14	ENST00000231706_170527019_170585969_129	SLC7A14	T3	-1.55461	0.00182969	0.00471966
pep-u-TMEM74B	ENST00000381894_1183949_1184077_129	TMEM74B	T3	1.84597	4.38552e-10	4.45892e-09
pep6-nc-TTTY14	ENST00000652699_19043729_19043851_123	TTTY14	T3	-1.68751	0.000904968	0.00251928
pep-nc-UMODL1-AS1	ENST00000329015_42103213_42103401_189	UMODL1-AS1	T3	-1.23903	0.00482273	0.0111149
pep-nc-WDFY3-AS2	ENST00000651069_84985331_84985567_237	WDFY3-AS2	T3	-1.049	6.39027e-10	6.3209e-09
pep1-nc-AFAP1-AS1	ENST00000608442_7774862_7775083_222	AFAP1-AS1	T4	2.12584	2.04758e-06	1.08908e-05
pep1-nc-CDKN2B-AS1	ENST00000643286_22117628_22117825_198	CDKN2B-AS1	T4	-2.32037	6.443e-09	5.59099e-08
pep2-nc-CDKN2B-AS1	ENST00000651588_22012155_22012412_258	CDKN2B-AS1	T4	-2.32037	6.443e-09	5.59099e-08
pep1-u-CNN1	ENST00000535659_11538793_11539330_234	CNN1	T4	-2.29353	6.91419e-07	4.0461e-06
pep1-nc-FAM66C	ENST00000454799_8188006_8188176_171	FAM66C	T4	-1.03128	7.80522e-06	3.69278e-05
pep2-nc-GDNF-AS1	ENST00000637926_37951896_37952018_123	GDNF-AS1	T4	-1.20565	0.000891087	0.00264008
pep1-nc-GDNF-AS1	ENST00000637595_37814342_37814446_105	GDNF-AS1	T4	-1.20565	0.000891087	0.00264008
pep1-nc-HULC	ENST00000503668_8652209_8653578_216	HULC	T4	1.67069	0.0016076	0.00445986
pep1-nc-IGF2BP2-AS1	ENST00000296270_185717379_185717495_117	IGF2BP2-AS1	T4	1.78191	4.61403e-10	4.91682e-09
pep12-nc-KCNQ1OT1	ENST00000597346_2689872_2689940_69	KCNQ1OT1	T4	1.30021	3.53288e-08	2.68628e-07
pep-alt-LIMS2	ENST00000409754_127642192_127644103_249	LIMS2	T4	-2.14385	8.55325e-12	1.25167e-10
pep-nc-LINC00092	ENST00000580908_96025426_96025566_141	LINC00092	T4	-1.62868	8.72996e-11	1.06673e-09
pep-nc-LINC00163	ENST00000434081_44991515_44991613_99	LINC00163	T4	-1.84806	0.000100973	0.000376334
pep1-nc-LINC00184	ENST00000429269_234633086_234633334_249	LINC00184	T4	1.56769	1.00352e-05	4.64461e-05
pep-nc-LINC00319	ENST00000448049_43446641_43446895_255	LINC00319	T4	1.0599	0.0142371	0.0304231
pep4-nc-LINC00461	ENST00000664240_88536173_88536379_207	LINC00461	T4	-1.70704	5.33837e-06	2.61318e-05
pep3-nc-LINC00470	ENST00000658090_1302982_1303086_105	LINC00470	T4	1.40351	0.0141271	0.0302219
pep1-nc-LINC00470	ENST00000584090_1255140_1255190_51	LINC00470	T4	1.40351	0.0141271	0.0302219
pep1-nc-LINC00624	ENST00000619867_147408592_147408678_87	LINC00624	T4	1.42865	3.86586e-16	1.16999e-14
pep-nc-LINC00891	ENST00000627173_71705396_71705476_81	LINC00891	T4	-1.62216	1.02484e-07	7.04952e-07
pep-nc-LINC00896	ENST00000609602_20206520_20206678_159	LINC00896	T4	1.36537	6.36532e-07	3.75863e-06
pep-nc-MAPT-IT1	ENST00000624111_45897063_45897386_324	MAPT-IT1	T4	-1.33834	0.00286256	0.00741282
pep-u-MC1R	ENST00000555427_89914959_89918952_456	MC1R	T4	1.1991	7.19431e-13	1.26688e-11
pep-nc-MIR497HG	ENST00000572453_7017617_7018180_564	MIR497HG	T4	-1.93566	2.93862e-16	9.07274e-15
pep2-nc-PCAT14	ENST00000626825_23546862_23546966_105	PCAT14	T4	2.21198	4.72021e-05	0.000189191
pep-alt-PLEKHS1	ENST00000354462_113774240_113775796_294	PLEKHS1	T4	1.53341	9.57341e-06	4.4443e-05
pep2-nc-PROX1-AS1	ENST00000608138_213841037_213841291_255	PROX1-AS1	T4	2.14947	7.37351e-05	0.00028335
pep2-nc-PVT1	ENST00000668619_128047554_128047724_171	PVT1	T4	1.7418	1.79555e-15	4.88013e-14
pep-u-SLC7A14	ENST00000231706_170527019_170585969_129	SLC7A14	T4	-1.82225	0.000191499	0.000671148
pep-u-TMEM74B	ENST00000381894_1183949_1184077_129	TMEM74B	T4	1.24416	1.70808e-06	9.24055e-06
pep-nc-TP53TG1	ENST00000661943_87323115_87323252_138	TP53TG1	T4	-1.08088	3.57538e-09	3.24302e-08
pep6-nc-TTTY14	ENST00000652699_19043729_19043851_123	TTTY14	T4	-1.66767	0.00249543	0.00657483
pep-nc-UMODL1-AS1	ENST00000329015_42103213_42103401_189	UMODL1-AS1	T4	-1.53453	0.000484807	0.00153197
pep-nc-WDFY3-AS2	ENST00000651069_84985331_84985567_237	WDFY3-AS2	T4	-1.06323	1.31543e-10	1.56131e-09
pep-nc-BLACE	ENST00000378120_155358179_155358613_435	BLACE	Tx	2.08861	0.0112764	0.0399066
pep-nc-BPESC1	ENST00000418282_139124005_139124175_171	BPESC1	Tx	2.57526	0.00743714	0.028809
pep-nc-C21orf62-AS1	ENST00000382375_32797015_32797224_210	C21orf62-AS1	Tx	-1.20585	0.000209698	0.00159642
pep1-nc-CASC15	ENST00000444265_22056658_22063232_246	CASC15	Tx	1.75958	5.89273e-11	4.06431e-09
pep2-nc-CASC15	ENST00000650782_21909472_21977456_267	CASC15	Tx	1.75958	5.89273e-11	4.06431e-09
pep1-nc-CDKN2B-AS1	ENST00000643286_22117628_22117825_198	CDKN2B-AS1	Tx	-2.92633	0.00188197	0.00964639
pep2-nc-CDKN2B-AS1	ENST00000651588_22012155_22012412_258	CDKN2B-AS1	Tx	-2.92633	0.00188197	0.00964639
pep1-u-CNN1	ENST00000535659_11538793_11539330_234	CNN1	Tx	-2.89348	0.000234973	0.00175171
pep-nc-FAM225B	ENST00000439875_113103627_113103701_75	FAM225B	Tx	1.27147	0.0101745	0.0368057
pep1-nc-FAM66C	ENST00000454799_8188006_8188176_171	FAM66C	Tx	-1.10378	0.00747395	0.028913
pep2-nc-GDNF-AS1	ENST00000637926_37951896_37952018_123	GDNF-AS1	Tx	-1.48951	0.010047	0.0364533
pep1-nc-GDNF-AS1	ENST00000637595_37814342_37814446_105	GDNF-AS1	Tx	-1.48951	0.010047	0.0364533
pep1-nc-IGF2BP2-AS1	ENST00000296270_185717379_185717495_117	IGF2BP2-AS1	Tx	1.86361	0.00231562	0.0113867
pep-alt-LIMS2	ENST00000409754_127642192_127644103_249	LIMS2	Tx	-2.84677	2.11428e-06	3.47242e-05
pep-nc-LINC00092	ENST00000580908_96025426_96025566_141	LINC00092	Tx	-1.71765	1.55591e-06	2.6529e-05
pep-nc-LINC00163	ENST00000434081_44991515_44991613_99	LINC00163	Tx	-3.28328	0.0001913	0.00148484
pep1-nc-LINC00184	ENST00000429269_234633086_234633334_249	LINC00184	Tx	2.21693	0.00484404	0.0205248
pep1-nc-LINC00472	ENST00000625013_71376420_71376545_126	LINC00472	Tx	-1.43596	0.00515043	0.0215743
pep1-nc-LINC00624	ENST00000619867_147408592_147408678_87	LINC00624	Tx	1.66085	8.02727e-05	0.000725678
pep-nc-LINC00891	ENST00000627173_71705396_71705476_81	LINC00891	Tx	-1.94894	0.000113453	0.000960446
pep-nc-LINC01547	ENST00000397841_44934248_44934995_183	LINC01547	Tx	-1.32844	8.85526e-11	5.77248e-09
pep-nc-MAPT-IT1	ENST00000624111_45897063_45897386_324	MAPT-IT1	Tx	-3.20488	0.00194207	0.00989503
pep-nc-MIR497HG	ENST00000572453_7017617_7018180_564	MIR497HG	Tx	-1.5534	0.00262436	0.0125562
pep2-nc-PVT1	ENST00000668619_128047554_128047724_171	PVT1	Tx	1.15015	0.000288711	0.0020729
pep-u-TMEM74B	ENST00000381894_1183949_1184077_129	TMEM74B	Tx	1.32983	0.00597913	0.0242311
pep6-nc-TTTY14	ENST00000652699_19043729_19043851_123	TTTY14	Tx	-2.98656	0.00268301	0.0127653
