# Supplementary material for: Comprehensive discovery and functional characterization of the noncanonical proteome
Source: Cell Res. 2025 Jan 10;35(3):186–204. doi: 10.1038/s41422-024-01059-3 (PMC11909191; doi:10.1038/s41422-024-01059-3)
Supplement: Supplementary file 18 — Table S10 [file 41422_2024_1059_MOESM18_ESM.xlsx]

## Sheet: S10
Supplementary Information, Table S10. Analysis of the association between the gene from which onhit peptides are derived and gastric cancer pathology
These tables contain screening onhit peptide-derived genes associated with gastric cancer pathological classification from STAD in TCGA database. Specific information includes onhit peptides name, ORF IDs, gene to which peptides belong, associated pathological, expression fold change and p value and adjusted p value.
Pep_name	ORF_ID	gene	Diagnoses	log2FoldChange	pvalue	adjusted.pvalue
在·	ENST00000608442_7774862_7775083_222	AFAP1-AS1	diffuse	1.55317	0.000853272	0.0033284
pep3-nc-AIRN	ENST00000601203_160007374_160007502_129	AIRN	diffuse	1.16962	0.00134168	0.00489301
pep2-nc-AIRN	ENST00000601203_160005494_160005598_105	AIRN	diffuse	1.16962	0.00134168	0.00489301
pep1-nc-AIRN	ENST00000601203_160005112_160005519_408	AIRN	diffuse	1.16962	0.00134168	0.00489301
pep-nc-BLACE	ENST00000378120_155358179_155358613_435	BLACE	diffuse	1.64129	0.00354423	0.0110061
pep-nc-C17orf102	ENST00000623254_34576663_34576761_99	C17orf102	diffuse	1.47325	0.0168944	0.0405986
pep1-nc-CASC15	ENST00000444265_22056658_22063232_246	CASC15	diffuse	1.25998	1.27288e-08	2.05701e-07
pep2-nc-CASC15	ENST00000650782_21909472_21977456_267	CASC15	diffuse	1.25998	1.27288e-08	2.05701e-07
pep1-nc-CDKN2B-AS1	ENST00000643286_22117628_22117825_198	CDKN2B-AS1	diffuse	-2.95866	7.05332e-12	2.55285e-10
pep2-nc-CDKN2B-AS1	ENST00000651588_22012155_22012412_258	CDKN2B-AS1	diffuse	-2.95866	7.05332e-12	2.55285e-10
pep-nc-FAM225B	ENST00000439875_113103627_113103701_75	FAM225B	diffuse	1.08294	0.00010137	0.000536068
pep-nc-GRID1-AS1	ENST00000443311_85605437_85606258_138	GRID1-AS1	diffuse	1.70573	0.0175442	0.0418653
pep1-nc-IGF2BP2-AS1	ENST00000296270_185717379_185717495_117	IGF2BP2-AS1	diffuse	1.45833	4.85126e-06	3.86286e-05
pep12-nc-KCNQ1OT1	ENST00000597346_2689872_2689940_69	KCNQ1OT1	diffuse	1.1561	3.82897e-07	4.13313e-06
pep-alt-LIMS2	ENST00000409754_127642192_127644103_249	LIMS2	diffuse	-1.36652	0.000102526	0.000541065
pep-nc-LINC00163	ENST00000434081_44991515_44991613_99	LINC00163	diffuse	-1.33025	0.0124424	0.0314948
pep1-nc-LINC00184	ENST00000429269_234633086_234633334_249	LINC00184	diffuse	1.67688	0.000162545	0.000805525
pep-nc-LINC00313	ENST00000418516_43462253_43464899_186	LINC00313	diffuse	-1.21525	0.00110302	0.00414853
pep1-nc-LINC00624	ENST00000619867_147408592_147408678_87	LINC00624	diffuse	1.47129	1.4611e-11	4.9006e-10
pep-nc-LINC00896	ENST00000609602_20206520_20206678_159	LINC00896	diffuse	1.18899	1.90816e-05	0.000127493
pep2-nc-LINC01097	ENST00000628853_13527817_13528178_108	LINC01097	diffuse	2.77031	0.00170092	0.00598868
pep-u-MC1R	ENST00000555427_89914959_89918952_456	MC1R	diffuse	1.22717	1.60969e-11	5.34632e-10
pep-nc-MIR497HG	ENST00000572453_7017617_7018180_564	MIR497HG	diffuse	-1.21244	1.02237e-05	7.37202e-05
pep-alt-PLEKHS1	ENST00000354462_113774240_113775796_294	PLEKHS1	diffuse	1.27569	0.00111633	0.00419047
pep2-nc-PROX1-AS1	ENST00000608138_213841037_213841291_255	PROX1-AS1	diffuse	2.90495	4.77456e-06	3.81368e-05
pep2-nc-PVT1	ENST00000668619_128047554_128047724_171	PVT1	diffuse	1.50781	2.2502e-13	1.16721e-11
pep-u-SLC7A14	ENST00000231706_170527019_170585969_129	SLC7A14	diffuse	-1.41082	0.00571281	0.0164908
pep6-nc-TTTY14	ENST00000652699_19043729_19043851_123	TTTY14	diffuse	-1.5838	0.00667794	0.0187703
pep1-nc-AFAP1-AS1	ENST00000608442_7774862_7775083_222	AFAP1-AS1	intestinal	2.22447	6.17546e-06	2.92918e-05
pep-nc-BLACE	ENST00000378120_155358179_155358613_435	BLACE	intestinal	1.22159	0.0123324	0.0267056
pep-nc-BPESC1	ENST00000418282_139124005_139124175_171	BPESC1	intestinal	1.90858	0.00173504	0.00476312
pep-nc-C21orf62-AS1	ENST00000382375_32797015_32797224_210	C21orf62-AS1	intestinal	-1.03968	3.31877e-08	2.39189e-07
pep-nc-C7orf65	ENST00000408988_47660769_47661167_399	C7orf65	intestinal	2.0535	0.000406007	0.00130723
pep1-nc-CDKN2B-AS1	ENST00000643286_22117628_22117825_198	CDKN2B-AS1	intestinal	-2.27021	1.26731e-07	8.25784e-07
pep2-nc-CDKN2B-AS1	ENST00000651588_22012155_22012412_258	CDKN2B-AS1	intestinal	-2.27021	1.26731e-07	8.25784e-07
pep1-u-CNN1	ENST00000535659_11538793_11539330_234	CNN1	intestinal	-3.85205	2.39172e-19	9.6641e-18
pep1-nc-DGCR5	ENST00000609630_19018176_19018436_261	DGCR5	intestinal	1.35294	3.21228e-05	0.000131599
pep-nc-FAM167A-AS1	ENST00000529305_11390664_11433963_216	FAM167A-AS1	intestinal	-1.89766	0.000217586	0.000745238
pep-nc-FAM225B	ENST00000439875_113103627_113103701_75	FAM225B	intestinal	1.04	0.000315384	0.00104136
pep1-nc-FAM66C	ENST00000454799_8188006_8188176_171	FAM66C	intestinal	-1.40793	1.37682e-10	1.48981e-09
pep-u-GNRH2	ENST00000380347_3044133_3044264_132	GNRH2	intestinal	1.08152	0.000417692	0.00134168
pep1-nc-HULC	ENST00000503668_8652209_8653578_216	HULC	intestinal	2.2482	1.20939e-05	5.41727e-05
pep1-nc-IGF2BP2-AS1	ENST00000296270_185717379_185717495_117	IGF2BP2-AS1	intestinal	1.96283	5.92767e-10	5.76296e-09
pep-u-IQSEC3	ENST00000382841_77399_77650_252	IQSEC3	intestinal	-1.01306	7.07838e-05	0.000269724
pep12-nc-KCNQ1OT1	ENST00000597346_2689872_2689940_69	KCNQ1OT1	intestinal	1.61862	2.77354e-09	2.40258e-08
pep-alt-LIMS2	ENST00000409754_127642192_127644103_249	LIMS2	intestinal	-3.01298	2.95802e-27	3.84358e-25
pep-nc-LINC00092	ENST00000580908_96025426_96025566_141	LINC00092	intestinal	-2.15675	5.48359e-19	2.08588e-17
pep-nc-LINC00163	ENST00000434081_44991515_44991613_99	LINC00163	intestinal	-2.60656	1.5794e-08	1.20573e-07
pep1-nc-LINC00184	ENST00000429269_234633086_234633334_249	LINC00184	intestinal	1.80332	2.34597e-06	1.20275e-05
pep-nc-LINC00319	ENST00000448049_43446641_43446895_255	LINC00319	intestinal	1.17307	0.00556287	0.0133672
pep4-nc-LINC00461	ENST00000664240_88536173_88536379_207	LINC00461	intestinal	-1.57893	0.000520838	0.00163526
pep3-nc-LINC00470	ENST00000658090_1302982_1303086_105	LINC00470	intestinal	2.23695	6.34299e-05	0.000244078
pep1-nc-LINC00470	ENST00000584090_1255140_1255190_51	LINC00470	intestinal	2.23695	6.34299e-05	0.000244078
pep2-nc-LINC00574	ENST00000420557_169802407_169802676_270	LINC00574	intestinal	1.07964	0.00132756	0.00375271
pep1-nc-LINC00624	ENST00000619867_147408592_147408678_87	LINC00624	intestinal	1.43686	1.63995e-12	2.39417e-11
pep-nc-LINC00891	ENST00000627173_71705396_71705476_81	LINC00891	intestinal	-2.49119	5.87633e-18	1.90889e-16
pep2-nc-LINC01550	ENST00000499006_97969383_97969514_132	LINC01550	intestinal	-1.58856	8.58699e-13	1.30852e-11
pep-nc-MAPT-IT1	ENST00000624111_45897063_45897386_324	MAPT-IT1	intestinal	-1.41983	0.00285558	0.0074302
pep-u-MC1R	ENST00000555427_89914959_89918952_456	MC1R	intestinal	1.1219	2.44578e-11	2.98246e-10
pep2-nc-MEG3	ENST00000522771_100847673_100847774_102	MEG3	intestinal	-1.23527	1.12049e-06	6.11225e-06
pep-nc-MIR497HG	ENST00000572453_7017617_7018180_564	MIR497HG	intestinal	-2.36785	1.96679e-25	1.98039e-23
pep1-nc-PCA3	ENST00000642542_76737021_76737155_135	PCA3	intestinal	-2.39502	1.64608e-07	1.04898e-06
pep2-nc-PCAT14	ENST00000626825_23546862_23546966_105	PCAT14	intestinal	3.97131	8.75584e-11	9.78198e-10
pep-alt-PLEKHS1	ENST00000354462_113774240_113775796_294	PLEKHS1	intestinal	1.89504	8.73889e-07	4.86188e-06
pep2-nc-PROX1-AS1	ENST00000608138_213841037_213841291_255	PROX1-AS1	intestinal	2.48326	5.50259e-06	2.64001e-05
pep2-nc-PVT1	ENST00000668619_128047554_128047724_171	PVT1	intestinal	1.50979	4.12722e-16	1.03977e-14
pep-u-SLC7A14	ENST00000231706_170527019_170585969_129	SLC7A14	intestinal	-3.00042	4.2827e-11	5.02484e-10
pep-u-TMEM74B	ENST00000381894_1183949_1184077_129	TMEM74B	intestinal	2.10337	6.28093e-13	9.72737e-12
pep6-nc-TTTY14	ENST00000652699_19043729_19043851_123	TTTY14	intestinal	-1.53563	0.00492435	0.0120107
pep-u-VEGFA	ENST00000372067_43770219_43770353_135	VEGFA	intestinal	1.14584	4.32408e-09	3.62345e-08
pep-nc-WDFY3-AS2	ENST00000651069_84985331_84985567_237	WDFY3-AS2	intestinal	-1.27961	6.3258e-16	1.54398e-14
pep1-nc-CASC15	ENST00000444265_22056658_22063232_246	CASC15	mixed	2.02155	0.000866919	0.0283791
pep2-nc-CASC15	ENST00000650782_21909472_21977456_267	CASC15	mixed	2.02155	0.000866919	0.0283791
pep1-nc-DGCR5	ENST00000609630_19018176_19018436_261	DGCR5	mixed	4.11562	8.19067e-05	0.00549062
pep-nc-LINC00092	ENST00000580908_96025426_96025566_141	LINC00092	mixed	-4.32325	5.03367e-07	9.72052e-05
pep-nc-LINC00891	ENST00000627173_71705396_71705476_81	LINC00891	mixed	-5.67363	0.00193456	0.0479312
pep2-nc-LINC01550	ENST00000499006_97969383_97969514_132	LINC01550	mixed	-3.60916	6.83038e-07	0.000120817
pep2-nc-PCAT14	ENST00000626825_23546862_23546966_105	PCAT14	mixed	6.5385	1.94064e-06	0.000296004
pep2-nc-PVT1	ENST00000668619_128047554_128047724_171	PVT1	mixed	3.24433	0.000135546	0.00812848
pep1-nc-AFAP1-AS1	ENST00000608442_7774862_7775083_222	AFAP1-AS1	mucinous	2.29093	0.000132086	0.000999746
pep3-nc-AIRN	ENST00000601203_160007374_160007502_129	AIRN	mucinous	1.2785	0.00325302	0.013676
pep2-nc-AIRN	ENST00000601203_160005494_160005598_105	AIRN	mucinous	1.2785	0.00325302	0.013676
pep1-nc-AIRN	ENST00000601203_160005112_160005519_408	AIRN	mucinous	1.2785	0.00325302	0.013676
pep4-nc-C5orf64	ENST00000667197_61792518_61792685_168	C5orf64	mucinous	-1.73044	0.00513072	0.0197642
pep1-nc-C5orf64	ENST00000313303_61706141_61706344_204	C5orf64	mucinous	-1.73044	0.00513072	0.0197642
pep1-nc-CASC15	ENST00000444265_22056658_22063232_246	CASC15	mucinous	1.46326	1.09102e-09	4.21149e-08
pep2-nc-CASC15	ENST00000650782_21909472_21977456_267	CASC15	mucinous	1.46326	1.09102e-09	4.21149e-08
pep1-nc-CDKN2B-AS1	ENST00000643286_22117628_22117825_198	CDKN2B-AS1	mucinous	-2.98878	2.52822e-06	3.59209e-05
pep2-nc-CDKN2B-AS1	ENST00000651588_22012155_22012412_258	CDKN2B-AS1	mucinous	-2.98878	2.52822e-06	3.59209e-05
pep1-u-CNN1	ENST00000535659_11538793_11539330_234	CNN1	mucinous	-1.72583	0.00440412	0.0175498
pep1-nc-FAM106A	ENST00000392176_18525662_18525859_198	FAM106A	mucinous	1.13786	0.0117375	0.0384646
pep-nc-FAM167A-AS1	ENST00000529305_11390664_11433963_216	FAM167A-AS1	mucinous	-1.71592	0.00844928	0.0295804
pep-nc-FAM225B	ENST00000439875_113103627_113103701_75	FAM225B	mucinous	1.40617	0.000167814	0.00122373
pep1-nc-IGF2BP2-AS1	ENST00000296270_185717379_185717495_117	IGF2BP2-AS1	mucinous	1.49419	0.00155971	0.00752217
pep12-nc-KCNQ1OT1	ENST00000597346_2689872_2689940_69	KCNQ1OT1	mucinous	1.43781	1.44716e-05	0.000156642
pep-u-KRBOX1	ENST00000418176_42937697_42937924_228	KRBOX1	mucinous	-1.28883	0.00362955	0.0149172
pep-alt-LIMS2	ENST00000409754_127642192_127644103_249	LIMS2	mucinous	-1.63964	0.000253037	0.0017101
pep-nc-LINC00092	ENST00000580908_96025426_96025566_141	LINC00092	mucinous	-1.28751	9.22046e-06	0.00010639
pep-nc-LINC00163	ENST00000434081_44991515_44991613_99	LINC00163	mucinous	-1.865	0.00696882	0.0253437
pep-nc-LINC00319	ENST00000448049_43446641_43446895_255	LINC00319	mucinous	1.43043	0.00775937	0.027604
pep4-nc-LINC00461	ENST00000664240_88536173_88536379_207	LINC00461	mucinous	-2.29316	1.95861e-05	0.00020263
pep3-nc-LINC00470	ENST00000658090_1302982_1303086_105	LINC00470	mucinous	-1.6183	0.0108224	0.0361311
pep1-nc-LINC00470	ENST00000584090_1255140_1255190_51	LINC00470	mucinous	-1.6183	0.0108224	0.0361311
pep-nc-LINC00526	ENST00000581067_5236961_5237131_171	LINC00526	mucinous	-1.35416	1.23045e-05	0.000136351
pep1-nc-LINC00624	ENST00000619867_147408592_147408678_87	LINC00624	mucinous	1.2313	1.91249e-05	0.000198785
pep-nc-LINC00891	ENST00000627173_71705396_71705476_81	LINC00891	mucinous	-1.49519	8.5355e-05	0.000696788
pep-nc-LINC00896	ENST00000609602_20206520_20206678_159	LINC00896	mucinous	1.74119	1.13199e-06	1.79638e-05
pep1-nc-LINC00923	ENST00000621777_97631145_97631195_51	LINC00923	mucinous	2.6916	5.42196e-05	0.000475109
pep-nc-MAPT-IT1	ENST00000624111_45897063_45897386_324	MAPT-IT1	mucinous	-1.84077	0.00536216	0.0204884
pep-nc-MIR497HG	ENST00000572453_7017617_7018180_564	MIR497HG	mucinous	-1.38351	0.000103988	0.000820345
pep-nc-PACRG-AS1	ENST00000655608_163322774_163322941_168	PACRG-AS1	mucinous	-2.59382	0.00283025	0.0122484
pep2-nc-PROX1-AS1	ENST00000608138_213841037_213841291_255	PROX1-AS1	mucinous	2.09251	0.000879029	0.00471613
pep2-nc-PVT1	ENST00000668619_128047554_128047724_171	PVT1	mucinous	1.19718	1.36824e-06	2.12034e-05
pep-u-SLC7A14	ENST00000231706_170527019_170585969_129	SLC7A14	mucinous	-3.03499	6.99246e-06	8.39067e-05
pep6-nc-SOX2-OT	ENST00000644358_181723501_181739613_168	SOX2-OT	mucinous	-1.55182	1.26072e-07	2.74524e-06
pep-nc-TP53TG1	ENST00000661943_87323115_87323252_138	TP53TG1	mucinous	-1.15821	2.14807e-07	4.33155e-06
pep-nc-WDFY3-AS2	ENST00000651069_84985331_84985567_237	WDFY3-AS2	mucinous	-1.05567	1.16769e-05	0.00013038
pep1-nc-AFAP1-AS1	ENST00000608442_7774862_7775083_222	AFAP1-AS1	nos	2.0076	1.06647e-05	5.52213e-05
pep-nc-BPESC1	ENST00000418282_139124005_139124175_171	BPESC1	nos	1.39426	0.0104497	0.0245183
pep-nc-C7orf65	ENST00000408988_47660769_47661167_399	C7orf65	nos	1.52528	0.00959789	0.0228203
pep1-nc-CDKN2B-AS1	ENST00000643286_22117628_22117825_198	CDKN2B-AS1	nos	-2.56209	3.49946e-12	6.9771e-11
pep2-nc-CDKN2B-AS1	ENST00000651588_22012155_22012412_258	CDKN2B-AS1	nos	-2.56209	3.49946e-12	6.9771e-11
pep1-u-CNN1	ENST00000535659_11538793_11539330_234	CNN1	nos	-2.48175	2.80719e-08	2.51812e-07
pep1-nc-DGCR5	ENST00000609630_19018176_19018436_261	DGCR5	nos	1.61684	1.50655e-06	9.35017e-06
pep-nc-FAM225B	ENST00000439875_113103627_113103701_75	FAM225B	nos	1.05637	4.08922e-05	0.000184308
pep2-nc-GDNF-AS1	ENST00000637926_37951896_37952018_123	GDNF-AS1	nos	-1.3624	0.000132509	0.000527913
pep1-nc-GDNF-AS1	ENST00000637595_37814342_37814446_105	GDNF-AS1	nos	-1.3624	0.000132509	0.000527913
pep1-nc-HULC	ENST00000503668_8652209_8653578_216	HULC	nos	1.7575	0.000372273	0.00132348
pep1-nc-IGF2BP2-AS1	ENST00000296270_185717379_185717495_117	IGF2BP2-AS1	nos	1.79802	1.907e-09	2.18239e-08
pep12-nc-KCNQ1OT1	ENST00000597346_2689872_2689940_69	KCNQ1OT1	nos	1.12212	6.90905e-07	4.60829e-06
pep-u-KRBOX1	ENST00000418176_42937697_42937924_228	KRBOX1	nos	-1.20866	0.000461891	0.00160104
pep-alt-LIMS2	ENST00000409754_127642192_127644103_249	LIMS2	nos	-2.21131	1.54865e-13	4.05156e-12
pep-nc-LINC00092	ENST00000580908_96025426_96025566_141	LINC00092	nos	-1.44848	1.23097e-08	1.18748e-07
pep-nc-LINC00163	ENST00000434081_44991515_44991613_99	LINC00163	nos	-1.54983	0.00133567	0.00408656
pep1-nc-LINC00184	ENST00000429269_234633086_234633334_249	LINC00184	nos	2.24426	2.06652e-08	1.90834e-07
pep4-nc-LINC00461	ENST00000664240_88536173_88536379_207	LINC00461	nos	-1.85231	2.70846e-07	1.97829e-06
pep3-nc-LINC00470	ENST00000658090_1302982_1303086_105	LINC00470	nos	1.42846	0.0109462	0.0255228
pep1-nc-LINC00470	ENST00000584090_1255140_1255190_51	LINC00470	nos	1.42846	0.0109462	0.0255228
pep1-nc-LINC00624	ENST00000619867_147408592_147408678_87	LINC00624	nos	1.31964	3.71531e-12	7.36529e-11
pep-nc-LINC00891	ENST00000627173_71705396_71705476_81	LINC00891	nos	-1.67029	1.10234e-08	1.07564e-07
pep2-nc-LINC01550	ENST00000499006_97969383_97969514_132	LINC01550	nos	-1.02091	5.03763e-05	0.000222348
pep-nc-MAPT-IT1	ENST00000624111_45897063_45897386_324	MAPT-IT1	nos	-1.02596	0.0164185	0.0361901
pep-u-MC1R	ENST00000555427_89914959_89918952_456	MC1R	nos	1.14762	3.08221e-12	6.25664e-11
pep-nc-MIR497HG	ENST00000572453_7017617_7018180_564	MIR497HG	nos	-1.70566	1.39912e-12	3.0284e-11
pep1-nc-PCA3	ENST00000642542_76737021_76737155_135	PCA3	nos	-1.47426	0.00174002	0.00515704
pep2-nc-PCAT14	ENST00000626825_23546862_23546966_105	PCAT14	nos	3.24435	4.0347e-07	2.83025e-06
pep-alt-PLEKHS1	ENST00000354462_113774240_113775796_294	PLEKHS1	nos	1.46658	2.3138e-05	0.000111055
pep2-nc-PROX1-AS1	ENST00000608138_213841037_213841291_255	PROX1-AS1	nos	2.66231	4.41932e-06	2.48672e-05
pep2-nc-PVT1	ENST00000668619_128047554_128047724_171	PVT1	nos	1.69942	6.71464e-16	2.68432e-14
pep-u-SLC7A14	ENST00000231706_170527019_170585969_129	SLC7A14	nos	-1.49693	0.00355963	0.00968537
pep-u-TMEM74B	ENST00000381894_1183949_1184077_129	TMEM74B	nos	1.49117	1.262e-07	9.93308e-07
pep6-nc-TTTY14	ENST00000652699_19043729_19043851_123	TTTY14	nos	-1.51913	0.0054299	0.014008
pep-nc-UMODL1-AS1	ENST00000329015_42103213_42103401_189	UMODL1-AS1	nos	-1.1233	0.00705862	0.0175473
pep-nc-C21orf62-AS1	ENST00000382375_32797015_32797224_210	C21orf62-AS1	papillary	-1.80837	1.03564e-06	2.71831e-05
pep1-nc-CDKN2B-AS1	ENST00000643286_22117628_22117825_198	CDKN2B-AS1	papillary	-4.22142	0.000329217	0.0029668
pep2-nc-CDKN2B-AS1	ENST00000651588_22012155_22012412_258	CDKN2B-AS1	papillary	-4.22142	0.000329217	0.0029668
pep1-u-CNN1	ENST00000535659_11538793_11539330_234	CNN1	papillary	-5.58846	1.0043e-09	7.05225e-08
pep1-nc-DGCR5	ENST00000609630_19018176_19018436_261	DGCR5	papillary	2.01796	0.000684565	0.00524432
pep1-nc-FAM66C	ENST00000454799_8188006_8188176_171	FAM66C	papillary	-1.3766	0.00682839	0.0319719
pep2-nc-GDNF-AS1	ENST00000637926_37951896_37952018_123	GDNF-AS1	papillary	-2.95266	7.48661e-05	0.000892812
pep1-nc-GDNF-AS1	ENST00000637595_37814342_37814446_105	GDNF-AS1	papillary	-2.95266	7.48661e-05	0.000892812
pep-alt-LIMS2	ENST00000409754_127642192_127644103_249	LIMS2	papillary	-3.21167	1.37192e-05	0.000224923
pep-nc-LINC00092	ENST00000580908_96025426_96025566_141	LINC00092	papillary	-1.4277	0.000388551	0.00338309
pep-nc-LINC00163	ENST00000434081_44991515_44991613_99	LINC00163	papillary	-3.65281	0.000927157	0.00664872
pep-nc-LINC00319	ENST00000448049_43446641_43446895_255	LINC00319	papillary	3.07259	0.000527853	0.00427389
pep4-nc-LINC00461	ENST00000664240_88536173_88536379_207	LINC00461	papillary	-2.3532	0.0117385	0.0480541
pep1-nc-LINC00624	ENST00000619867_147408592_147408678_87	LINC00624	papillary	1.80488	0.000245878	0.00235553
pep2-nc-LINC01550	ENST00000499006_97969383_97969514_132	LINC01550	papillary	-2.04346	3.03801e-08	1.34204e-06
pep-nc-MAPT-IT1	ENST00000624111_45897063_45897386_324	MAPT-IT1	papillary	-3.18312	0.0108682	0.0452871
pep-u-MC1R	ENST00000555427_89914959_89918952_456	MC1R	papillary	1.74186	6.67571e-06	0.000125768
pep-nc-MIR497HG	ENST00000572453_7017617_7018180_564	MIR497HG	papillary	-2.8662	3.01056e-06	6.60636e-05
pep2-nc-PVT1	ENST00000668619_128047554_128047724_171	PVT1	papillary	1.02369	0.0100381	0.0426697
pep-u-SLC7A14	ENST00000231706_170527019_170585969_129	SLC7A14	papillary	-4.72834	4.15059e-05	0.000556328
pep6-nc-SOX2-OT	ENST00000644358_181723501_181739613_168	SOX2-OT	papillary	-1.55122	0.00121054	0.00824355
pep-u-TMEM74B	ENST00000381894_1183949_1184077_129	TMEM74B	papillary	2.30975	4.99726e-05	0.000644565
pep-nc-TP53TG1	ENST00000661943_87323115_87323252_138	TP53TG1	papillary	-1.29901	0.000799208	0.0059195
pep6-nc-TTTY14	ENST00000652699_19043729_19043851_123	TTTY14	papillary	-4.20636	0.000546662	0.00439258
pep-u-VEGFA	ENST00000372067_43770219_43770353_135	VEGFA	papillary	1.28649	0.000496637	0.0040736
pep-nc-WDFY3-AS2	ENST00000651069_84985331_84985567_237	WDFY3-AS2	papillary	-1.30368	0.000427181	0.00364087
pep1-nc-AFAP1-AS1	ENST00000608442_7774862_7775083_222	AFAP1-AS1	signet.ring	2.02031	0.00118071	0.00673169
pep3-nc-AIRN	ENST00000601203_160007374_160007502_129	AIRN	signet.ring	1.326	0.00302167	0.0142223
pep2-nc-AIRN	ENST00000601203_160005494_160005598_105	AIRN	signet.ring	1.326	0.00302167	0.0142223
pep1-nc-AIRN	ENST00000601203_160005112_160005519_408	AIRN	signet.ring	1.326	0.00302167	0.0142223
pep-nc-BPESC1	ENST00000418282_139124005_139124175_171	BPESC1	signet.ring	2.64864	0.00109571	0.00633789
pep-nc-C21orf62-AS1	ENST00000382375_32797015_32797224_210	C21orf62-AS1	signet.ring	-1.29072	5.95855e-06	9.25607e-05
pep1-nc-CASC15	ENST00000444265_22056658_22063232_246	CASC15	signet.ring	1.01825	8.63115e-06	0.000126194
pep2-nc-CASC15	ENST00000650782_21909472_21977456_267	CASC15	signet.ring	1.01825	8.63115e-06	0.000126194
pep1-u-CNN1	ENST00000535659_11538793_11539330_234	CNN1	signet.ring	-2.13381	0.00309846	0.0144878
pep-nc-CTBP1-AS	ENST00000625256_1210407_1212117_303	CTBP1-AS	signet.ring	1.18688	3.8934e-06	6.54184e-05
pep-u-DLX1	ENST00000361609_172084760_172085372_183	DLX1	signet.ring	-2.12938	0.00439333	0.019061
pep1-u-EIF3L	ENST00000412331_37848872_37849033_162	EIF3L	signet.ring	-1.30397	3.02491e-20	4.75086e-17
pep-nc-FAM225B	ENST00000439875_113103627_113103701_75	FAM225B	signet.ring	1.43893	0.00141516	0.00778715
pep1-nc-FAM66C	ENST00000454799_8188006_8188176_171	FAM66C	signet.ring	-1.1885	0.000675644	0.00432473
pep2-nc-GDNF-AS1	ENST00000637926_37951896_37952018_123	GDNF-AS1	signet.ring	-1.35997	0.0116605	0.0407067
pep1-nc-GDNF-AS1	ENST00000637595_37814342_37814446_105	GDNF-AS1	signet.ring	-1.35997	0.0116605	0.0407067
pep1-nc-IGF2BP2-AS1	ENST00000296270_185717379_185717495_117	IGF2BP2-AS1	signet.ring	2.22943	9.44132e-06	0.00013578
pep12-nc-KCNQ1OT1	ENST00000597346_2689872_2689940_69	KCNQ1OT1	signet.ring	1.70891	7.13165e-08	2.31321e-06
pep-u-KRBOX1	ENST00000418176_42937697_42937924_228	KRBOX1	signet.ring	-1.65478	0.000795284	0.00492469
pep-alt-LIMS2	ENST00000409754_127642192_127644103_249	LIMS2	signet.ring	-1.66325	0.00238404	0.0117785
pep-nc-LINC00092	ENST00000580908_96025426_96025566_141	LINC00092	signet.ring	-1.53626	3.52236e-08	1.28184e-06
pep-nc-LINC00163	ENST00000434081_44991515_44991613_99	LINC00163	signet.ring	-2.86996	4.41223e-05	0.000482467
pep1-nc-LINC00184	ENST00000429269_234633086_234633334_249	LINC00184	signet.ring	1.7061	0.00336955	0.0154994
pep-nc-LINC00319	ENST00000448049_43446641_43446895_255	LINC00319	signet.ring	1.48824	0.0056388	0.0231901
pep1-nc-LINC00472	ENST00000625013_71376420_71376545_126	LINC00472	signet.ring	-1.14764	0.012269	0.0423406
pep1-nc-LINC00624	ENST00000619867_147408592_147408678_87	LINC00624	signet.ring	1.63772	2.00853e-06	3.80549e-05
pep-nc-LINC00891	ENST00000627173_71705396_71705476_81	LINC00891	signet.ring	-2.27911	1.29599e-08	5.51693e-07
pep-nc-LINC00896	ENST00000609602_20206520_20206678_159	LINC00896	signet.ring	1.0155	0.0077888	0.0298441
pep-u-MC1R	ENST00000555427_89914959_89918952_456	MC1R	signet.ring	1.42964	3.09321e-10	2.30811e-08
pep-nc-MIR497HG	ENST00000572453_7017617_7018180_564	MIR497HG	signet.ring	-1.89616	8.67648e-06	0.0001267
pep2-nc-PCAT14	ENST00000626825_23546862_23546966_105	PCAT14	signet.ring	3.98737	6.66059e-07	1.51493e-05
pep-alt-PLEKHS1	ENST00000354462_113774240_113775796_294	PLEKHS1	signet.ring	1.69074	0.0142442	0.0475355
pep2-nc-PROX1-AS1	ENST00000608138_213841037_213841291_255	PROX1-AS1	signet.ring	2.63755	0.000507929	0.00343387
pep2-nc-PVT1	ENST00000668619_128047554_128047724_171	PVT1	signet.ring	1.28908	7.26307e-06	0.000108804
pep-nc-RFPL3S	ENST00000382084_32360064_32360384_321	RFPL3S	signet.ring	1.33871	0.000687333	0.00438116
pep-nc-SND1-IT1	ENST00000623342_127997674_127997919_246	SND1-IT1	signet.ring	1.13284	0.00693004	0.0272858
pep-u-TMEM74B	ENST00000381894_1183949_1184077_129	TMEM74B	signet.ring	1.22203	0.00179352	0.00939121
pep-nc-TP53TG1	ENST00000661943_87323115_87323252_138	TP53TG1	signet.ring	-1.09708	9.89355e-07	2.09743e-05
pep-nc-WDFY3-AS2	ENST00000651069_84985331_84985567_237	WDFY3-AS2	signet.ring	-1.1825	2.44565e-05	0.000294277
pep1-nc-AFAP1-AS1	ENST00000608442_7774862_7775083_222	AFAP1-AS1	tubular	2.46667	1.38919e-06	6.93642e-06
pep3-nc-AIRN	ENST00000601203_160007374_160007502_129	AIRN	tubular	1.0029	0.000333595	0.00103783
pep2-nc-AIRN	ENST00000601203_160005494_160005598_105	AIRN	tubular	1.0029	0.000333595	0.00103783
pep1-nc-AIRN	ENST00000601203_160005112_160005519_408	AIRN	tubular	1.0029	0.000333595	0.00103783
pep-nc-C7orf65	ENST00000408988_47660769_47661167_399	C7orf65	tubular	1.23295	0.0171142	0.0346599
pep1-nc-CDKN2B-AS1	ENST00000643286_22117628_22117825_198	CDKN2B-AS1	tubular	-2.3814	1.97015e-07	1.14693e-06
pep2-nc-CDKN2B-AS1	ENST00000651588_22012155_22012412_258	CDKN2B-AS1	tubular	-2.3814	1.97015e-07	1.14693e-06
pep1-u-CNN1	ENST00000535659_11538793_11539330_234	CNN1	tubular	-4.40723	7.21661e-24	4.21729e-22
pep1-nc-DGCR5	ENST00000609630_19018176_19018436_261	DGCR5	tubular	1.74764	1.07659e-06	5.49923e-06
pep1-u-EIF3L	ENST00000412331_37848872_37849033_162	EIF3L	tubular	-1.0337	6.173e-19	1.8901e-17
pep-nc-FAM225B	ENST00000439875_113103627_113103701_75	FAM225B	tubular	1.02469	0.000284186	0.000896593
pep1-nc-FAM66C	ENST00000454799_8188006_8188176_171	FAM66C	tubular	-1.08277	1.12848e-05	4.74896e-05
pep2-nc-GDNF-AS1	ENST00000637926_37951896_37952018_123	GDNF-AS1	tubular	-1.99019	6.49587e-07	3.44986e-06
pep1-nc-GDNF-AS1	ENST00000637595_37814342_37814446_105	GDNF-AS1	tubular	-1.99019	6.49587e-07	3.44986e-06
pep1-nc-HULC	ENST00000503668_8652209_8653578_216	HULC	tubular	1.3214	0.00191981	0.00500397
pep1-nc-IGF2BP2-AS1	ENST00000296270_185717379_185717495_117	IGF2BP2-AS1	tubular	2.46134	4.40982e-13	6.12356e-12
pep-u-IQSEC3	ENST00000382841_77399_77650_252	IQSEC3	tubular	-1.04542	5.76499e-05	0.000211528
pep12-nc-KCNQ1OT1	ENST00000597346_2689872_2689940_69	KCNQ1OT1	tubular	1.8057	1.89771e-12	2.4294e-11
pep-u-KRBOX1	ENST00000418176_42937697_42937924_228	KRBOX1	tubular	-2.48764	5.35468e-12	6.40118e-11
pep-alt-LIMS2	ENST00000409754_127642192_127644103_249	LIMS2	tubular	-3.3063	4.40729e-32	7.69855e-30
pep-nc-LINC00092	ENST00000580908_96025426_96025566_141	LINC00092	tubular	-2.05691	2.40694e-17	5.98292e-16
pep-nc-LINC00163	ENST00000434081_44991515_44991613_99	LINC00163	tubular	-2.94397	2.54672e-11	2.76524e-10
pep1-nc-LINC00184	ENST00000429269_234633086_234633334_249	LINC00184	tubular	2.2118	1.68906e-07	9.93056e-07
pep-nc-LINC00319	ENST00000448049_43446641_43446895_255	LINC00319	tubular	1.28575	0.00330731	0.00812992
pep4-nc-LINC00461	ENST00000664240_88536173_88536379_207	LINC00461	tubular	-1.75273	6.19611e-05	0.000226024
pep3-nc-LINC00470	ENST00000658090_1302982_1303086_105	LINC00470	tubular	2.02666	0.000579799	0.00170724
pep1-nc-LINC00470	ENST00000584090_1255140_1255190_51	LINC00470	tubular	2.02666	0.000579799	0.00170724
pep1-nc-LINC00472	ENST00000625013_71376420_71376545_126	LINC00472	tubular	-1.11889	0.00074535	0.00214493
pep2-nc-LINC00574	ENST00000420557_169802407_169802676_270	LINC00574	tubular	1.21996	0.000225781	0.000727038
pep1-nc-LINC00624	ENST00000619867_147408592_147408678_87	LINC00624	tubular	1.64927	1.32301e-15	2.6219e-14
pep-nc-LINC00891	ENST00000627173_71705396_71705476_81	LINC00891	tubular	-2.82537	2.42185e-22	1.17834e-20
pep-nc-LINC00896	ENST00000609602_20206520_20206678_159	LINC00896	tubular	1.72453	2.76533e-08	1.84428e-07
pep2-nc-LINC01550	ENST00000499006_97969383_97969514_132	LINC01550	tubular	-1.09219	8.19492e-05	0.000291033
pep-u-MC1R	ENST00000555427_89914959_89918952_456	MC1R	tubular	1.55712	5.91422e-16	1.22922e-14
pep2-nc-MEG3	ENST00000522771_100847673_100847774_102	MEG3	tubular	-1.30821	1.22828e-06	6.20368e-06
pep-nc-MIR497HG	ENST00000572453_7017617_7018180_564	MIR497HG	tubular	-2.65852	1.25934e-30	1.88996e-28
pep1-nc-PCA3	ENST00000642542_76737021_76737155_135	PCA3	tubular	-2.1323	2.45544e-05	9.65324e-05
pep2-nc-PCAT14	ENST00000626825_23546862_23546966_105	PCAT14	tubular	3.35303	6.29259e-10	5.4604e-09
pep-alt-PLEKHS1	ENST00000354462_113774240_113775796_294	PLEKHS1	tubular	1.86383	1.10397e-06	5.63099e-06
pep2-nc-PROX1-AS1	ENST00000608138_213841037_213841291_255	PROX1-AS1	tubular	3.0985	8.30199e-08	5.1331e-07
pep2-nc-PVT1	ENST00000668619_128047554_128047724_171	PVT1	tubular	1.92445	1.17934e-26	1.03285e-24
pep-nc-SCHLAP1	ENST00000629145_180692177_180724609_279	SCHLAP1	tubular	2.11033	0.00422927	0.010123
pep-u-SLC7A14	ENST00000231706_170527019_170585969_129	SLC7A14	tubular	-2.28774	2.90038e-05	0.000112604
pep-nc-SND1-IT1	ENST00000623342_127997674_127997919_246	SND1-IT1	tubular	1.09818	2.43675e-05	9.5845e-05
pep-u-TMEM74B	ENST00000381894_1183949_1184077_129	TMEM74B	tubular	1.97347	1.3718e-11	1.54405e-10
pep6-nc-TTTY14	ENST00000652699_19043729_19043851_123	TTTY14	tubular	-1.76733	0.00309983	0.00767121
pep-u-VEGFA	ENST00000372067_43770219_43770353_135	VEGFA	tubular	1.21373	1.10919e-08	7.93388e-08
pep-nc-WDFY3-AS2	ENST00000651069_84985331_84985567_237	WDFY3-AS2	tubular	-1.10541	4.82373e-09	3.66086e-08
