# Supplementary material for: Comprehensive discovery and functional characterization of the noncanonical proteome
Source: Cell Res. 2025 Jan 10;35(3):186–204. doi: 10.1038/s41422-024-01059-3 (PMC11909191; doi:10.1038/s41422-024-01059-3)
Supplement: Supplementary file 19 — Table S11 [file 41422_2024_1059_MOESM19_ESM.xlsx]

## Sheet: S11
Supplementary Information, Table S11. Analysis of the association between the gene from which onhit peptides are derived and drug resistance in gastric cancer treatment
These tables contain screening onhit peptide-derived genes associated with gastric cancer chemoresistance from STAD in TCGA database. Specific information includes onhit peptides name, ORF IDs, gene to which peptides belong, chemoresistance type, expression fold change and p value and adjusted p value.
Pep_name	ORF_ID	gene	resistant	log2FC	adjusted.pvalue
pep-u-VEGFA	ENST00000372067_43770219_43770353_135	VEGFA	5-FU resistant	-1.74	0.0022713
pep-nc-COL5A1-AS1	ENST00000371813_134652846_134652914_69	COL5A1-AS1	Cisplatin resistant	-4.03647	0.010216
pep1-nc-DGCR5	ENST00000609630_19018176_19018436_261	DGCR5	Cisplatin resistant	3.12442	0.00133191
pep-nc-DICER1-AS1	ENST00000671073_95180944_95181216_273	DICER1-AS1	Cisplatin resistant	1.98942	0.0418008
pep1-nc-FAM106A	ENST00000392176_18525662_18525859_198	FAM106A	Cisplatin resistant	3.57584	0.00456939
pep2-nc-GNG12-AS1	ENST00000413628_68202493_68202972_480	GNG12-AS1	Cisplatin resistant	1.99421	0.0459152
pep2-nc-IQCH-AS1	ENST00000665615_67430931_67431134_204	IQCH-AS1	Cisplatin resistant	2.54224	0.0230006
pep3-nc-LERFS	ENST00000664229_62868159_62877220_375	LERFS	Cisplatin resistant	3.64623	0.0162256
pep-nc-LHX1-DT	ENST00000621428_36933362_36933439_78	LHX1-DT	Cisplatin resistant	2.7643	0.0101281
pep2-nc-LINC00641	ENST00000555688_21206762_21206848_87	LINC00641	Cisplatin resistant	-1.87101	0.0319535
pep4-nc-LINC00662	ENST00000658434_27698555_27698956_402	LINC00662	Cisplatin resistant	2.11089	0.0155384
pep2-nc-LINC00887	ENST00000456816_194296751_194306014_393	LINC00887	Cisplatin resistant	-2.09805	0.0323165
pep1-nc-LINC00887	ENST00000414120_194301866_194301943_78	LINC00887	Cisplatin resistant	-2.09805	0.0323165
pep1-nc-LINC00907	ENST00000585627_42516195_42516590_396	LINC00907	Cisplatin resistant	5.73472	0.0482191
pep2-nc-LINC01234	ENST00000661760_113584002_113584121_120	LINC01234	Cisplatin resistant	-2.31538	0.00879892
pep3-nc-LINC01234	ENST00000669504_113705437_113705541_105	LINC01234	Cisplatin resistant	-2.31538	0.00879892
pep2-nc-LINC01410	ENST00000424345_62813230_62813319_90	LINC01410	Cisplatin resistant	2.96928	0.0223148
pep-nc-LINC01443	ENST00000580967_14972427_14972627_201	LINC01443	Cisplatin resistant	5.73472	0.0482191
pep2-nc-LINC01550	ENST00000499006_97969383_97969514_132	LINC01550	Cisplatin resistant	7.493	0.000732646
pep-nc-LINC01602	ENST00000522992_57978362_57982324_303	LINC01602	Cisplatin resistant	-6.58201	0.00856416
pep-nc-LINC02269	ENST00000660497_173702172_173702261_90	LINC02269	Cisplatin resistant	6.50099	0.0116671
pep2-nc-LINC02614	ENST00000601985_125870769_125873759_249	LINC02614	Cisplatin resistant	-2.75547	0.00558375
pep-nc-LINC02783	ENST00000412427_17196869_17196961_93	LINC02783	Cisplatin resistant	-2.64029	0.00494755
pep2-nc-MEF2C-AS1	ENST00000514092_89377295_89465959_222	MEF2C-AS1	Cisplatin resistant	3.34943	0.034781
pep3-nc-MIR646HG	ENST00000653415_60125753_60126025_273	MIR646HG	Cisplatin resistant	-9.33849	9.79673e-07
pep6-nc-MIR646HG	ENST00000663127_60322567_60322902_336	MIR646HG	Cisplatin resistant	-9.33849	9.79673e-07
pep2-nc-MTUS2-AS1	ENST00000626029_29484100_29484213_114	MTUS2-AS1	Cisplatin resistant	5.92397	0.0327643
pep-nc-NBR2	ENST00000356906_43138704_43139968_372	NBR2	Cisplatin resistant	1.98933	0.0241762
pep2-nc-NKILA	ENST00000614771_57711345_57711542_198	NKILA	Cisplatin resistant	-3.93252	0.000185176
pep-nc-RN7SL368P	ENST00000473384_43660508_43660720_213	RN7SL368P	Cisplatin resistant	-7.02545	0.00284366
pep-nc-RNF217-AS1	ENST00000663732_124645130_124645360_231	RNF217-AS1	Cisplatin resistant	2.50673	0.0254617
pep-nc-SCAMP1-AS1	ENST00000421004_78359700_78360218_291	SCAMP1-AS1	Cisplatin resistant	1.94271	0.0307513
pep-nc-SLC9A3-AS1	ENST00000607005_477067_477841_435	SLC9A3-AS1	Cisplatin resistant	3.93256	2.88218e-05
pep-nc-SUCLG2-AS1	ENST00000659329_67817763_67818023_261	SUCLG2-AS1	Cisplatin resistant	1.73993	0.0480631
pep-nc-TBX2-AS1	ENST00000586706_61393505_61393636_132	TBX2-AS1	Cisplatin resistant	2.28326	0.0420281
pep2-nc-THRB-AS1	ENST00000594183_24498932_24499024_93	THRB-AS1	Cisplatin resistant	6.09125	0.0327643
pep-nc-VLDLR-AS1	ENST00000648733_2425514_2493278_66	VLDLR-AS1	Cisplatin resistant	5.7245	2.29661e-05
pep1-nc-ZBED3-AS1	ENST00000511547_77146485_77146562_78	ZBED3-AS1	Cisplatin resistant	2.76769	0.00454788
