# Supplementary material for: Comprehensive discovery and functional characterization of the noncanonical proteome
Source: Cell Res. 2025 Jan 10;35(3):186–204. doi: 10.1038/s41422-024-01059-3 (PMC11909191; doi:10.1038/s41422-024-01059-3)
Supplement: Supplementary file 24 — Table S16 [file 41422_2024_1059_MOESM24_ESM.xlsx]

## Sheet: S16
Supplementary Information, Table S16. IP-MS analysis of the interactomes for pep1-nc-OLMALINC, pep5-nc-TRHDE-AS1, pep5-nc-ZNF436-AS1, and pep2-nc-AC027045.3
The table presents information of interactome of pep1-nc-OLMALINC, pep5-nc-TRHDE-AS1, pep5-nc-ZNF436-AS1, pep2-nc-AC027045.3 identified by IP-MS.
pep1-nc-OLMALINC						pep5-nc-TRHDE-AS1						pep-nc-ZNF436-AS1						pep2-nc-AC027045.3
Accession	Description	Peptide # PSMs	Control # PSMs	Ratio		Accession	Description	Peptide # PSMs	Control # PSMs	Ratio		Accession	Description	Peptide # PSMs	Control # PSMs	Ratio		Accession	Description	Peptide # PSMs	Control # PSMs	Ratio
P31944	Caspase-14 OS=Homo sapiens GN=CASP14 PE=1 SV=2	22	#N/A	#N/A		Q6S8J3	POTE ankyrin domain family member E OS=Homo sapiens GN=POTEE PE=1 SV=3	65	#N/A	#N/A		Q6S8J3	POTE ankyrin domain family member E OS=Homo sapiens GN=POTEE PE=1 SV=3	50	#N/A	#N/A		P11021	Endoplasmic reticulum chaperone BiP OS=Homo sapiens OX=9606 GN=HSPA5 PE=1 SV=2	83	22	3.77273
P04406	Glyceraldehyde-3-phosphate dehydrogenase OS=Homo sapiens GN=GAPDH PE=1 SV=3	19	2	9.5		Q86YZ3	Hornerin OS=Homo sapiens GN=HRNR PE=1 SV=2	21	5	4.2		Q13885	Tubulin beta-2A chain OS=Homo sapiens GN=TUBB2A PE=1 SV=1	25	#N/A	#N/A		Q15149	Plectin OS=Homo sapiens OX=9606 GN=PLEC PE=1 SV=3	82	26	3.15385
Q86YZ3	Hornerin OS=Homo sapiens GN=HRNR PE=1 SV=2	17	5	3.4		P31025	Lipocalin-1 OS=Homo sapiens GN=LCN1 PE=1 SV=1	19	2	9.5		Q13509	Tubulin beta-3 chain OS=Homo sapiens GN=TUBB3 PE=1 SV=2	17	#N/A	#N/A		P58107	Epiplakin OS=Homo sapiens OX=9606 GN=EPPK1 PE=1 SV=3	73	5	14.6
Q08188	Protein-glutamine gamma-glutamyltransferase E OS=Homo sapiens GN=TGM3 PE=1 SV=4	15	2	7.5		Q13885	Tubulin beta-2A chain OS=Homo sapiens GN=TUBB2A PE=1 SV=1	15	#N/A	#N/A		Q9UKM9	RNA-binding protein Raly OS=Homo sapiens GN=RALY PE=1 SV=1	17	2	8.5		P11142	Heat shock cognate 71 kDa protein OS=Homo sapiens OX=9606 GN=HSPA8 PE=1 SV=1	64	18	3.55556
Q08554	Desmocollin-1 OS=Homo sapiens GN=DSC1 PE=1 SV=2	15	4	3.75		Q71U36	Tubulin alpha-1A chain OS=Homo sapiens GN=TUBA1A PE=1 SV=1	13	#N/A	#N/A		P0DJ07	Protein PET100 homolog, mitochondrial OS=Homo sapiens OX=9606 GN=PET100 PE=1 SV=1	15	2	7.5		P55072	Transitional endoplasmic reticulum ATPase OS=Homo sapiens OX=9606 GN=VCP PE=1 SV=4	58	8	7.25
P07355	Annexin A2 OS=Homo sapiens GN=ANXA2 PE=1 SV=2	13	#N/A	#N/A		Q02413	Desmoglein-1 OS=Homo sapiens GN=DSG1 PE=1 SV=2	13	3	4.33333		Q86YZ3	Hornerin OS=Homo sapiens GN=HRNR PE=1 SV=2	13	5	2.6		P38646	Stress-70 protein, mitochondrial OS=Homo sapiens OX=9606 GN=HSPA9 PE=1 SV=2	49	6	8.16667
Q16777	Histone H2A type 2-C OS=Homo sapiens GN=HIST2H2AC PE=1 SV=4	13	#N/A	#N/A		P07148	Fatty acid-binding protein, liver OS=Homo sapiens OX=9606 GN=FABP1 PE=1 SV=1	10	2	5		P02545	Prelamin-A/C OS=Homo sapiens GN=LMNA PE=1 SV=1	12	3	4		Q7L0Y3	tRNA methyltransferase 10 homolog C OS=Homo sapiens OX=9606 GN=TRMT10C PE=1 SV=2	46	#N/A	#N/A
Q5D862	Filaggrin-2 OS=Homo sapiens GN=FLG2 PE=1 SV=1	12	2	6		Q08554	Desmocollin-1 OS=Homo sapiens GN=DSC1 PE=1 SV=2	10	4	2.5		P07355	Annexin A2 OS=Homo sapiens GN=ANXA2 PE=1 SV=2	11	#N/A	#N/A		O75369	Filamin-B OS=Homo sapiens OX=9606 GN=FLNB PE=1 SV=2	44	9	4.88889
Q9NZT1	Calmodulin-like protein 5 OS=Homo sapiens GN=CALML5 PE=1 SV=2	11	#N/A	#N/A		P07355	Annexin A2 OS=Homo sapiens GN=ANXA2 PE=1 SV=2	9	#N/A	#N/A		P12236	ADP/ATP translocase 3 OS=Homo sapiens GN=SLC25A6 PE=1 SV=4	10	#N/A	#N/A		Q01082	Spectrin beta chain, non-erythrocytic 1 OS=Homo sapiens OX=9606 GN=SPTBN1 PE=1 SV=2	42	3	14
Q6UWP8	Suprabasin OS=Homo sapiens GN=SBSN PE=1 SV=2	11	#N/A	#N/A		P00505	Aspartate aminotransferase, mitochondrial OS=Homo sapiens GN=GOT2 PE=1 SV=3	8	#N/A	#N/A		P39019	40S ribosomal protein S19 OS=Homo sapiens GN=RPS19 PE=1 SV=2	10	1	10		Q99714	3-hydroxyacyl-CoA dehydrogenase type-2 OS=Homo sapiens OX=9606 GN=HSD17B10 PE=1 SV=3	39	#N/A	#N/A
P06733	Alpha-enolase OS=Homo sapiens GN=ENO1 PE=1 SV=2	11	#N/A	#N/A		P60174	Triosephosphate isomerase OS=Homo sapiens GN=TPI1 PE=1 SV=3	8	#N/A	#N/A		P04040	Catalase OS=Homo sapiens GN=CAT PE=1 SV=3	9	#N/A	#N/A		P07355	Annexin A2 OS=Homo sapiens OX=9606 GN=ANXA2 PE=1 SV=2	39	13	3
P31947	14-3-3 protein sigma OS=Homo sapiens GN=SFN PE=1 SV=1	11	#N/A	#N/A		P04040	Catalase OS=Homo sapiens GN=CAT PE=1 SV=3	8	#N/A	#N/A		P38159	RNA-binding motif protein, X chromosome OS=Homo sapiens GN=RBMX PE=1 SV=3	9	2	4.5		Q7L014	Probable ATP-dependent RNA helicase DDX46 OS=Homo sapiens OX=9606 GN=DDX46 PE=1 SV=2	39	17	2.29412
P04075	Fructose-bisphosphate aldolase A OS=Homo sapiens GN=ALDOA PE=1 SV=2	10	1	10		P10412	Histone H1.4 OS=Homo sapiens GN=HIST1H1E PE=1 SV=2	8	#N/A	#N/A		Q96P63	Serpin B12 OS=Homo sapiens GN=SERPINB12 PE=1 SV=1	8	#N/A	#N/A		Q13813	Spectrin alpha chain, non-erythrocytic 1 OS=Homo sapiens OX=9606 GN=SPTAN1 PE=1 SV=3	36	10	3.6
P11217	Glycogen phosphorylase, muscle form OS=Homo sapiens GN=PYGM PE=1 SV=6	10	#N/A	#N/A		P06733	Alpha-enolase OS=Homo sapiens GN=ENO1 PE=1 SV=2	7	#N/A	#N/A		P10412	Histone H1.4 OS=Homo sapiens GN=HIST1H1E PE=1 SV=2	8	#N/A	#N/A		P78347	General transcription factor II-I OS=Homo sapiens OX=9606 GN=GTF2I PE=1 SV=2	36	10	3.6
P10412	Histone H1.4 OS=Homo sapiens GN=HIST1H1E PE=1 SV=2	9	#N/A	#N/A		P25311	Zinc-alpha-2-glycoprotein OS=Homo sapiens GN=AZGP1 PE=1 SV=2	7	#N/A	#N/A		P31930	Cytochrome b-c1 complex subunit 1, mitochondrial OS=Homo sapiens GN=UQCRC1 PE=1 SV=3	8	2	4		P53621	Coatomer subunit alpha OS=Homo sapiens OX=9606 GN=COPA PE=1 SV=2	33	1	33
O75438	NADH dehydrogenase [ubiquinone] 1 beta subcomplex subunit 1 OS=Homo sapiens OX=9606 GN=NDUFB1 PE=1 SV=1	9	1	9		Q9NZT1	Calmodulin-like protein 5 OS=Homo sapiens GN=CALML5 PE=1 SV=2	7	#N/A	#N/A		P00505	Aspartate aminotransferase, mitochondrial OS=Homo sapiens GN=GOT2 PE=1 SV=3	7	#N/A	#N/A		P09327	Villin-1 OS=Homo sapiens OX=9606 GN=VIL1 PE=1 SV=4	30	13	2.30769
P60174	Triosephosphate isomerase OS=Homo sapiens GN=TPI1 PE=1 SV=3	8	1	8		P61626	Lysozyme C OS=Homo sapiens GN=LYZ PE=1 SV=1	7	#N/A	#N/A		P48594	Serpin B4 OS=Homo sapiens GN=SERPINB4 PE=1 SV=2	7	#N/A	#N/A		P14625	Endoplasmin OS=Homo sapiens OX=9606 GN=HSP90B1 PE=1 SV=1	27	#N/A	#N/A
P04040	Catalase OS=Homo sapiens GN=CAT PE=1 SV=3	8	#N/A	#N/A		P07384	Calpain-1 catalytic subunit OS=Homo sapiens GN=CAPN1 PE=1 SV=1	7	#N/A	#N/A		O75131	Copine-3 OS=Homo sapiens GN=CPNE3 PE=1 SV=1	7	#N/A	#N/A		Q14152	Eukaryotic translation initiation factor 3 subunit A OS=Homo sapiens OX=9606 GN=EIF3A PE=1 SV=1	26	4	6.5
Q08043	Alpha-actinin-3 OS=Homo sapiens GN=ACTN3 PE=1 SV=2	8	1	8		P28072	Proteasome subunit beta type-6 OS=Homo sapiens GN=PSMB6 PE=1 SV=4	7	#N/A	#N/A		P31151	Protein S100-A7 OS=Homo sapiens GN=S100A7 PE=1 SV=4	7	#N/A	#N/A		P07437	Tubulin beta chain OS=Homo sapiens OX=9606 GN=TUBB PE=1 SV=2	26	7	3.71429
P60900	Proteasome subunit alpha type-6 OS=Homo sapiens GN=PSMA6 PE=1 SV=1	8	#N/A	#N/A		Q96P63	Serpin B12 OS=Homo sapiens GN=SERPINB12 PE=1 SV=1	6	#N/A	#N/A		P12273	Prolactin-inducible protein OS=Homo sapiens GN=PIP PE=1 SV=1	7	#N/A	#N/A		Q9NZM1	Myoferlin OS=Homo sapiens OX=9606 GN=MYOF PE=1 SV=1	25	#N/A	#N/A
Q15828	Cystatin-M OS=Homo sapiens GN=CST6 PE=1 SV=1	8	#N/A	#N/A		P29508	Serpin B3 OS=Homo sapiens GN=SERPINB3 PE=1 SV=2	6	#N/A	#N/A		P30048	Thioredoxin-dependent peroxide reductase, mitochondrial OS=Homo sapiens GN=PRDX3 PE=1 SV=3	7	#N/A	#N/A		Q16531	DNA damage-binding protein 1 OS=Homo sapiens OX=9606 GN=DDB1 PE=1 SV=1	24	#N/A	#N/A
P13929	Beta-enolase OS=Homo sapiens GN=ENO3 PE=1 SV=5	7	#N/A	#N/A		Q15517	Corneodesmosin OS=Homo sapiens GN=CDSN PE=1 SV=3	6	#N/A	#N/A		P25311	Zinc-alpha-2-glycoprotein OS=Homo sapiens GN=AZGP1 PE=1 SV=2	7	#N/A	#N/A		Q00610	Clathrin heavy chain 1 OS=Homo sapiens OX=9606 GN=CLTC PE=1 SV=5	24	3	8
Q8WVV4	Protein POF1B OS=Homo sapiens GN=POF1B PE=1 SV=3	7	1	7		P05089	Arginase-1 OS=Homo sapiens GN=ARG1 PE=1 SV=2	6	1	6		O75367	Core histone macro-H2A.1 OS=Homo sapiens GN=H2AFY PE=1 SV=4	7	#N/A	#N/A		A6NHR9	Structural maintenance of chromosomes flexible hinge domain-containing protein 1 OS=Homo sapiens OX=9606 GN=SMCHD1 PE=1 SV=2	23	#N/A	#N/A
P42357	Histidine ammonia-lyase OS=Homo sapiens GN=HAL PE=1 SV=1	7	#N/A	#N/A		P04406	Glyceraldehyde-3-phosphate dehydrogenase OS=Homo sapiens GN=GAPDH PE=1 SV=3	6	2	3		P20930	Filaggrin OS=Homo sapiens GN=FLG PE=1 SV=3	7	#N/A	#N/A		P53618	Coatomer subunit beta OS=Homo sapiens OX=9606 GN=COPB1 PE=1 SV=3	22	1	22
Q96P63	Serpin B12 OS=Homo sapiens GN=SERPINB12 PE=1 SV=1	7	#N/A	#N/A		P69905	Hemoglobin subunit alpha OS=Homo sapiens GN=HBA1 PE=1 SV=2	6	3	2		O75223	Gamma-glutamylcyclotransferase OS=Homo sapiens GN=GGCT PE=1 SV=1	7	#N/A	#N/A		Q9P2E9	Ribosome-binding protein 1 OS=Homo sapiens OX=9606 GN=RRBP1 PE=1 SV=5	22	3	7.33333
P20930	Filaggrin OS=Homo sapiens GN=FLG PE=1 SV=3	7	#N/A	#N/A		P22735	Protein-glutamine gamma-glutamyltransferase K OS=Homo sapiens GN=TGM1 PE=1 SV=4	5	#N/A	#N/A		Q08188	Protein-glutamine gamma-glutamyltransferase E OS=Homo sapiens GN=TGM3 PE=1 SV=4	7	2	3.5		P23284	Peptidyl-prolyl cis-trans isomerase B OS=Homo sapiens OX=9606 GN=PPIB PE=1 SV=2	22	8	2.75
P62987	Ubiquitin-60S ribosomal protein L40 OS=Homo sapiens GN=UBA52 PE=1 SV=2	7	#N/A	#N/A		P13535	Myosin-8 OS=Homo sapiens GN=MYH8 PE=1 SV=3	5	#N/A	#N/A		Q8NEZ5	F-box only protein 22 OS=Homo sapiens GN=FBXO22 PE=1 SV=1	7	3	2.33333		O95881	Thioredoxin domain-containing protein 12 OS=Homo sapiens OX=9606 GN=TXNDC12 PE=1 SV=1	21	#N/A	#N/A
Q9UI42	Carboxypeptidase A4 OS=Homo sapiens GN=CPA4 PE=1 SV=2	7	#N/A	#N/A		P07686	Beta-hexosaminidase subunit beta OS=Homo sapiens GN=HEXB PE=1 SV=3	5	#N/A	#N/A		O00567	Nucleolar protein 56 OS=Homo sapiens GN=NOP56 PE=1 SV=4	7	3	2.33333		Q9UHX1	Poly(U)-binding-splicing factor PUF60 OS=Homo sapiens OX=9606 GN=PUF60 PE=1 SV=1	21	5	4.2
Q8IW75	Serpin A12 OS=Homo sapiens GN=SERPINA12 PE=1 SV=1	7	#N/A	#N/A		P63241	Eukaryotic translation initiation factor 5A-1 OS=Homo sapiens GN=EIF5A PE=1 SV=2	5	#N/A	#N/A		P06733	Alpha-enolase OS=Homo sapiens GN=ENO1 PE=1 SV=2	6	#N/A	#N/A		P68371	Tubulin beta-4B chain OS=Homo sapiens OX=9606 GN=TUBB4B PE=1 SV=1	21	5	4.2
P06732	Creatine kinase M-type OS=Homo sapiens GN=CKM PE=1 SV=2	7	#N/A	#N/A		P31151	Protein S100-A7 OS=Homo sapiens GN=S100A7 PE=1 SV=4	5	#N/A	#N/A		P22735	Protein-glutamine gamma-glutamyltransferase K OS=Homo sapiens GN=TGM1 PE=1 SV=4	6	#N/A	#N/A		P42704	Leucine-rich PPR motif-containing protein, mitochondrial OS=Homo sapiens OX=9606 GN=LRPPRC PE=1 SV=3	20	1	20
A8K2U0	Alpha-2-macroglobulin-like protein 1 OS=Homo sapiens GN=A2ML1 PE=1 SV=3	7	#N/A	#N/A		P42357	Histidine ammonia-lyase OS=Homo sapiens GN=HAL PE=1 SV=1	5	#N/A	#N/A		P15085	Carboxypeptidase A1 OS=Homo sapiens GN=CPA1 PE=1 SV=2	6	#N/A	#N/A		Q9Y262	Eukaryotic translation initiation factor 3 subunit L OS=Homo sapiens OX=9606 GN=EIF3L PE=1 SV=1	20	2	10
O75223	Gamma-glutamylcyclotransferase OS=Homo sapiens GN=GGCT PE=1 SV=1	7	#N/A	#N/A		Q13867	Bleomycin hydrolase OS=Homo sapiens GN=BLMH PE=1 SV=1	5	#N/A	#N/A		P31942	Heterogeneous nuclear ribonucleoprotein H3 OS=Homo sapiens GN=HNRNPH3 PE=1 SV=2	6	#N/A	#N/A		P10809	60 kDa heat shock protein, mitochondrial OS=Homo sapiens OX=9606 GN=HSPD1 PE=1 SV=2	20	7	2.85714
O14910	Protein lin-7 homolog A OS=Homo sapiens GN=LIN7A PE=1 SV=2	7	#N/A	#N/A		Q9BS26	Endoplasmic reticulum resident protein 44 OS=Homo sapiens GN=ERP44 PE=1 SV=1	5	#N/A	#N/A		P07686	Beta-hexosaminidase subunit beta OS=Homo sapiens GN=HEXB PE=1 SV=3	6	#N/A	#N/A		P35606	Coatomer subunit beta' OS=Homo sapiens OX=9606 GN=COPB2 PE=1 SV=2	19	#N/A	#N/A
P07384	Calpain-1 catalytic subunit OS=Homo sapiens GN=CAPN1 PE=1 SV=1	7	#N/A	#N/A		P01614	Ig kappa chain V-II region Cum OS=Homo sapiens PE=1 SV=1	5	#N/A	#N/A		Q02790	Peptidyl-prolyl cis-trans isomerase FKBP4 OS=Homo sapiens GN=FKBP4 PE=1 SV=3	6	#N/A	#N/A		P06899	Histone H2B type 1-J OS=Homo sapiens OX=9606 GN=HIST1H2BJ PE=1 SV=3	19	5	3.8
P81605	Dermcidin OS=Homo sapiens GN=DCD PE=1 SV=2	6	1	6		P20930	Filaggrin OS=Homo sapiens GN=FLG PE=1 SV=3	5	#N/A	#N/A		Q8WVV4	Protein POF1B OS=Homo sapiens GN=POF1B PE=1 SV=3	6	#N/A	#N/A		P61978	Heterogeneous nuclear ribonucleoprotein K OS=Homo sapiens OX=9606 GN=HNRNPK PE=1 SV=1	18	6	3
P01040	Cystatin-A OS=Homo sapiens GN=CSTA PE=1 SV=1	6	1	6		P01857	Ig gamma-1 chain C region OS=Homo sapiens GN=IGHG1 PE=1 SV=1	5	#N/A	#N/A		P60174	Triosephosphate isomerase OS=Homo sapiens GN=TPI1 PE=1 SV=3	6	#N/A	#N/A		P0DMV8	Heat shock 70 kDa protein 1A OS=Homo sapiens OX=9606 GN=HSPA1A PE=1 SV=1	18	8	2.25
P69905	Hemoglobin subunit alpha OS=Homo sapiens GN=HBA1 PE=1 SV=2	6	3	2		Q71UI9	Histone H2A.V OS=Homo sapiens GN=H2AFV PE=1 SV=3	5	#N/A	#N/A		Q9Y5B9	FACT complex subunit SPT16 OS=Homo sapiens GN=SUPT16H PE=1 SV=1	6	1	6		Q9Y678	Coatomer subunit gamma-1 OS=Homo sapiens OX=9606 GN=COPG1 PE=1 SV=1	17	#N/A	#N/A
P68871	Hemoglobin subunit beta OS=Homo sapiens GN=HBB PE=1 SV=2	6	#N/A	#N/A		A8K2U0	Alpha-2-macroglobulin-like protein 1 OS=Homo sapiens GN=A2ML1 PE=1 SV=3	5	#N/A	#N/A		Q5D862	Filaggrin-2 OS=Homo sapiens GN=FLG2 PE=1 SV=1	6	2	3		P46940	Ras GTPase-activating-like protein IQGAP1 OS=Homo sapiens OX=9606 GN=IQGAP1 PE=1 SV=1	17	1	17
Q13867	Bleomycin hydrolase OS=Homo sapiens GN=BLMH PE=1 SV=1	6	#N/A	#N/A		P04083	Annexin A1 OS=Homo sapiens GN=ANXA1 PE=1 SV=2	5	#N/A	#N/A		P69905	Hemoglobin subunit alpha OS=Homo sapiens GN=HBA1 PE=1 SV=2	6	3	2		P78527	DNA-dependent protein kinase catalytic subunit OS=Homo sapiens OX=9606 GN=PRKDC PE=1 SV=3	17	4	4.25
P07339	Cathepsin D OS=Homo sapiens GN=CTSD PE=1 SV=1	6	#N/A	#N/A		Q8WVV4	Protein POF1B OS=Homo sapiens GN=POF1B PE=1 SV=3	5	#N/A	#N/A		P01876	Ig alpha-1 chain C region OS=Homo sapiens GN=IGHA1 PE=1 SV=2	5	#N/A	#N/A		Q13509	Tubulin beta-3 chain OS=Homo sapiens OX=9606 GN=TUBB3 PE=1 SV=2	17	6	2.83333
Q99719	Septin-5 OS=Homo sapiens GN=SEPT5 PE=1 SV=1	6	#N/A	#N/A		Q9UI42	Carboxypeptidase A4 OS=Homo sapiens GN=CPA4 PE=1 SV=2	5	#N/A	#N/A		P68871	Hemoglobin subunit beta OS=Homo sapiens GN=HBB PE=1 SV=2	5	#N/A	#N/A		P52272	Heterogeneous nuclear ribonucleoprotein M OS=Homo sapiens OX=9606 GN=HNRNPM PE=1 SV=3	17	6	2.83333
Q16610	Extracellular matrix protein 1 OS=Homo sapiens GN=ECM1 PE=1 SV=2	6	#N/A	#N/A		P54819	Adenylate kinase 2, mitochondrial OS=Homo sapiens GN=AK2 PE=1 SV=2	5	#N/A	#N/A		P61626	Lysozyme C OS=Homo sapiens GN=LYZ PE=1 SV=1	5	#N/A	#N/A		P06576	ATP synthase subunit beta, mitochondrial OS=Homo sapiens OX=9606 GN=ATP5F1B PE=1 SV=3	16	3	5.33333
P22735	Protein-glutamine gamma-glutamyltransferase K OS=Homo sapiens GN=TGM1 PE=1 SV=4	6	#N/A	#N/A		P08590	Myosin light chain 3 OS=Homo sapiens GN=MYL3 PE=1 SV=3	5	#N/A	#N/A		Q9NZT1	Calmodulin-like protein 5 OS=Homo sapiens GN=CALML5 PE=1 SV=2	5	#N/A	#N/A		Q9UDY2	Tight junction protein ZO-2 OS=Homo sapiens OX=9606 GN=TJP2 PE=1 SV=2	16	6	2.66667
O60812	Heterogeneous nuclear ribonucleoprotein C-like 1 OS=Homo sapiens GN=HNRNPCL1 PE=2 SV=1	6	#N/A	#N/A		Q96BR5	Cytochrome c oxidase assembly factor 7 OS=Homo sapiens GN=COA7 PE=1 SV=2	5	#N/A	#N/A		Q96QA5	Gasdermin-A OS=Homo sapiens GN=GSDMA PE=1 SV=4	5	#N/A	#N/A		P16989	Y-box-binding protein 3 OS=Homo sapiens OX=9606 GN=YBX3 PE=1 SV=4	15	#N/A	#N/A
Q9Y3L5	Ras-related protein Rap-2c OS=Homo sapiens GN=RAP2C PE=1 SV=1	5	#N/A	#N/A		Q99426	Tubulin-folding cofactor B OS=Homo sapiens GN=TBCB PE=1 SV=2	5	#N/A	#N/A		Q9UI42	Carboxypeptidase A4 OS=Homo sapiens GN=CPA4 PE=1 SV=2	5	#N/A	#N/A		Q13200	26S proteasome non-ATPase regulatory subunit 2 OS=Homo sapiens OX=9606 GN=PSMD2 PE=1 SV=3	15	#N/A	#N/A
P25311	Zinc-alpha-2-glycoprotein OS=Homo sapiens GN=AZGP1 PE=1 SV=2	5	#N/A	#N/A		Q6ZV73	FYVE, RhoGEF and PH domain-containing protein 6 OS=Homo sapiens GN=FGD6 PE=1 SV=2	5	#N/A	#N/A		Q8IW75	Serpin A12 OS=Homo sapiens GN=SERPINA12 PE=1 SV=1	5	#N/A	#N/A		P26641	Elongation factor 1-gamma OS=Homo sapiens OX=9606 GN=EEF1G PE=1 SV=3	15	1	15
Q53RT3	Retroviral-like aspartic protease 1 OS=Homo sapiens GN=ASPRV1 PE=1 SV=1	5	#N/A	#N/A		P62987	Ubiquitin-60S ribosomal protein L40 OS=Homo sapiens GN=UBA52 PE=1 SV=2	5	#N/A	#N/A		Q15424	Scaffold attachment factor B1 OS=Homo sapiens GN=SAFB PE=1 SV=4	5	#N/A	#N/A		E0CX11	Short transmembrane mitochondrial protein 1 OS=Homo sapiens OX=9606 GN=STMP1 PE=1 SV=1	15	1	15
P07686	Beta-hexosaminidase subunit beta OS=Homo sapiens GN=HEXB PE=1 SV=3	5	#N/A	#N/A		Q5T749	Keratinocyte proline-rich protein OS=Homo sapiens GN=KPRP PE=1 SV=1	5	1	5		Q8NFF5	FAD synthase OS=Homo sapiens GN=FLAD1 PE=1 SV=1	5	#N/A	#N/A		P55884	Eukaryotic translation initiation factor 3 subunit B OS=Homo sapiens OX=9606 GN=EIF3B PE=1 SV=3	15	5	3
Q6E0U4	Dermokine OS=Homo sapiens GN=DMKN PE=1 SV=3	5	#N/A	#N/A		P81605	Dermcidin OS=Homo sapiens GN=DCD PE=1 SV=2	5	1	5		P05413	Fatty acid-binding protein, heart OS=Homo sapiens GN=FABP3 PE=1 SV=4	5	#N/A	#N/A		P29692	Elongation factor 1-delta OS=Homo sapiens OX=9606 GN=EEF1D PE=1 SV=5	14	#N/A	#N/A
O75342	Arachidonate 12-lipoxygenase, 12R-type OS=Homo sapiens GN=ALOX12B PE=1 SV=1	5	#N/A	#N/A		Q5D862	Filaggrin-2 OS=Homo sapiens GN=FLG2 PE=1 SV=1	5	2	2.5		Q04760	Lactoylglutathione lyase OS=Homo sapiens GN=GLO1 PE=1 SV=4	5	#N/A	#N/A		P52732	Kinesin-like protein KIF11 OS=Homo sapiens OX=9606 GN=KIF11 PE=1 SV=2	14	#N/A	#N/A
P07205	Phosphoglycerate kinase 2 OS=Homo sapiens GN=PGK2 PE=1 SV=3	5	#N/A	#N/A		Q01469	Fatty acid-binding protein, epidermal OS=Homo sapiens GN=FABP5 PE=1 SV=3	5	2	2.5		P40926	Malate dehydrogenase, mitochondrial OS=Homo sapiens GN=MDH2 PE=1 SV=3	5	#N/A	#N/A		P40939	Trifunctional enzyme subunit alpha, mitochondrial OS=Homo sapiens OX=9606 GN=HADHA PE=1 SV=2	14	1	14
P00568	Adenylate kinase isoenzyme 1 OS=Homo sapiens GN=AK1 PE=1 SV=3	5	#N/A	#N/A		Q08188	Protein-glutamine gamma-glutamyltransferase E OS=Homo sapiens GN=TGM3 PE=1 SV=4	5	2	2.5		P61224	Ras-related protein Rap-1b OS=Homo sapiens GN=RAP1B PE=1 SV=1	5	#N/A	#N/A		P04843	Dolichyl-diphosphooligosaccharide--protein glycosyltransferase subunit 1 OS=Homo sapiens OX=9606 GN=RPN1 PE=1 SV=1	14	1	14
P48594	Serpin B4 OS=Homo sapiens GN=SERPINB4 PE=1 SV=2	5	#N/A	#N/A		Q13835	Plakophilin-1 OS=Homo sapiens GN=PKP1 PE=1 SV=2	5	2	2.5		P51659	Peroxisomal multifunctional enzyme type 2 OS=Homo sapiens GN=HSD17B4 PE=1 SV=3	5	#N/A	#N/A		P55081	Microfibrillar-associated protein 1 OS=Homo sapiens OX=9606 GN=MFAP1 PE=1 SV=2	14	3	4.66667
P02585	Troponin C, skeletal muscle OS=Homo sapiens GN=TNNC2 PE=1 SV=2	5	#N/A	#N/A		P31944	Caspase-14 OS=Homo sapiens GN=CASP14 PE=1 SV=2	4	#N/A	#N/A		Q16695	Histone H3.1t OS=Homo sapiens GN=HIST3H3 PE=1 SV=3	5	#N/A	#N/A		Q06830	Peroxiredoxin-1 OS=Homo sapiens OX=9606 GN=PRDX1 PE=1 SV=1	14	5	2.8
P48163	NADP-dependent malic enzyme OS=Homo sapiens GN=ME1 PE=1 SV=1	5	#N/A	#N/A		P02042	Hemoglobin subunit delta OS=Homo sapiens GN=HBD PE=1 SV=2	3	1	3		P55769	NHP2-like protein 1 OS=Homo sapiens GN=SNU13 PE=1 SV=3	5	#N/A	#N/A		Q13263	Transcription intermediary factor 1-beta OS=Homo sapiens OX=9606 GN=TRIM28 PE=1 SV=5	13	#N/A	#N/A
P02765	Alpha-2-HS-glycoprotein OS=Homo sapiens GN=AHSG PE=1 SV=1	5	#N/A	#N/A		P04075	Fructose-bisphosphate aldolase A OS=Homo sapiens GN=ALDOA PE=1 SV=2	3	1	3		Q9NWB6	Arginine and glutamate-rich protein 1 OS=Homo sapiens GN=ARGLU1 PE=1 SV=1	5	#N/A	#N/A		O00303	Eukaryotic translation initiation factor 3 subunit F OS=Homo sapiens OX=9606 GN=EIF3F PE=1 SV=1	13	4	3.25
P00505	Aspartate aminotransferase, mitochondrial OS=Homo sapiens GN=GOT2 PE=1 SV=3	5	#N/A	#N/A		P36551	Oxygen-dependent coproporphyrinogen-III oxidase, mitochondrial OS=Homo sapiens GN=CPOX PE=1 SV=3	3	1	3		Q9BWS9	Chitinase domain-containing protein 1 OS=Homo sapiens GN=CHID1 PE=1 SV=1	5	#N/A	#N/A		Q99613	Eukaryotic translation initiation factor 3 subunit C OS=Homo sapiens OX=9606 GN=EIF3C PE=1 SV=1	12	#N/A	#N/A
P01857	Ig gamma-1 chain C region OS=Homo sapiens GN=IGHG1 PE=1 SV=1	5	#N/A	#N/A		P50213	Isocitrate dehydrogenase [NAD] subunit alpha, mitochondrial OS=Homo sapiens GN=IDH3A PE=1 SV=1	2	1	2		P63241	Eukaryotic translation initiation factor 5A-1 OS=Homo sapiens GN=EIF5A PE=1 SV=2	5	#N/A	#N/A		P26640	Valine--tRNA ligase OS=Homo sapiens OX=9606 GN=VARS PE=1 SV=4	12	#N/A	#N/A
P17931	Galectin-3 OS=Homo sapiens GN=LGALS3 PE=1 SV=5	5	#N/A	#N/A		Q6ZVX7	F-box only protein 50 OS=Homo sapiens GN=NCCRP1 PE=1 SV=1	2	1	2		Q86V81	THO complex subunit 4 OS=Homo sapiens GN=ALYREF PE=1 SV=3	5	#N/A	#N/A		P49411	Elongation factor Tu, mitochondrial OS=Homo sapiens OX=9606 GN=TUFM PE=1 SV=2	12	1	12
B1AJZ9	Forkhead-associated domain-containing protein 1 OS=Homo sapiens GN=FHAD1 PE=2 SV=2	5	#N/A	#N/A		P49736	DNA replication licensing factor MCM2 OS=Homo sapiens GN=MCM2 PE=1 SV=4	2	1	2		O14979	Heterogeneous nuclear ribonucleoprotein D-like OS=Homo sapiens GN=HNRNPDL PE=1 SV=3	5	#N/A	#N/A		O60825	6-phosphofructo-2-kinase/fructose-2,6-bisphosphatase 2 OS=Homo sapiens OX=9606 GN=PFKFB2 PE=1 SV=2	12	3	4
P21695	Glycerol-3-phosphate dehydrogenase [NAD(+)], cytoplasmic OS=Homo sapiens GN=GPD1 PE=1 SV=4	5	#N/A	#N/A		P43307	Translocon-associated protein subunit alpha OS=Homo sapiens GN=SSR1 PE=1 SV=3	2	1	2		P48047	ATP synthase subunit O, mitochondrial OS=Homo sapiens GN=ATP5O PE=1 SV=1	5	#N/A	#N/A		P08238	Heat shock protein HSP 90-beta OS=Homo sapiens OX=9606 GN=HSP90AB1 PE=1 SV=4	12	3	4
P47895	Aldehyde dehydrogenase family 1 member A3 OS=Homo sapiens GN=ALDH1A3 PE=1 SV=2	5	#N/A	#N/A		Q9NSB4	Keratin, type II cuticular Hb2 OS=Homo sapiens GN=KRT82 PE=3 SV=3	2	1	2		Q9H583	HEAT repeat-containing protein 1 OS=Homo sapiens GN=HEATR1 PE=1 SV=3	5	#N/A	#N/A		P61158	Actin-related protein 3 OS=Homo sapiens OX=9606 GN=ACTR3 PE=1 SV=3	12	4	3
O75874	Isocitrate dehydrogenase [NADP] cytoplasmic OS=Homo sapiens GN=IDH1 PE=1 SV=2	5	#N/A	#N/A		P39019	40S ribosomal protein S19 OS=Homo sapiens GN=RPS19 PE=1 SV=2	2	1	2		P23284	Peptidyl-prolyl cis-trans isomerase B OS=Homo sapiens GN=PPIB PE=1 SV=2	5	#N/A	#N/A		Q16643	Drebrin OS=Homo sapiens OX=9606 GN=DBN1 PE=1 SV=4	12	6	2
Q14210	Lymphocyte antigen 6D OS=Homo sapiens GN=LY6D PE=1 SV=1	5	#N/A	#N/A								O75439	Mitochondrial-processing peptidase subunit beta OS=Homo sapiens GN=PMPCB PE=1 SV=2	5	#N/A	#N/A		P62979	Ubiquitin-40S ribosomal protein S27a OS=Homo sapiens OX=9606 GN=RPS27A PE=1 SV=2	10	2	5
P01876	Ig alpha-1 chain C region OS=Homo sapiens GN=IGHA1 PE=1 SV=2	5	#N/A	#N/A								Q15517	Corneodesmosin OS=Homo sapiens GN=CDSN PE=1 SV=3	5	#N/A	#N/A		O15144	Actin-related protein 2/3 complex subunit 2 OS=Homo sapiens OX=9606 GN=ARPC2 PE=1 SV=1	10	2	5
Q9H2G4	Testis-specific Y-encoded-like protein 2 OS=Homo sapiens GN=TSPYL2 PE=1 SV=1	5	#N/A	#N/A								P07339	Cathepsin D OS=Homo sapiens GN=CTSD PE=1 SV=1	5	#N/A	#N/A		Q9UJS0	Calcium-binding mitochondrial carrier protein Aralar2 OS=Homo sapiens OX=9606 GN=SLC25A13 PE=1 SV=2	9	#N/A	#N/A
O75618	Death effector domain-containing protein OS=Homo sapiens GN=DEDD PE=1 SV=1	5	#N/A	#N/A								Q16610	Extracellular matrix protein 1 OS=Homo sapiens GN=ECM1 PE=1 SV=2	5	#N/A	#N/A		P12956	X-ray repair cross-complementing protein 6 OS=Homo sapiens OX=9606 GN=XRCC6 PE=1 SV=2	9	#N/A	#N/A
P23490	Loricrin OS=Homo sapiens GN=LOR PE=1 SV=2	5	#N/A	#N/A								P05089	Arginase-1 OS=Homo sapiens GN=ARG1 PE=1 SV=2	5	1	5		P27694	Replication protein A 70 kDa DNA-binding subunit OS=Homo sapiens OX=9606 GN=RPA1 PE=1 SV=2	9	#N/A	#N/A
Q8IUR6	CREB3 regulatory factor OS=Homo sapiens GN=CREBRF PE=1 SV=2	5	#N/A	#N/A								P01040	Cystatin-A OS=Homo sapiens GN=CSTA PE=1 SV=1	5	1	5		O00232	26S proteasome non-ATPase regulatory subunit 12 OS=Homo sapiens OX=9606 GN=PSMD12 PE=1 SV=3	9	1	9
P28072	Proteasome subunit beta type-6 OS=Homo sapiens GN=PSMB6 PE=1 SV=4	5	#N/A	#N/A								Q08945	FACT complex subunit SSRP1 OS=Homo sapiens GN=SSRP1 PE=1 SV=1	5	2	2.5		P62195	26S proteasome regulatory subunit 8 OS=Homo sapiens OX=9606 GN=PSMC5 PE=1 SV=1	9	1	9
P21108	Ribose-phosphate pyrophosphokinase 3 OS=Homo sapiens GN=PRPS1L1 PE=1 SV=2	5	#N/A	#N/A								P31040	Succinate dehydrogenase [ubiquinone] flavoprotein subunit, mitochondrial OS=Homo sapiens GN=SDHA PE=1 SV=2	5	2	2.5		O94776	Metastasis-associated protein MTA2 OS=Homo sapiens OX=9606 GN=MTA2 PE=1 SV=1	9	1	9
Q96AE4	Far upstream element-binding protein 1 OS=Homo sapiens GN=FUBP1 PE=1 SV=3	5	#N/A	#N/A								O60264	SWI/SNF-related matrix-associated actin-dependent regulator of chromatin subfamily A member 5 OS=Homo sapiens GN=SMARCA5 PE=1 SV=1	4	1	4		Q15393	Splicing factor 3B subunit 3 OS=Homo sapiens OX=9606 GN=SF3B3 PE=1 SV=4	9	3	3
P47929	Galectin-7 OS=Homo sapiens GN=LGALS7 PE=1 SV=2	5	#N/A	#N/A								Q5T749	Keratinocyte proline-rich protein OS=Homo sapiens GN=KPRP PE=1 SV=1	4	1	4		P07900	Heat shock protein HSP 90-alpha OS=Homo sapiens OX=9606 GN=HSP90AA1 PE=1 SV=5	9	3	3
P18669	Phosphoglycerate mutase 1 OS=Homo sapiens GN=PGAM1 PE=1 SV=2	5	#N/A	#N/A								P04792	Heat shock protein beta-1 OS=Homo sapiens GN=HSPB1 PE=1 SV=2	4	2	2		P11940	Polyadenylate-binding protein 1 OS=Homo sapiens OX=9606 GN=PABPC1 PE=1 SV=2	9	3	3
Q6ZVX7	F-box only protein 50 OS=Homo sapiens GN=NCCRP1 PE=1 SV=1	4	1	4								Q13835	Plakophilin-1 OS=Homo sapiens GN=PKP1 PE=1 SV=2	4	2	2		P47756	F-actin-capping protein subunit beta OS=Homo sapiens OX=9606 GN=CAPZB PE=1 SV=4	9	3	3
P39019	40S ribosomal protein S19 OS=Homo sapiens GN=RPS19 PE=1 SV=2	4	1	4								P34897	Serine hydroxymethyltransferase, mitochondrial OS=Homo sapiens GN=SHMT2 PE=1 SV=3	3	1	3		P62241	40S ribosomal protein S8 OS=Homo sapiens OX=9606 GN=RPS8 PE=1 SV=2	9	4	2.25
P55786	Puromycin-sensitive aminopeptidase OS=Homo sapiens GN=NPEPPS PE=1 SV=2	4	2	2								P49736	DNA replication licensing factor MCM2 OS=Homo sapiens GN=MCM2 PE=1 SV=4	3	1	3		P30101	Protein disulfide-isomerase A3 OS=Homo sapiens OX=9606 GN=PDIA3 PE=1 SV=4	8	#N/A	#N/A
P18206	Vinculin OS=Homo sapiens GN=VCL PE=1 SV=4	3	1	3								P35268	60S ribosomal protein L22 OS=Homo sapiens GN=RPL22 PE=1 SV=2	3	1	3		P61106	Ras-related protein Rab-14 OS=Homo sapiens OX=9606 GN=RAB14 PE=1 SV=4	8	#N/A	#N/A
P25789	Proteasome subunit alpha type-4 OS=Homo sapiens GN=PSMA4 PE=1 SV=1	3	1	3								Q9NZM5	Glioma tumor suppressor candidate region gene 2 protein OS=Homo sapiens GN=GLTSCR2 PE=1 SV=2	3	1	3		Q16875	6-phosphofructo-2-kinase/fructose-2,6-bisphosphatase 3 OS=Homo sapiens OX=9606 GN=PFKFB3 PE=1 SV=1	8	#N/A	#N/A
Q9NY12	H/ACA ribonucleoprotein complex subunit 1 OS=Homo sapiens GN=GAR1 PE=1 SV=1	3	1	3								P81605	Dermcidin OS=Homo sapiens GN=DCD PE=1 SV=2	3	1	3		P55084	Trifunctional enzyme subunit beta, mitochondrial OS=Homo sapiens OX=9606 GN=HADHB PE=1 SV=3	8	1	8
Q9Y3F4	Serine-threonine kinase receptor-associated protein OS=Homo sapiens GN=STRAP PE=1 SV=1	2	1	2								P04075	Fructose-bisphosphate aldolase A OS=Homo sapiens GN=ALDOA PE=1 SV=2	2	1	2		O43809	Cleavage and polyadenylation specificity factor subunit 5 OS=Homo sapiens OX=9606 GN=NUDT21 PE=1 SV=1	8	1	8
P06702	Protein S100-A9 OS=Homo sapiens GN=S100A9 PE=1 SV=1	2	1	2								P13473	Lysosome-associated membrane glycoprotein 2 OS=Homo sapiens GN=LAMP2 PE=1 SV=2	2	1	2		P06702	Protein S100-A9 OS=Homo sapiens OX=9606 GN=S100A9 PE=1 SV=1	8	2	4
Q9H0E2	Toll-interacting protein OS=Homo sapiens GN=TOLLIP PE=1 SV=1	2	1	2								P07305	Histone H1.0 OS=Homo sapiens GN=H1F0 PE=1 SV=3	2	1	2		P05387	60S acidic ribosomal protein P2 OS=Homo sapiens OX=9606 GN=RPLP2 PE=1 SV=1	8	4	2
Q09666	Neuroblast differentiation-associated protein AHNAK OS=Homo sapiens GN=AHNAK PE=1 SV=2	2	1	2								O43684	Mitotic checkpoint protein BUB3 OS=Homo sapiens GN=BUB3 PE=1 SV=1	2	1	2		Q07157	Tight junction protein ZO-1 OS=Homo sapiens OX=9606 GN=TJP1 PE=1 SV=3	8	4	2
												Q99848	Probable rRNA-processing protein EBP2 OS=Homo sapiens GN=EBNA1BP2 PE=1 SV=2	2	1	2		P42167	Lamina-associated polypeptide 2, isoforms beta/gamma OS=Homo sapiens OX=9606 GN=TMPO PE=1 SV=2	7	#N/A	#N/A
												Q9NVH6	Trimethyllysine dioxygenase, mitochondrial OS=Homo sapiens GN=TMLHE PE=1 SV=1	2	1	2		P60228	Eukaryotic translation initiation factor 3 subunit E OS=Homo sapiens OX=9606 GN=EIF3E PE=1 SV=1	7	#N/A	#N/A
												Q15050	Ribosome biogenesis regulatory protein homolog OS=Homo sapiens GN=RRS1 PE=1 SV=2	2	1	2		Q14683	Structural maintenance of chromosomes protein 1A OS=Homo sapiens OX=9606 GN=SMC1A PE=1 SV=2	7	#N/A	#N/A
												Q6ZVX7	F-box only protein 50 OS=Homo sapiens GN=NCCRP1 PE=1 SV=1	2	1	2		P28331	NADH-ubiquinone oxidoreductase 75 kDa subunit, mitochondrial OS=Homo sapiens OX=9606 GN=NDUFS1 PE=1 SV=3	7	#N/A	#N/A
												P06702	Protein S100-A9 OS=Homo sapiens GN=S100A9 PE=1 SV=1	2	1	2		Q9Y2W1	Thyroid hormone receptor-associated protein 3 OS=Homo sapiens OX=9606 GN=THRAP3 PE=1 SV=2	7	1	7
												P84090	Enhancer of rudimentary homolog OS=Homo sapiens GN=ERH PE=1 SV=1	2	1	2		Q99460	26S proteasome non-ATPase regulatory subunit 1 OS=Homo sapiens OX=9606 GN=PSMD1 PE=1 SV=2	7	1	7
												Q9HB71	Calcyclin-binding protein OS=Homo sapiens GN=CACYBP PE=1 SV=2	2	1	2		Q07021	Complement component 1 Q subcomponent-binding protein, mitochondrial OS=Homo sapiens OX=9606 GN=C1QBP PE=1 SV=1	7	1	7
												Q6P1L8	39S ribosomal protein L14, mitochondrial OS=Homo sapiens GN=MRPL14 PE=1 SV=1	2	1	2		P43686	26S proteasome regulatory subunit 6B OS=Homo sapiens OX=9606 GN=PSMC4 PE=1 SV=2	7	1	7
												P59665	Neutrophil defensin 1 OS=Homo sapiens GN=DEFA1 PE=1 SV=1	2	1	2		O75821	Eukaryotic translation initiation factor 3 subunit G OS=Homo sapiens OX=9606 GN=EIF3G PE=1 SV=2	7	1	7
												Q9NSB4	Keratin, type II cuticular Hb2 OS=Homo sapiens GN=KRT82 PE=3 SV=3	2	1	2		P31151	Protein S100-A7 OS=Homo sapiens OX=9606 GN=S100A7 PE=1 SV=4	7	2	3.5
												P50213	Isocitrate dehydrogenase [NAD] subunit alpha, mitochondrial OS=Homo sapiens GN=IDH3A PE=1 SV=1	2	1	2		O15371	Eukaryotic translation initiation factor 3 subunit D OS=Homo sapiens OX=9606 GN=EIF3D PE=1 SV=1	7	2	3.5
																		P35232	Prohibitin OS=Homo sapiens OX=9606 GN=PHB PE=1 SV=1	7	2	3.5
																		Q9Y230	RuvB-like 2 OS=Homo sapiens OX=9606 GN=RUVBL2 PE=1 SV=3	7	2	3.5
																		P62249	40S ribosomal protein S16 OS=Homo sapiens OX=9606 GN=RPS16 PE=1 SV=2	7	3	2.33333
																		Q13330	Metastasis-associated protein MTA1 OS=Homo sapiens OX=9606 GN=MTA1 PE=1 SV=2	6	#N/A	#N/A
																		Q9Y305	Acyl-coenzyme A thioesterase 9, mitochondrial OS=Homo sapiens OX=9606 GN=ACOT9 PE=1 SV=2	6	#N/A	#N/A
																		P49368	T-complex protein 1 subunit gamma OS=Homo sapiens OX=9606 GN=CCT3 PE=1 SV=4	6	#N/A	#N/A
																		O15372	Eukaryotic translation initiation factor 3 subunit H OS=Homo sapiens OX=9606 GN=EIF3H PE=1 SV=1	6	#N/A	#N/A
																		A0A075B6S2	Immunoglobulin kappa variable 2D-29 OS=Homo sapiens OX=9606 GN=IGKV2D-29 PE=3 SV=1	6	#N/A	#N/A
																		Q8IVT2	Mitotic interactor and substrate of PLK1 OS=Homo sapiens OX=9606 GN=MISP PE=1 SV=1	6	#N/A	#N/A
																		Q70UQ0	Inhibitor of nuclear factor kappa-B kinase-interacting protein OS=Homo sapiens OX=9606 GN=IKBIP PE=1 SV=1	6	#N/A	#N/A
																		P18124	60S ribosomal protein L7 OS=Homo sapiens OX=9606 GN=RPL7 PE=1 SV=1	6	1	6
																		Q9Y3I0	tRNA-splicing ligase RtcB homolog OS=Homo sapiens OX=9606 GN=RTCB PE=1 SV=1	6	1	6
																		Q02878	60S ribosomal protein L6 OS=Homo sapiens OX=9606 GN=RPL6 PE=1 SV=3	6	1	6
																		Q09028	Histone-binding protein RBBP4 OS=Homo sapiens OX=9606 GN=RBBP4 PE=1 SV=3	6	1	6
																		P08621	U1 small nuclear ribonucleoprotein 70 kDa OS=Homo sapiens OX=9606 GN=SNRNP70 PE=1 SV=2	6	1	6
																		O15145	Actin-related protein 2/3 complex subunit 3 OS=Homo sapiens OX=9606 GN=ARPC3 PE=1 SV=3	6	1	6
																		Q92747	Actin-related protein 2/3 complex subunit 1A OS=Homo sapiens OX=9606 GN=ARPC1A PE=2 SV=2	6	1	6
																		P55036	26S proteasome non-ATPase regulatory subunit 4 OS=Homo sapiens OX=9606 GN=PSMD4 PE=1 SV=1	6	1	6
																		P49750	YLP motif-containing protein 1 OS=Homo sapiens OX=9606 GN=YLPM1 PE=1 SV=4	6	1	6
																		P59998	Actin-related protein 2/3 complex subunit 4 OS=Homo sapiens OX=9606 GN=ARPC4 PE=1 SV=3	6	1	6
																		Q6UN15	Pre-mRNA 3'-end-processing factor FIP1 OS=Homo sapiens OX=9606 GN=FIP1L1 PE=1 SV=1	6	1	6
																		Q99623	Prohibitin-2 OS=Homo sapiens OX=9606 GN=PHB2 PE=1 SV=2	6	2	3
																		Q04837	Single-stranded DNA-binding protein, mitochondrial OS=Homo sapiens OX=9606 GN=SSBP1 PE=1 SV=1	6	2	3
																		P16615	Sarcoplasmic/endoplasmic reticulum calcium ATPase 2 OS=Homo sapiens OX=9606 GN=ATP2A2 PE=1 SV=1	6	2	3
																		O95425	Supervillin OS=Homo sapiens OX=9606 GN=SVIL PE=1 SV=2	6	3	2
																		Q05519	Serine/arginine-rich splicing factor 11 OS=Homo sapiens OX=9606 GN=SRSF11 PE=1 SV=1	6	3	2
																		O14979	Heterogeneous nuclear ribonucleoprotein D-like OS=Homo sapiens OX=9606 GN=HNRNPDL PE=1 SV=3	6	3	2
																		Q9Y265	RuvB-like 1 OS=Homo sapiens OX=9606 GN=RUVBL1 PE=1 SV=1	6	3	2
																		Q13310	Polyadenylate-binding protein 4 OS=Homo sapiens OX=9606 GN=PABPC4 PE=1 SV=1	5	#N/A	#N/A
																		P62333	26S proteasome regulatory subunit 10B OS=Homo sapiens OX=9606 GN=PSMC6 PE=1 SV=1	5	#N/A	#N/A
																		P26599	Polypyrimidine tract-binding protein 1 OS=Homo sapiens OX=9606 GN=PTBP1 PE=1 SV=1	5	#N/A	#N/A
																		P16144	Integrin beta-4 OS=Homo sapiens OX=9606 GN=ITGB4 PE=1 SV=5	5	#N/A	#N/A
																		Q15084	Protein disulfide-isomerase A6 OS=Homo sapiens OX=9606 GN=PDIA6 PE=1 SV=1	5	#N/A	#N/A
																		P30622	CAP-Gly domain-containing linker protein 1 OS=Homo sapiens OX=9606 GN=CLIP1 PE=1 SV=2	5	#N/A	#N/A
																		P07237	Protein disulfide-isomerase OS=Homo sapiens OX=9606 GN=P4HB PE=1 SV=3	5	#N/A	#N/A
																		P14678	Small nuclear ribonucleoprotein-associated proteins B and B' OS=Homo sapiens OX=9606 GN=SNRPB PE=1 SV=2	5	#N/A	#N/A
																		Q15008	26S proteasome non-ATPase regulatory subunit 6 OS=Homo sapiens OX=9606 GN=PSMD6 PE=1 SV=1	5	#N/A	#N/A
																		P17980	26S proteasome regulatory subunit 6A OS=Homo sapiens OX=9606 GN=PSMC3 PE=1 SV=3	5	1	5
																		P16401	Histone H1.5 OS=Homo sapiens OX=9606 GN=HIST1H1B PE=1 SV=3	5	1	5
																		Q9Y6Y0	Influenza virus NS1A-binding protein OS=Homo sapiens OX=9606 GN=IVNS1ABP PE=1 SV=3	5	1	5
																		Q13347	Eukaryotic translation initiation factor 3 subunit I OS=Homo sapiens OX=9606 GN=EIF3I PE=1 SV=1	5	1	5
																		P14868	Aspartate--tRNA ligase, cytoplasmic OS=Homo sapiens OX=9606 GN=DARS PE=1 SV=2	5	1	5
																		P33993	DNA replication licensing factor MCM7 OS=Homo sapiens OX=9606 GN=MCM7 PE=1 SV=4	5	1	5
																		P05023	Sodium/potassium-transporting ATPase subunit alpha-1 OS=Homo sapiens OX=9606 GN=ATP1A1 PE=1 SV=1	5	2	2.5
																		Q13283	Ras GTPase-activating protein-binding protein 1 OS=Homo sapiens OX=9606 GN=G3BP1 PE=1 SV=1	5	2	2.5
																		P62191	26S proteasome regulatory subunit 4 OS=Homo sapiens OX=9606 GN=PSMC1 PE=1 SV=1	5	2	2.5
																		P63104	14-3-3 protein zeta/delta OS=Homo sapiens OX=9606 GN=YWHAZ PE=1 SV=1	5	2	2.5
																		Q9Y608	Leucine-rich repeat flightless-interacting protein 2 OS=Homo sapiens OX=9606 GN=LRRFIP2 PE=1 SV=1	5	2	2.5
																		Q16891	MICOS complex subunit MIC60 OS=Homo sapiens OX=9606 GN=IMMT PE=1 SV=1	5	2	2.5
																		P60903	Protein S100-A10 OS=Homo sapiens OX=9606 GN=S100A10 PE=1 SV=2	4	1	4
																		P45880	Voltage-dependent anion-selective channel protein 2 OS=Homo sapiens OX=9606 GN=VDAC2 PE=1 SV=2	4	1	4
																		P63010	AP-2 complex subunit beta OS=Homo sapiens OX=9606 GN=AP2B1 PE=1 SV=1	4	1	4
																		Q9Y277	Voltage-dependent anion-selective channel protein 3 OS=Homo sapiens OX=9606 GN=VDAC3 PE=1 SV=1	4	1	4
																		P35659	Protein DEK OS=Homo sapiens OX=9606 GN=DEK PE=1 SV=1	4	1	4
																		P36542	ATP synthase subunit gamma, mitochondrial OS=Homo sapiens OX=9606 GN=ATP5F1C PE=1 SV=1	4	2	2
																		P43243	Matrin-3 OS=Homo sapiens OX=9606 GN=MATR3 PE=1 SV=2	4	2	2
																		E9PAV3	Nascent polypeptide-associated complex subunit alpha, muscle-specific form OS=Homo sapiens OX=9606 GN=NACA PE=1 SV=1	4	2	2
																		Q49A26	Putative oxidoreductase GLYR1 OS=Homo sapiens OX=9606 GN=GLYR1 PE=1 SV=3	4	2	2
																		P19525	Interferon-induced, double-stranded RNA-activated protein kinase OS=Homo sapiens OX=9606 GN=EIF2AK2 PE=1 SV=2	4	2	2
																		Q9H0D6	5'-3' exoribonuclease 2 OS=Homo sapiens OX=9606 GN=XRN2 PE=1 SV=1	3	1	3
																		P09382	Galectin-1 OS=Homo sapiens OX=9606 GN=LGALS1 PE=1 SV=2	3	1	3
																		Q8N5Z5	BTB/POZ domain-containing protein KCTD17 OS=Homo sapiens OX=9606 GN=KCTD17 PE=1 SV=3	3	1	3
																		Q9BRX9	WD repeat domain-containing protein 83 OS=Homo sapiens OX=9606 GN=WDR83 PE=1 SV=1	3	1	3
																		P25789	Proteasome subunit alpha type-4 OS=Homo sapiens OX=9606 GN=PSMA4 PE=1 SV=1	3	1	3
																		P05109	Protein S100-A8 OS=Homo sapiens OX=9606 GN=S100A8 PE=1 SV=1	3	1	3
																		Q14257	Reticulocalbin-2 OS=Homo sapiens OX=9606 GN=RCN2 PE=1 SV=1	3	1	3
																		Q5SWX8	Protein odr-4 homolog OS=Homo sapiens OX=9606 GN=ODR4 PE=1 SV=1	3	1	3
																		P23458	Tyrosine-protein kinase JAK1 OS=Homo sapiens OX=9606 GN=JAK1 PE=1 SV=2	2	1	2
																		Q9UPN3	Microtubule-actin cross-linking factor 1, isoforms 1/2/3/5 OS=Homo sapiens OX=9606 GN=MACF1 PE=1 SV=4	2	1	2
																		P02794	Ferritin heavy chain OS=Homo sapiens OX=9606 GN=FTH1 PE=1 SV=2	2	1	2
																		P84098	60S ribosomal protein L19 OS=Homo sapiens OX=9606 GN=RPL19 PE=1 SV=1	2	1	2
																		P46778	60S ribosomal protein L21 OS=Homo sapiens OX=9606 GN=RPL21 PE=1 SV=2	2	1	2
																		P31689	DnaJ homolog subfamily A member 1 OS=Homo sapiens OX=9606 GN=DNAJA1 PE=1 SV=2	2	1	2
																		P09874	Poly [ADP-ribose] polymerase 1 OS=Homo sapiens OX=9606 GN=PARP1 PE=1 SV=4	2	1	2
																		P61981	14-3-3 protein gamma OS=Homo sapiens OX=9606 GN=YWHAG PE=1 SV=2	2	1	2
																		Q15365	Poly(rC)-binding protein 1 OS=Homo sapiens OX=9606 GN=PCBP1 PE=1 SV=2	2	1	2
																		Q9Y224	RNA transcription, translation and transport factor protein OS=Homo sapiens OX=9606 GN=RTRAF PE=1 SV=1	2	1	2
